# Supplementary material for: The long noncoding RNA VIM-AS1 and nucleoporin Nup358/RanBP2 regulate SMAD nuclear accumulation during TGF-β signaling
Source: Nucleic Acids Res. 2026 Jan 20;54(2):gkaf1526. doi: 10.1093/nar/gkaf1526 (PMC12817083; doi:10.1093/nar/gkaf1526)
Supplement: gkaf1526_Supplemental_Files [file gkaf1526_supplemental_files.zip]

Archive with 3 entries (3 files):
- RodriguesJunior_VIM-AS1 2025_NAR_Suppl Table S5.xlsx
- RodriguesJunior_VIM-AS1 2025_NAR_Suppl Table S7.xlsx
- RodriguesJunior_VIM-AS1_Nov 2025_NAR_suppl_file_clean_subm.pdf
