# Supplementary material for: The long noncoding RNA VIM-AS1 and nucleoporin Nup358/RanBP2 regulate SMAD nuclear accumulation during TGF-β signaling
Source: Nucleic Acids Res. 2026 Jan 20;54(2):gkaf1526. doi: 10.1093/nar/gkaf1526 (PMC12817083; doi:10.1093/nar/gkaf1526)
Supplement: gkaf1526_Supplemental_Files [file gkaf1526_supplemental_files.zip › RodriguesJunior_VIM-AS1 2025_NAR_Suppl Table S5.xlsx]

## Sheet: siVIM-AS1 vs siCtrl
gene_id	GeneSymbol	Chromosome	Class	Strand	baseMean	log2FoldChange	lfcSE	stat	pvalue	padj	siCtrl_A1	siCtrl_A2	siCtrl_A3	siVIM-AS1_A7	siVIM-AS1_A8	siVIM-AS1_A9
ENSG00000276700.1	RNA5-8SN4	KI270733.1:128877-129029	hgnc_idHGNC:53529	+	5.49771	-6.04087	3.91553	-1.5428	0.12288	NA	0	32.9863	0	0	0	0
ENSG00000274419.6	TBC1D3D	chr17:38003976-38014902	hgnc_idHGNC:28944	+	3.74526	-5.48774	3.73629	-1.46877	0.141895	NA	9.27704	13.1945	0	0	0	0
ENSG00000238188.1	SPRING1P2	chrX:130645723-130646325	hgnc_idHGNC:55130	+	3.53759	-5.38485	1.66832	-3.22772	0.00124783	NA	3.09235	14.514	3.61922	0	0	0
ENSG00000279020.1	C18orf15	chr18:13239543-13242076	hgnc_idHGNC:26447	+	3.31121	-5.30865	3.92132	-1.35379	0.175803	NA	0	17.1529	2.71442	0	0	0
ENSG00000267694.1	RP11-691H4.4	chr18:13461020-13470823	havana_geneOTTHUMG00000181955.1	-	3.21534	-5.25577	1.68884	-3.11207	0.00185781	NA	8.24625	9.23615	1.80961	0	0	0
ENSG00000261606.5	RP11-414J4.2	chr15:74816223-74831795	tagoverlapping_locus	+	2.88398	-5.11017	3.6427	-1.40285	0.16066	NA	0	11.8751	5.42884	0	0	0
ENSG00000267366.1	RP11-53B2.5	chr18:13500641-13501289	havana_geneOTTHUMG00000181956.1	-	2.5682	-4.95451	1.74989	-2.83134	0.00463541	NA	8.24625	2.6389	4.52403	0	0	0
ENSG00000236390.1	RP11-25B7.1	chr1:201673105-201674144	havana_geneOTTHUMG00000035804.1	-	2.45904	-4.86649	1.76637	-2.75508	0.00586787	NA	4.12313	7.9167	2.71442	0	0	0
ENSG00000252255.1	RNU2-35P	chr11:125649746-125649887	hgnc_idHGNC:48528	+	2.40446	-4.82365	1.84814	-2.61001	0.00905402	NA	2.06156	10.5556	1.80961	0	0	0
ENSG00000253370.2	CTB-56J15.1	chr5:156458398-156458507	havana_geneOTTHUMG00000163451.2	-	2.35023	-4.80121	2.0012	-2.39916	0.0164326	NA	6.18469	7.9167	0	0	0	0
ENSG00000104848.2	KCNA7	chr19:49067397-49072699	hgnc_idHGNC:6226	-	13.4805	-4.78909	1.19489	-4.00796	6.12e-05	0.00357533	5.15391	64.6531	8.14325	0.950066	1.98272	0
ENSG00000185972.6	CCIN	chr9:36169388-36171334	hgnc_idHGNC:1568	+	2.30824	-4.77211	1.81715	-2.62616	0.00863549	NA	4.12313	7.9167	1.80961	0	0	0
ENSG00000241941.2	RPL32P26	chr12:62658823-62659225	hgnc_idHGNC:36027	+	4.64349	-4.77188	1.50523	-3.1702	0.00152335	NA	8.24625	13.1945	5.42884	0	0.991361	0
ENSG00000169894.18	MUC3A	chr7:100949534-100968347	hgnc_idHGNC:7513	+	2.27466	-4.74542	2.04938	-2.31554	0.0205835	NA	3.09235	10.5556	0	0	0	0
ENSG00000204832.10	ST8SIA6-AS1	chr10:17386919-17445758	hgnc_idHGNC:44880	+	2.19908	-4.69679	2.34753	-2.00074	0.0454209	NA	0	13.1945	0	0	0	0
ENSG00000258576.1	CTD-2644I21.1	chr14:100587775-100589326	havana_geneOTTHUMG00000171591.1	-	2.05052	-4.64322	1.98041	-2.34457	0.0190488	NA	1.03078	1.31945	9.95286	0	0	0
ENSG00000179673.5	RPRML	chr17:46978156-46979253	hgnc_idHGNC:32422	-	2.10286	-4.62962	2.11252	-2.19152	0.0284145	NA	2.06156	10.5556	0	0	0	0
ENSG00000238149.1	AC104978.1	chr11:28287235-28287625	tagpseudo_consens	-	2.01276	-4.56623	1.96055	-2.32906	0.0198558	NA	1.03078	9.23615	1.80961	0	0	0
ENSG00000261469.1	RP11-96D1.6	chr16:68236845-68237667	tagoverlapping_locus	-	1.97723	-4.56312	1.86847	-2.44216	0.0145996	NA	2.06156	5.2778	4.52403	0	0	0
ENSG00000261748.1	RP11-419L9.1	chr16:16952502-16953468	tagpseudo_consens	-	1.99176	-4.55733	2.10655	-2.16341	0.0305095	NA	0	9.23615	2.71442	0	0	0
ENSG00000278668.1	RP11-227G15.11	chr17:32410159-32410746	havana_geneOTTHUMG00000186643.1	+	1.95012	-4.54771	1.85378	-2.45322	0.0141585	NA	4.12313	3.95835	3.61922	0	0	0
ENSG00000284430.1	LLNLR-263F3.1	chr19:31100304-31147981	havana_geneOTTHUMG00000191896.1	+	1.95012	-4.54771	1.85378	-2.45322	0.0141585	NA	4.12313	3.95835	3.61922	0	0	0
ENSG00000156096.14	UGT2B4	chr4:69480165-69526014	hgnc_idHGNC:12553	-	3.89401	-4.5336	1.59139	-2.84883	0.00438798	NA	13.4002	2.6389	6.33364	0	0.991361	0
ENSG00000137875.4	BCL2L10	chr15:52109263-52112775	hgnc_idHGNC:993	-	1.8936	-4.52807	2.08904	-2.16754	0.0301937	NA	4.12313	0	7.23845	0	0	0
ENSG00000260398.1	RP11-594N15.3	chr8:78605952-78609705	havana_geneOTTHUMG00000173418.1	+	1.93106	-4.50449	2.20513	-2.04273	0.0410794	NA	1.03078	10.5556	0	0	0	0
ENSG00000254346.2	MTND1P6	chr8:33014081-33015026	hgnc_idHGNC:42103	+	1.91007	-4.48967	2.20954	-2.03195	0.0421586	NA	0	10.5556	0.904806	0	0	0
ENSG00000270809.1	CHCHD2P11	chr13:42181465-42181921	hgnc_idHGNC:49029	-	1.87454	-4.47659	1.94646	-2.29986	0.0214561	NA	1.03078	6.59725	3.61922	0	0	0
ENSG00000232946.1	RPL35AP20	chr9:6675284-6675614	hgnc_idHGNC:36053	+	1.77185	-4.38972	2.16593	-2.02671	0.042692	NA	0	7.9167	2.71442	0	0	0
ENSG00000224083.1	MTCO1P11	chr9:5096666-5098193	hgnc_idHGNC:52013	+	1.75927	-4.37281	2.47913	-1.76385	0.0777569	NA	0	10.5556	0	0	0	0
ENSG00000268053.1	CTC-344H19.6	chr19:46111079-46113863	tagpseudo_consens	-	1.69663	-4.33166	1.95967	-2.21041	0.0270769	NA	3.09235	5.2778	1.80961	0	0	0
ENSG00000206987.1	U8	chr15:32426288-32426420		-	1.67563	-4.31594	1.96339	-2.19821	0.0279342	NA	2.06156	5.2778	2.71442	0	0	0
ENSG00000274525.1	CTC-338M12.13	chr5:181291673-181295572	tagpseudo_consens	+	1.69016	-4.31258	2.2722	-1.89797	0.0576996	NA	0	9.23615	0.904806	0	0	0
ENSG00000102466.16	FGF14	chr13:101710804-102402457	hgnc_idHGNC:3671	-	1.6214	-4.27958	2.04083	-2.09698	0.035995	NA	6.18469	2.6389	0.904806	0	0	0
ENSG00000265675.2	RN7SL708P	chr19:49081332-49081630	hgnc_idHGNC:46724	+	1.62105	-4.25676	2.24177	-1.89884	0.0575858	NA	0	7.9167	1.80961	0	0	0
ENSG00000271749.1	RP11-269G24.7	chr17:63393355-63393586	tagoverlapping_locus	+	6.14764	-4.23375	1.40169	-3.02047	0.00252383	NA	3.09235	23.7501	8.14325	1.90013	0	0
ENSG00000248279.5	LINC02120	chr5:32947443-32962467	hgnc_idHGNC:27971	+	5.97729	-4.22744	1.3226	-3.1963	0.00139203	NA	9.27704	18.4723	6.33364	0	0.991361	0.789428
ENSG00000258693.1	RP11-436M15.3	chr14:99977115-99978098	havana_geneOTTHUMG00000171531.1	-	3.20842	-4.19946	1.74088	-2.41226	0.015854	NA	1.03078	14.514	2.71442	0	0.991361	0
ENSG00000259452.2	RP11-138H8.4	chr15:70791013-70791486	tagpseudo_consens	+	1.54583	-4.19275	2.05477	-2.0405	0.0413008	NA	3.09235	5.2778	0.904806	0	0	0
ENSG00000216921.9	FAM240C	chr2:241893988-241902551	hgnc_idHGNC:54200	-	1.53936	-4.17901	2.5689	-1.62677	0.103786	NA	0	9.23615	0	0	0	0
ENSG00000280419.1	RP11-178L8.6	chr16:87296949-87297633	havana_geneOTTHUMG00000176298.1	+	1.51871	-4.17586	2.25188	-1.85439	0.0636836	NA	5.15391	3.95835	0	0	0	0
ENSG00000231206.2	HNRNPA1P25	chrX:74473017-74473953	hgnc_idHGNC:39543	-	1.52483	-4.17461	2.03327	-2.05315	0.0400585	NA	2.06156	5.2778	1.80961	0	0	0
ENSG00000270437.1	RP11-511I11.2	chr2:63083008-63087322	tagpseudo_consens	+	1.50383	-4.15763	2.06469	-2.01368	0.0440426	NA	1.03078	5.2778	2.71442	0	0	0
ENSG00000137634.10	NXPE4	chr11:114570591-114595786	hgnc_idHGNC:23117	-	1.44731	-4.13887	2.13339	-1.94004	0.052375	NA	1.03078	1.31945	6.33364	0	0	0
ENSG00000205057.6	CLLU1-AS1	chr12:92420094-92428148	hgnc_idHGNC:24070	-	1.47672	-4.13647	2.03333	-2.03433	0.0419182	NA	3.09235	3.95835	1.80961	0	0	0
ENSG00000235917.1	MTCO2P11	chr9:5098341-5099325	hgnc_idHGNC:52027	+	1.49125	-4.13005	2.34393	-1.76202	0.0780653	NA	1.03078	7.9167	0	0	0	0
ENSG00000232959.1	RP11-332H17.1	chr1:170024077-170024683	havana_geneOTTHUMG00000035956.1	+	1.42861	-4.09781	2.05794	-1.99122	0.0464565	NA	4.12313	2.6389	1.80961	0	0	0
ENSG00000177464.5	GPR4	chr19:45589764-45602212	hgnc_idHGNC:4497	-	1.44314	-4.08667	2.31333	-1.76658	0.077299	NA	2.06156	6.59725	0	0	0	0
ENSG00000262521.1	AJ003147.8	chr16:3181233-3184018	havana_geneOTTHUMG00000177552.1	-	1.41373	-4.08266	2.28809	-1.78431	0.0743734	NA	0	3.95835	4.52403	0	0	0
ENSG00000207281.1	Y_RNA	chr19:40339059-40339164		-	2.94805	-4.07328	1.95403	-2.08456	0.0371096	NA	0	15.8334	0.904806	0.950066	0	0
ENSG00000204915.3	MFFP3	chrX:45730752-45731688	hgnc_idHGNC:54944	+	1.42214	-4.06204	2.1653	-1.87597	0.060659	NA	1.03078	6.59725	0.904806	0	0	0
ENSG00000258609.3	LINC-ROR	chr18:57054558-57072119	hgnc_idHGNC:43773	-	1.42214	-4.06204	2.1653	-1.87597	0.060659	NA	1.03078	6.59725	0.904806	0	0	0
ENSG00000267685.2	NTF6B	chr19:49038479-49039038	hgnc_idHGNC:8026	-	2.83611	-4.05637	1.7101	-2.37201	0.0176918	NA	9.27704	1.31945	5.42884	0	0.991361	0
ENSG00000139572.4	GPR84	chr12:54362445-54364487	hgnc_idHGNC:4535	-	1.40114	-4.0475	2.32864	-1.73814	0.0821859	NA	0	6.59725	1.80961	0	0	0
ENSG00000285921.1	RP11-822I2.1	chr11:96092374-96137827	havana_geneOTTHUMG00000193030.1	+	1.39502	-4.04346	2.31362	-1.74768	0.0805198	NA	3.09235	5.2778	0	0	0	0
ENSG00000230309.1	RP3-390M24.1	chr6:78604467-78606036	havana_geneOTTHUMG00000015068.1	-	1.3385	-4.01962	2.11165	-1.90354	0.0569697	NA	3.09235	1.31945	3.61922	0	0	0
ENSG00000230575.1	RP11-369F10.2	chr10:76437408-76438775	havana_geneOTTHUMG00000018530.1	-	2.81018	-4.01264	1.69184	-2.37176	0.0177035	NA	6.18469	7.9167	1.80961	0.950066	0	0
ENSG00000231875.1	RP11-346E8.1	chrX:81363268-81364170	havana_geneOTTHUMG00000021912.1	+	2.78306	-4.00253	1.73869	-2.30204	0.0213328	NA	8.24625	6.59725	0.904806	0.950066	0	0
ENSG00000224545.1	AC008264.4	chr7:131520137-131520503	tagpseudo_consens	+	2.81059	-3.99535	1.77088	-2.25614	0.0240621	NA	3.09235	11.8751	0.904806	0	0.991361	0
ENSG00000286982.1	RP11-22E12.1	chr3:134774543-134796493	tagncRNA_host	-	1.31945	-3.95534	2.68335	-1.47403	0.140473	NA	0	7.9167	0	0	0	0
ENSG00000288539.1	CTD-2288O8.3	chr5:52853183-52872925	havana_geneOTTHUMG00000162165.2	-	1.31945	-3.95534	2.68335	-1.47403	0.140473	NA	0	7.9167	0	0	0	0
ENSG00000243951.1	RN7SL308P	chr8:80776666-80776962	hgnc_idHGNC:46324	-	1.2988	-3.9547	2.37078	-1.6681	0.0952961	NA	5.15391	2.6389	0	0	0	0
ENSG00000206734.1	Y_RNA	chr17:47557413-47557514		+	2.69261	-3.94026	1.76157	-2.23679	0.0253001	NA	1.03078	10.5556	3.61922	0.950066	0	0
ENSG00000270431.1	PHF5FP	chrX:115659713-115660022	hgnc_idHGNC:23266	+	1.28392	-3.93504	2.15409	-1.82677	0.0677337	NA	1.03078	3.95835	2.71442	0	0	0
ENSG00000248458.2	RP4-598P13.1	chr1:66665864-66677027	havana_geneOTTHUMG00000187054.1	-	1.27781	-3.93205	2.16808	-1.81361	0.0697383	NA	4.12313	2.6389	0.904806	0	0	0
ENSG00000285737.1	LINC02680	chr10:27564430-27594588	hgnc_idHGNC:54174	+	2.63685	-3.92834	1.67159	-2.35007	0.01877	NA	4.12313	5.2778	5.42884	0	0.991361	0
ENSG00000101074.5	R3HDML	chr20:44337043-44351238	hgnc_idHGNC:16249	+	1.26293	-3.91584	2.36883	-1.65307	0.0983166	NA	0	3.95835	3.61922	0	0	0
ENSG00000258535.1	RP11-280K24.4	chr14:51765276-51825422	tagoverlapping_locus	+	1.2274	-3.90721	2.442	-1.6	0.109598	NA	1.03078	0	6.33364	0	0	0
ENSG00000258072.1	RP11-554D14.2	chr12:107903270-107903948	tagpseudo_consens	-	1.27134	-3.89933	2.44438	-1.59522	0.110662	NA	1.03078	6.59725	0	0	0	0
ENSG00000267503.1	RP11-53B2.4	chr18:13561399-13565035	havana_geneOTTHUMG00000181952.1	-	1.23581	-3.89018	2.14367	-1.81472	0.0695663	NA	2.06156	2.6389	2.71442	0	0	0
ENSG00000253475.1	RP11-110G21.2	chr8:51895957-51896374	tagoverlapping_locus	-	2.6048	-3.88712	1.89852	-2.04745	0.0406143	NA	4.12313	10.5556	0	0.950066	0	0
ENSG00000286533.1	RP11-125D12.3	chr6:159468601-159662627	havana_geneOTTHUMG00000195208.1	-	1.22969	-3.88682	2.23005	-1.74293	0.081346	NA	5.15391	1.31945	0.904806	0	0	0
ENSG00000280515.1	SALRNA2	chr15:70635249-70637314	hgnc_idHGNC:49003	+	2.57616	-3.87935	1.69686	-2.2862	0.0222428	NA	5.15391	6.59725	2.71442	0	0.991361	0
ENSG00000196092.14	PAX5	chr9:36833269-37034268	hgnc_idHGNC:8619	-	1.25034	-3.87709	2.45394	-1.57995	0.114119	NA	0	6.59725	0.904806	0	0	0
ENSG00000228067.1	LINC01740	chr1:212545694-212556065	hgnc_idHGNC:52528	+	1.2087	-3.86559	2.19357	-1.76224	0.0780293	NA	4.12313	1.31945	1.80961	0	0	0
ENSG00000222202.1	RNU4-26P	chr9:20418321-20418427	hgnc_idHGNC:46962	+	2.56281	-3.85795	1.77331	-2.17556	0.0295882	NA	2.06156	10.5556	1.80961	0.950066	0	0
ENSG00000206013.2	IFITM5	chr11:298200-299526	hgnc_idHGNC:16644	-	1.20258	-3.85795	2.74279	-1.40658	0.159553	NA	7.21547	0	0	0	0	0
ENSG00000066336.12	SPI1	chr11:47354860-47378547	hgnc_idHGNC:11241	-	1.22323	-3.84919	2.42278	-1.58875	0.112117	NA	2.06156	5.2778	0	0	0	0
ENSG00000229622.1	MTND5P2	chr13:95692538-95693972	hgnc_idHGNC:41919	+	1.22323	-3.84919	2.42278	-1.58875	0.112117	NA	2.06156	5.2778	0	0	0	0
ENSG00000259106.1	RP11-242P2.2	chr14:79611418-79633311	havana_geneOTTHUMG00000171518.1	-	1.22323	-3.84919	2.42278	-1.58875	0.112117	NA	2.06156	5.2778	0	0	0	0
ENSG00000265113.1	RP11-70O5.2	chr16:69240549-69241929	tagoverlapping_locus	+	1.22323	-3.84919	2.42278	-1.58875	0.112117	NA	2.06156	5.2778	0	0	0	0
ENSG00000286428.1	RP11-489N22.4	chr9:126701173-126704691	havana_geneOTTHUMG00000194735.1	-	1.22323	-3.84919	2.42278	-1.58875	0.112117	NA	2.06156	5.2778	0	0	0	0
ENSG00000228384.4	AC007040.6	chr2:70994510-71002754	havana_geneOTTHUMG00000153238.3	+	1.1877	-3.84405	2.19025	-1.75508	0.0792459	NA	3.09235	1.31945	2.71442	0	0	0
ENSG00000254824.1	RP11-37O16.8	chr11:103409580-103409657	havana_geneOTTHUMG00000165949.1	-	1.1877	-3.84405	2.19025	-1.75508	0.0792459	NA	3.09235	1.31945	2.71442	0	0	0
ENSG00000275024.1	CTB-1144G6.6	chr10:114280725-114281258	havana_geneOTTHUMG00000186515.1	-	1.16671	-3.82194	2.21037	-1.7291	0.0837918	NA	2.06156	1.31945	3.61922	0	0	0
ENSG00000199325.1	RNU4-39P	chr11:66614964-66615090	hgnc_idHGNC:46975	-	1.20223	-3.82126	2.25723	-1.6929	0.090475	NA	1.03078	5.2778	0.904806	0	0	0
ENSG00000267589.1	CTC-232P5.4	chr19:6072823-6073527	tagpseudo_consens	+	1.20223	-3.82126	2.25723	-1.6929	0.090475	NA	1.03078	5.2778	0.904806	0	0	0
ENSG00000279685.2	MAPT-IT1	chr17:45895783-45898798	hgnc_idHGNC:43741	+	2.47347	-3.80733	1.7415	-2.18624	0.0287983	NA	4.12313	7.9167	1.80961	0	0.991361	0
ENSG00000279040.1	RP11-667K14.13	chr17:2101542-2101667	tagoverlapping_locus	+	1.18124	-3.80317	2.4438	-1.55625	0.119648	NA	0	5.2778	1.80961	0	0	0
ENSG00000027644.5	INSRR	chr1:156840063-156859117	hgnc_idHGNC:6093	-	1.17512	-3.79879	2.43595	-1.55947	0.118886	NA	3.09235	3.95835	0	0	0	0
ENSG00000100181.22	TPTEP1	chr22:16601887-16698742	hgnc_idHGNC:43648	+	1.17512	-3.79879	2.43595	-1.55947	0.118886	NA	3.09235	3.95835	0	0	0	0
ENSG00000213060.4	RP4-612B18.3	chr1:171803517-171803939	tagpseudo_consens	+	1.17512	-3.79879	2.43595	-1.55947	0.118886	NA	3.09235	3.95835	0	0	0	0
ENSG00000239281.2	RPS29P2	chr8:41271431-41271566	hgnc_idHGNC:31083	+	1.17512	-3.79879	2.43595	-1.55947	0.118886	NA	3.09235	3.95835	0	0	0	0
ENSG00000259336.1	RP11-323I15.5	chr15:35099022-35169698	tagoverlapping_locus	-	1.17512	-3.79879	2.43595	-1.55947	0.118886	NA	3.09235	3.95835	0	0	0	0
ENSG00000276620.1	RP11-300D11.3	chr6:107192300-107192573	havana_geneOTTHUMG00000187636.1	+	1.17512	-3.79879	2.43595	-1.55947	0.118886	NA	3.09235	3.95835	0	0	0	0
ENSG00000279200.1	RP11-524F11.3	chr17:17616043-17617745	havana_geneOTTHUMG00000179600.1	+	1.17512	-3.79879	2.43595	-1.55947	0.118886	NA	3.09235	3.95835	0	0	0	0
ENSG00000162367.11	TAL1	chr1:47216290-47232220	hgnc_idHGNC:11556	-	1.14571	-3.79875	2.26432	-1.67766	0.0934136	NA	1.03078	1.31945	4.52403	0	0	0
ENSG00000199979.1	Y_RNA	chr16:68885576-68885677		-	2.44559	-3.79548	1.73361	-2.18935	0.0285718	NA	3.09235	7.9167	2.71442	0.950066	0	0
ENSG00000188517.16	COL25A1	chr4:108808725-109302752	hgnc_idHGNC:18603	-	1.13959	-3.79187	2.43186	-1.55925	0.118938	NA	4.12313	0	2.71442	0	0	0
ENSG00000279353.1	RP11-864N7.4	chr11:74698231-74699658	tagoverlapping_locus	-	2.38558	-3.78511	1.92034	-1.97106	0.048717	NA	8.24625	5.2778	0	0	0	0.789428
ENSG00000228312.1	GAPDHP45	chr10:15093263-15093611	hgnc_idHGNC:37802	-	1.15412	-3.77108	2.23923	-1.6841	0.0921629	NA	2.06156	3.95835	0.904806	0	0	0
ENSG00000257548.1	RP11-797M17.1	chr12:107093298-107123314	havana_geneOTTHUMG00000170006.1	+	1.15412	-3.77108	2.23923	-1.6841	0.0921629	NA	2.06156	3.95835	0.904806	0	0	0
ENSG00000284324.1	MIR3175	chr15:92904399-92904475	hgnc_idHGNC:38299	+	1.15412	-3.77108	2.23923	-1.6841	0.0921629	NA	2.06156	3.95835	0.904806	0	0	0
ENSG00000276302.1	RP5-874C20.8	chr6:28267121-28281580	tagoverlapping_locus	+	1.11859	-3.76837	2.44375	-1.54204	0.123063	NA	3.09235	0	3.61922	0	0	0
ENSG00000278351.1	RP11-139E19.3	chr12:45256473-45256726	tagoverlapping_locus	+	2.41201	-3.76138	1.83574	-2.04897	0.0404648	NA	2.06156	10.5556	0.904806	0.950066	0	0
ENSG00000263363.1	MIR5702	chr2:226658710-226658793	hgnc_idHGNC:43503	-	1.13312	-3.74782	2.24807	-1.66713	0.0954892	NA	1.03078	3.95835	1.80961	0	0	0
ENSG00000229305.1	RP11-431K24.2	chr1:8189824-8192770	tagpseudo_consens	+	1.127	-3.74718	2.47367	-1.51482	0.129817	NA	4.12313	2.6389	0	0	0	0
ENSG00000260350.1	RP11-152P23.2	chr16:8847650-8848724	havana_geneOTTHUMG00000176817.1	-	2.37078	-3.7337	1.81491	-2.05724	0.0396629	NA	3.09235	9.23615	0.904806	0	0.991361	0
ENSG00000252431.1	RNU6-1247P	chr6:151280515-151280612	hgnc_idHGNC:48210	-	1.10601	-3.72071	2.26053	-1.64595	0.0997747	NA	3.09235	2.6389	0.904806	0	0	0
ENSG00000280284.1	RP11-154F14.3	chr4:156876435-156876820	havana_geneOTTHUMG00000161804.1	+	2.28901	-3.70685	1.81166	-2.04611	0.0407456	NA	4.12313	7.9167	0.904806	0	0	0.789428
ENSG00000188959.10	C9orf152	chr9:110190048-110208159	hgnc_idHGNC:31455	-	2.32267	-3.7066	1.80613	-2.05223	0.0401475	NA	4.12313	7.9167	0.904806	0	0.991361	0
ENSG00000141052.18	MYOCD	chr17:12665890-12768949	hgnc_idHGNC:16067	+	8.22185	-3.70082	1.02198	-3.62121	0.000293234	0.0129203	10.3078	18.4723	17.1913	0	0.991361	2.36828
ENSG00000270236.1	RP11-265B8.5	chr9:69107926-69108217	tagpseudo_consens	-	2.23861	-3.69823	1.80268	-2.05151	0.0402171	NA	1.03078	5.2778	6.33364	0	0	0.789428
ENSG00000258902.1	CTD-2128A3.2	chr14:85362457-85516934	havana_geneOTTHUMG00000171367.1	-	2.25926	-3.69673	1.7345	-2.13129	0.0330655	NA	4.12313	3.95835	4.52403	0.950066	0	0
ENSG00000165966.16	PDZRN4	chr12:41188320-41574745	hgnc_idHGNC:30552	+	1.08501	-3.69652	2.24249	-1.6484	0.0992708	NA	2.06156	2.6389	1.80961	0	0	0
ENSG00000256197.1	TSPAN9-IT1	chr12:3149797-3151476	hgnc_idHGNC:41462	+	1.08501	-3.69652	2.24249	-1.6484	0.0992708	NA	2.06156	2.6389	1.80961	0	0	0
ENSG00000259064.2	RP11-386M24.5	chr15:92627073-92627414	tagpseudo_consens	+	1.08501	-3.69652	2.24249	-1.6484	0.0992708	NA	2.06156	2.6389	1.80961	0	0	0
ENSG00000260675.1	TCERG1P2	chr16:17094351-17094927	hgnc_idHGNC:55057	-	1.08501	-3.69652	2.24249	-1.6484	0.0992708	NA	2.06156	2.6389	1.80961	0	0	0
ENSG00000246394.7	ZNF84-DT	chr12:133030389-133037222	hgnc_idHGNC:53355	-	1.07889	-3.69361	2.5472	-1.45007	0.14704	NA	5.15391	1.31945	0	0	0	0
ENSG00000120471.16	TP53AIP1	chr11:128934731-128943399	hgnc_idHGNC:29984	-	1.09954	-3.6909	2.83533	-1.30175	0.193	NA	0	6.59725	0	0	0	0
ENSG00000197430.11	OPALIN	chr10:96343221-96359365	hgnc_idHGNC:20707	-	1.09954	-3.6909	2.83533	-1.30175	0.193	NA	0	6.59725	0	0	0	0
ENSG00000229197.1	RPS15AP28	chr10:69300432-69300817	hgnc_idHGNC:36381	-	1.09954	-3.6909	2.83533	-1.30175	0.193	NA	0	6.59725	0	0	0	0
ENSG00000251889.1	RNU4-49P	chr2:48340687-48340826	hgnc_idHGNC:46985	-	1.09954	-3.6909	2.83533	-1.30175	0.193	NA	0	6.59725	0	0	0	0
ENSG00000260461.1	RP11-541N10.3	chr10:103877374-103879761	havana_geneOTTHUMG00000176198.1	-	1.09954	-3.6909	2.83533	-1.30175	0.193	NA	0	6.59725	0	0	0	0
ENSG00000270978.1	RP11-54C4.2	chr5:151848886-151850791	tagpseudo_consens	+	1.09954	-3.6909	2.83533	-1.30175	0.193	NA	0	6.59725	0	0	0	0
ENSG00000271214.1	RP11-9M16.3	chr9:114491564-114491741	tagpseudo_consens	+	1.09954	-3.6909	2.83533	-1.30175	0.193	NA	0	6.59725	0	0	0	0
ENSG00000280068.1	RP11-91H12.1	chr5:175903874-175904371	havana_geneOTTHUMG00000163183.1	-	1.09954	-3.6909	2.83533	-1.30175	0.193	NA	0	6.59725	0	0	0	0
ENSG00000286907.1	RP11-796E2.5	chr12:92008052-92022595	havana_geneOTTHUMG00000195054.1	+	1.09954	-3.6909	2.83533	-1.30175	0.193	NA	0	6.59725	0	0	0	0
ENSG00000177494.6	ZBED2	chr3:111592900-111595346	hgnc_idHGNC:20710	-	8.28296	-3.6861	0.997117	-3.69676	0.000218367	0.010174	14.4309	14.514	17.1913	0	1.98272	1.57886
ENSG00000144834.14	TAGLN3	chr3:111998739-112013887	hgnc_idHGNC:29868	+	2.2952	-3.68053	2.03229	-1.81103	0.0701366	NA	0	11.8751	0.904806	0	0.991361	0
ENSG00000207355.1	RNU6-1257P	chr20:24974171-24974280	hgnc_idHGNC:48220	+	2.2952	-3.68053	2.03229	-1.81103	0.0701366	NA	0	11.8751	0.904806	0	0.991361	0
ENSG00000224678.3	GAPDHP46	chr1:92114803-92115796	hgnc_idHGNC:37804	-	1.06402	-3.67234	2.28044	-1.61037	0.107317	NA	1.03078	2.6389	2.71442	0	0	0
ENSG00000244308.2	RN7SL762P	chr3:120110498-120110786	hgnc_idHGNC:46778	-	1.06402	-3.67234	2.28044	-1.61037	0.107317	NA	1.03078	2.6389	2.71442	0	0	0
ENSG00000250476.1	ENPP7P9	chr4:3967034-3967660	hgnc_idHGNC:48692	-	1.06402	-3.67234	2.28044	-1.61037	0.107317	NA	1.03078	2.6389	2.71442	0	0	0
ENSG00000257773.1	ST13P3	chr12:106015897-106017006	hgnc_idHGNC:18552	+	1.06402	-3.67234	2.28044	-1.61037	0.107317	NA	1.03078	2.6389	2.71442	0	0	0
ENSG00000261963.3	CCDC92B	chr17:2724411-2749504	hgnc_idHGNC:52279	-	1.06402	-3.67234	2.28044	-1.61037	0.107317	NA	1.03078	2.6389	2.71442	0	0	0
ENSG00000246211.2	P4HA3-AS1	chr11:74311362-74324705	hgnc_idHGNC:53160	+	1.0579	-3.66863	2.32254	-1.57958	0.114204	NA	4.12313	1.31945	0.904806	0	0	0
ENSG00000004948.16	CALCR	chr7:93424486-93574730	hgnc_idHGNC:1440	-	1.04302	-3.64717	2.52457	-1.44467	0.14855	NA	0	2.6389	3.61922	0	0	0
ENSG00000243607.3	RPL35AP26	chr11:126278257-126278577	hgnc_idHGNC:36465	-	1.04302	-3.64717	2.52457	-1.44467	0.14855	NA	0	2.6389	3.61922	0	0	0
ENSG00000233519.1	RP11-177F11.1	chr1:240400671-240401123	havana_geneOTTHUMG00000039911.1	-	2.19856	-3.63894	1.7752	-2.04988	0.0403759	NA	5.15391	5.2778	1.80961	0.950066	0	0
ENSG00000218682.1	AC010150.1	chr2:25856461-25856966	tagpseudo_consens	-	2.21998	-3.63226	1.97004	-1.84375	0.0652198	NA	3.09235	9.23615	0	0	0.991361	0
ENSG00000229380.1	PRKAR1B-AS2	chr7:561958-565619	hgnc_idHGNC:40469	+	1.05143	-3.62516	2.58009	-1.40505	0.160005	NA	1.03078	5.2778	0	0	0	0
ENSG00000239626.1	RPSAP41	chr6:73290403-73291262	hgnc_idHGNC:36663	+	1.05143	-3.62516	2.58009	-1.40505	0.160005	NA	1.03078	5.2778	0	0	0	0
ENSG00000267303.1	CTD-2369P2.12	chr19:10315471-10320678	tagoverlapping_locus	-	1.05143	-3.62516	2.58009	-1.40505	0.160005	NA	1.03078	5.2778	0	0	0	0
ENSG00000227879.2	PSPC1P1	chr13:19201637-19227432	hgnc_idHGNC:42033	-	1.01591	-3.6187	2.30557	-1.56955	0.116521	NA	2.06156	1.31945	2.71442	0	0	0
ENSG00000231188.1	RP11-34D15.2	chr10:100335563-100346390	havana_geneOTTHUMG00000018907.1	-	1.01591	-3.6187	2.30557	-1.56955	0.116521	NA	2.06156	1.31945	2.71442	0	0	0
ENSG00000187054.16	TMPRSS11A	chr4:67909395-67964140	hgnc_idHGNC:27954	-	3.9993	-3.61529	1.45643	-2.4823	0.0130537	NA	4.12313	14.514	3.61922	0.950066	0	0.789428
ENSG00000279490.1	CTD-2576D5.1	chr16:17082295-17085049	havana_geneOTTHUMG00000176102.1	-	6.11088	-3.60813	1.44201	-2.50215	0.0123442	NA	6.18469	27.7085	0	0	1.98272	0.789428
ENSG00000228153.1	RP11-23I7.1	chr1:204663872-204664613	havana_geneOTTHUMG00000037030.1	+	2.13821	-3.60251	1.97078	-1.82797	0.0675548	NA	4.12313	7.9167	0	0	0	0.789428
ENSG00000225064.1	LINC01802	chr2:207260445-207270690	hgnc_idHGNC:52591	+	1.03043	-3.59842	2.5938	-1.38731	0.165346	NA	0	5.2778	0.904806	0	0	0
ENSG00000256347.1	OR8R1P	chr11:73248779-73249867	hgnc_idHGNC:15318	+	1.03043	-3.59842	2.5938	-1.38731	0.165346	NA	0	5.2778	0.904806	0	0	0
ENSG00000274772.1	Metazoa_SRP	chr8:144683169-144683464		+	1.03043	-3.59842	2.5938	-1.38731	0.165346	NA	0	5.2778	0.904806	0	0	0
ENSG00000280375.1	RP13-204A15.5	chrX:74122134-74122725	tagoverlapping_locus	-	1.03043	-3.59842	2.5938	-1.38731	0.165346	NA	0	5.2778	0.904806	0	0	0
ENSG00000288631.1	ELOA3	chr18:47028202-47029842	tagretrogene	-	1.03043	-3.59842	2.5938	-1.38731	0.165346	NA	0	5.2778	0.904806	0	0	0
ENSG00000223722.3	IFITM3P2	chr12:31754720-31755121	hgnc_idHGNC:54539	+	0.994909	-3.59248	2.35622	-1.52468	0.12734	NA	1.03078	1.31945	3.61922	0	0	0
ENSG00000249061.1	RP11-72L22.1	chr5:86967321-87137712	havana_geneOTTHUMG00000162750.1	+	0.994909	-3.59248	2.35622	-1.52468	0.12734	NA	1.03078	1.31945	3.61922	0	0	0
ENSG00000285908.1	RP11-404G16.8	chr3:133799440-133806139	havana_geneOTTHUMG00000192839.1	-	0.994909	-3.59248	2.35622	-1.52468	0.12734	NA	1.03078	1.31945	3.61922	0	0	0
ENSG00000270933.1	CTD-2227E11.1	chr7:25948657-25949403	havana_geneOTTHUMG00000185220.1	-	0.98879	-3.58512	2.56212	-1.39928	0.16173	NA	4.12313	0	1.80961	0	0	0
ENSG00000275927.1	RP11-567P19.1	chr16:17445825-17446380	tagoverlapping_locus	-	0.98879	-3.58512	2.56212	-1.39928	0.16173	NA	4.12313	0	1.80961	0	0	0
ENSG00000219608.3	HIGD1AP16	chr20:35878476-35878733	hgnc_idHGNC:43011	+	3.88208	-3.57476	1.43221	-2.49597	0.0125614	NA	5.15391	11.8751	4.52403	0.950066	0	0.789428
ENSG00000267774.2	RP11-2N1.2	chr18:59696459-59698111	havana_geneOTTHUMG00000180091.2	+	2.09358	-3.57463	1.96114	-1.82273	0.068345	NA	0	5.2778	6.33364	0.950066	0	0
ENSG00000255286.2	RP11-708L7.7	chr11:111945639-111946892	tagpseudo_consens	-	2.09622	-3.56894	1.83088	-1.9493	0.0512592	NA	2.06156	7.9167	1.80961	0	0	0.789428
ENSG00000279903.1	SLC7A2-IT1	chr8:17500012-17500605	hgnc_idHGNC:54925	+	2.12987	-3.56863	1.82475	-1.95568	0.0505024	NA	2.06156	7.9167	1.80961	0	0.991361	0
ENSG00000113889.14	KNG1	chr3:186717348-186744410	hgnc_idHGNC:6383	+	1.00332	-3.56543	2.57375	-1.3853	0.16596	NA	2.06156	3.95835	0	0	0	0
ENSG00000199886.1	RNU6-249P	chr12:42398550-42398651	hgnc_idHGNC:47212	+	1.00332	-3.56543	2.57375	-1.3853	0.16596	NA	2.06156	3.95835	0	0	0	0
ENSG00000233590.1	LINC02640	chr10:68233251-68242379	hgnc_idHGNC:54123	-	1.00332	-3.56543	2.57375	-1.3853	0.16596	NA	2.06156	3.95835	0	0	0	0
ENSG00000249193.1	HSPD1P5	chr4:144845625-144847344	hgnc_idHGNC:5266	+	1.00332	-3.56543	2.57375	-1.3853	0.16596	NA	2.06156	3.95835	0	0	0	0
ENSG00000251463.2	FKBP4P1	chr4:118193405-118194751	hgnc_idHGNC:44038	-	1.00332	-3.56543	2.57375	-1.3853	0.16596	NA	2.06156	3.95835	0	0	0	0
ENSG00000279912.1	RP11-624A21.1	chr15:32182551-32186475	havana_geneOTTHUMG00000176883.1	+	1.00332	-3.56543	2.57375	-1.3853	0.16596	NA	2.06156	3.95835	0	0	0	0
ENSG00000199730.1	RN7SKP95	chr15:58703852-58704154	hgnc_idHGNC:45819	-	6.10213	-3.56533	1.2663	-2.81554	0.00486952	NA	7.21547	23.7501	2.71442	0.950066	1.98272	0
ENSG00000286755.1	RP11-643E20.1	chr3:198027956-198035970	havana_geneOTTHUMG00000195435.1	-	0.973913	-3.56218	2.61804	-1.36063	0.173631	NA	0	1.31945	4.52403	0	0	0
ENSG00000273925.1	RP11-227D13.5	chr15:48662531-48663056	havana_geneOTTHUMG00000186856.2	-	0.967794	-3.55817	2.56633	-1.38648	0.1656	NA	3.09235	0	2.71442	0	0	0
ENSG00000285933.1	RP11-167J8.5	chr11:71745331-71747051	havana_geneOTTHUMG00000193015.2	+	0.967794	-3.55817	2.56633	-1.38648	0.1656	NA	3.09235	0	2.71442	0	0	0
ENSG00000229835.2	KHSRPP1	chr9:21695176-21696943	hgnc_idHGNC:39198	+	2.10888	-3.556	1.84777	-1.92448	0.0542943	NA	1.03078	7.9167	2.71442	0	0.991361	0
ENSG00000232880.1	NDUFB4P10	chr20:45388347-45388705	hgnc_idHGNC:45258	-	0.982323	-3.53303	2.3852	-1.48123	0.138545	NA	1.03078	3.95835	0.904806	0	0	0
ENSG00000272312.1	RP11-239L20.6	chr6:27001208-27001648	havana_geneOTTHUMG00000185708.1	-	0.982323	-3.53303	2.3852	-1.48123	0.138545	NA	1.03078	3.95835	0.904806	0	0	0
ENSG00000273216.1	AC002059.10	chr22:29316744-29317220	tagoverlapping_locus	-	0.982323	-3.53303	2.3852	-1.48123	0.138545	NA	1.03078	3.95835	0.904806	0	0	0
ENSG00000223711.1	AC091633.3	chr3:195544048-195550581	havana_geneOTTHUMG00000155888.2	+	0.946798	-3.53032	2.59346	-1.36124	0.173437	NA	2.06156	0	3.61922	0	0	0
ENSG00000268941.2	LINC01711	chr20:58634772-58635738	hgnc_idHGNC:28663	+	2.02711	-3.52526	1.81725	-1.93988	0.0523943	NA	2.06156	6.59725	2.71442	0	0	0.789428
ENSG00000243847.3	RN7SL610P	chr2:23996795-23997085	hgnc_idHGNC:46626	-	2.06077	-3.52503	1.81084	-1.94663	0.0515796	NA	2.06156	6.59725	2.71442	0	0.991361	0
ENSG00000239102.1	RNU7-185P	chr9:8797135-8797194	hgnc_idHGNC:45719	+	2.07529	-3.52209	2.0688	-1.70248	0.0886659	NA	0	10.5556	0.904806	0	0.991361	0
ENSG00000169906.5	S100G	chrX:16650158-16654670	hgnc_idHGNC:1436	+	2.03977	-3.51219	1.84462	-1.90402	0.0569078	NA	1.03078	6.59725	3.61922	0	0.991361	0
ENSG00000172399.6	MYOZ2	chr4:119135832-119187789	hgnc_idHGNC:1330	+	0.961327	-3.50956	2.60402	-1.34774	0.177741	NA	0	3.95835	1.80961	0	0	0
ENSG00000185631.7	RPL14P6	chr2:128203361-128203775	hgnc_idHGNC:54686	+	0.961327	-3.50956	2.60402	-1.34774	0.177741	NA	0	3.95835	1.80961	0	0	0
ENSG00000223188.1	Y_RNA	chr9:130120806-130120912		+	0.961327	-3.50956	2.60402	-1.34774	0.177741	NA	0	3.95835	1.80961	0	0	0
ENSG00000223440.1	RP11-555J4.4	chr9:32633454-32648685	havana_geneOTTHUMG00000019750.1	+	0.961327	-3.50956	2.60402	-1.34774	0.177741	NA	0	3.95835	1.80961	0	0	0
ENSG00000227163.2	RP5-1198O20.5	chr1:44087958-44088477	tagpseudo_consens	-	0.961327	-3.50956	2.60402	-1.34774	0.177741	NA	0	3.95835	1.80961	0	0	0
ENSG00000230320.1	BEND7P1	chrX:102705784-102706240	hgnc_idHGNC:51362	+	0.961327	-3.50956	2.60402	-1.34774	0.177741	NA	0	3.95835	1.80961	0	0	0
ENSG00000230321.1	MTCO2P27	chr19:12504905-12505976	hgnc_idHGNC:52156	+	0.961327	-3.50956	2.60402	-1.34774	0.177741	NA	0	3.95835	1.80961	0	0	0
ENSG00000241652.3	RN7SL253P	chr4:173141643-173141938	hgnc_idHGNC:46269	+	0.961327	-3.50956	2.60402	-1.34774	0.177741	NA	0	3.95835	1.80961	0	0	0
ENSG00000213785.3	AKR1B1P3	chr11:16484084-16484671	hgnc_idHGNC:422	-	0.955208	-3.50461	2.60912	-1.34322	0.179202	NA	3.09235	2.6389	0	0	0	0
ENSG00000224160.1	CICP10	chr2:242119856-242120053	hgnc_idHGNC:37901	-	0.955208	-3.50461	2.60912	-1.34322	0.179202	NA	3.09235	2.6389	0	0	0	0
ENSG00000225988.1	LAMP5-AS1	chr20:9505180-9514998	hgnc_idHGNC:40754	-	0.955208	-3.50461	2.60912	-1.34322	0.179202	NA	3.09235	2.6389	0	0	0	0
ENSG00000226102.3	SEPTIN7P3	chr7:35946294-35972587	hgnc_idHGNC:38038	+	0.955208	-3.50461	2.60912	-1.34322	0.179202	NA	3.09235	2.6389	0	0	0	0
ENSG00000237761.3	RP11-127O4.2	chr10:104566931-104624795	havana_geneOTTHUMG00000019009.4	+	0.955208	-3.50461	2.60912	-1.34322	0.179202	NA	3.09235	2.6389	0	0	0	0
ENSG00000238004.1	AC009227.3	chr2:154459857-154460820	havana_geneOTTHUMG00000153849.1	+	0.955208	-3.50461	2.60912	-1.34322	0.179202	NA	3.09235	2.6389	0	0	0	0
ENSG00000260036.1	RP11-178D12.2	chr15:55442635-55443357	tagpseudo_consens	-	0.955208	-3.50461	2.60912	-1.34322	0.179202	NA	3.09235	2.6389	0	0	0	0
ENSG00000201709.1	RNU6-686P	chr15:65229861-65229967	hgnc_idHGNC:47649	+	0.925802	-3.50108	2.65555	-1.3184	0.187371	NA	1.03078	0	4.52403	0	0	0
ENSG00000287098.1	RP11-126D17.5	chrX:40620701-40622109	havana_geneOTTHUMG00000193805.1	-	0.925802	-3.50108	2.65555	-1.3184	0.187371	NA	1.03078	0	4.52403	0	0	0
ENSG00000200953.1	Y_RNA	chr12:51156868-51156977		-	3.52624	-3.48879	1.64701	-2.11826	0.0341532	NA	1.03078	15.8334	2.71442	0	0	1.57886
ENSG00000162951.11	LRRTM1	chr2:80288351-80304752	hgnc_idHGNC:19408	-	0.934212	-3.47295	2.38701	-1.45494	0.145687	NA	2.06156	2.6389	0.904806	0	0	0
ENSG00000253445.1	CTB-79E8.2	chr5:172690454-172697720	havana_geneOTTHUMG00000163289.1	-	0.934212	-3.47295	2.38701	-1.45494	0.145687	NA	2.06156	2.6389	0.904806	0	0	0
ENSG00000287946.1	RP11-680G10.2	chr16:85345271-85352961	havana_geneOTTHUMG00000194277.1	-	0.934212	-3.47295	2.38701	-1.45494	0.145687	NA	2.06156	2.6389	0.904806	0	0	0
ENSG00000226410.1	AC104058.1	chr2:186162949-186163245	tagpseudo_consens	-	1.99319	-3.46927	2.01228	-1.72405	0.0846982	NA	3.09235	7.9167	0	0.950066	0	0
ENSG00000272236.1	XXbac-BPG170G13.32	chr6:29751965-29752207	havana_geneOTTHUMG00000185717.1	-	0.904806	-3.46519	2.99536	-1.15685	0.247332	NA	0	0	5.42884	0	0	0
ENSG00000255319.5	ENPP7P8	chr11:71711740-71781183	hgnc_idHGNC:48691	+	1.97219	-3.44865	1.89628	-1.81864	0.0689671	NA	2.06156	7.9167	0.904806	0.950066	0	0
ENSG00000224007.1	USP12P2	chr2:148295656-148296679	hgnc_idHGNC:54575	-	1.97907	-3.44857	1.89486	-1.81996	0.0687654	NA	2.06156	7.9167	0.904806	0	0.991361	0
ENSG00000144644.15	GADL1	chr3:30726197-30894661	hgnc_idHGNC:27949	-	0.913216	-3.44451	2.40044	-1.43495	0.151301	NA	1.03078	2.6389	1.80961	0	0	0
ENSG00000248780.1	ARL4AP2	chr4:40786110-40786710	hgnc_idHGNC:32379	+	0.913216	-3.44451	2.40044	-1.43495	0.151301	NA	1.03078	2.6389	1.80961	0	0	0
ENSG00000184811.4	TRARG1	chr17:1279662-1300978	hgnc_idHGNC:29592	+	0.907096	-3.4414	2.68634	-1.28107	0.200168	NA	4.12313	1.31945	0	0	0	0
ENSG00000223817.1	CDH23-AS1	chr10:71508153-71511873	hgnc_idHGNC:31433	-	0.907096	-3.4414	2.68634	-1.28107	0.200168	NA	4.12313	1.31945	0	0	0	0
ENSG00000237003.1	RP4-612C19.1	chr1:93190740-93191060	tagpseudo_consens	-	0.907096	-3.4414	2.68634	-1.28107	0.200168	NA	4.12313	1.31945	0	0	0	0
ENSG00000240244.3	GAPDHP33	chr1:119596167-119597179	hgnc_idHGNC:37785	-	0.907096	-3.4414	2.68634	-1.28107	0.200168	NA	4.12313	1.31945	0	0	0	0
ENSG00000259397.3	RP11-323I15.2	chr15:35092481-35093210	havana_geneOTTHUMG00000172291.2	+	0.907096	-3.4414	2.68634	-1.28107	0.200168	NA	4.12313	1.31945	0	0	0	0
ENSG00000244183.1	PPIAP71	chr3:60732144-60732636	hgnc_idHGNC:53695	-	1.92255	-3.437	1.82437	-1.88394	0.0595738	NA	2.06156	3.95835	4.52403	0	0.991361	0
ENSG00000222579.1	Y_RNA	chr12:104851824-104851918		+	1.8889	-3.43699	1.83153	-1.87657	0.0605765	NA	2.06156	3.95835	4.52403	0	0	0.789428
ENSG00000207053.1	RNU6-937P	chr20:35928570-35928675	hgnc_idHGNC:47900	-	1.8679	-3.42226	1.8769	-1.82336	0.0682488	NA	1.03078	3.95835	5.42884	0	0	0.789428
ENSG00000233828.5	MIR4280HG	chr5:87048858-87138397	hgnc_idHGNC:54975	-	1.88855	-3.42078	1.82287	-1.87659	0.060574	NA	4.12313	2.6389	3.61922	0.950066	0	0
ENSG00000249772.1	CTD-2193P3.2	chr5:81113385-81114852	havana_geneOTTHUMG00000162565.1	-	1.86178	-3.42072	1.8287	-1.87058	0.0614037	NA	4.12313	2.6389	3.61922	0	0	0.789428
ENSG00000260651.1	AF213884.2	chr4:102500841-102501319	havana_geneOTTHUMG00000176287.1	-	1.83237	-3.41882	2.04591	-1.67106	0.0947107	NA	2.06156	0	8.14325	0	0	0.789428
ENSG00000167774.2	CTD-2550O8.5	chr19:8308283-8321379	tagoverlapping_locus	-	1.85566	-3.41792	1.9018	-1.7972	0.0723032	NA	7.21547	1.31945	1.80961	0	0	0.789428
ENSG00000229920.2	RPS4XP5	chr2:63642455-63644038	hgnc_idHGNC:36670	-	0.89222	-3.41651	2.65977	-1.28451	0.198963	NA	0	2.6389	2.71442	0	0	0
ENSG00000248288.1	CTD-2194F4.2	chr5:65209921-65210948	tagpseudo_consens	+	0.89222	-3.41651	2.65977	-1.28451	0.198963	NA	0	2.6389	2.71442	0	0	0
ENSG00000255524.8	NPIPB8	chr16:28637654-28658744	hgnc_idHGNC:37490	+	0.89222	-3.41651	2.65977	-1.28451	0.198963	NA	0	2.6389	2.71442	0	0	0
ENSG00000274560.1	RP11-285E23.2	chr12:101696002-101696450	havana_geneOTTHUMG00000187215.1	-	0.89222	-3.41651	2.65977	-1.28451	0.198963	NA	0	2.6389	2.71442	0	0	0
ENSG00000237588.2	RP11-66D17.3	chr1:156687695-156691997	havana_geneOTTHUMG00000041297.2	-	0.8861	-3.41131	2.44681	-1.39419	0.163262	NA	3.09235	1.31945	0.904806	0	0	0
ENSG00000253160.1	RP11-1113C11.2	chr8:39309909-39310443	tagpseudo_consens	-	0.8861	-3.41131	2.44681	-1.39419	0.163262	NA	3.09235	1.31945	0.904806	0	0	0
ENSG00000284791.2	SMIM41	chr12:52079704-52108255	hgnc_idHGNC:54075	+	1.90996	-3.39968	1.86093	-1.82687	0.0677186	NA	2.06156	6.59725	1.80961	0	0.991361	0
ENSG00000165617.15	DACT1	chr14:58633967-58648321	hgnc_idHGNC:17748	+	32.6951	-3.39287	0.510276	-6.64908	2.95e-11	1.04e-08	70.0932	47.5002	61.5268	8.55059	2.97408	5.52599
ENSG00000253858.1	CTB-147C13.1	chr5:170483806-170486407	havana_geneOTTHUMG00000163146.1	-	1.88209	-3.38546	1.88688	-1.79421	0.0727789	NA	1.03078	6.59725	2.71442	0.950066	0	0
ENSG00000258308.6	RP11-554E23.2	chr12:101954992-101962414	havana_geneOTTHUMG00000170475.2	-	1.88897	-3.38541	1.88536	-1.79563	0.0725531	NA	1.03078	6.59725	2.71442	0	0.991361	0
ENSG00000252200.1	ENSG10010137428.1	chr19:44725984-44726058		-	1.87597	-3.38323	1.882	-1.79768	0.0722281	NA	4.12313	5.2778	0.904806	0.950066	0	0
ENSG00000227842.1	AC093166.2	chr2:111717508-111717837	havana_geneOTTHUMG00000153259.1	+	0.865104	-3.38173	2.43386	-1.38945	0.164696	NA	2.06156	1.31945	1.80961	0	0	0
ENSG00000279266.1	RP11-371I20.2	chr11:20131730-20135465	havana_geneOTTHUMG00000170883.1	+	0.865104	-3.38173	2.43386	-1.38945	0.164696	NA	2.06156	1.31945	1.80961	0	0	0
ENSG00000286424.1	CTD-2525P14.6	chr14:69479057-69483714	havana_geneOTTHUMG00000194858.1	-	1.79267	-3.37358	1.87709	-1.79724	0.0722972	NA	4.12313	1.31945	4.52403	0	0	0.789428
ENSG00000230051.2	CTA-929C8.8	chr22:27331634-27379265	havana_geneOTTHUMG00000150950.3	+	0.858985	-3.37299	3.05651	-1.10354	0.269791	NA	5.15391	0	0	0	0	0
ENSG00000259350.2	RP11-63A23.2	chr15:88952683-88953460	havana_geneOTTHUMG00000172507.2	+	0.858985	-3.37299	3.05651	-1.10354	0.269791	NA	5.15391	0	0	0	0	0
ENSG00000167194.8	C16orf92	chr16:30023198-30027736	hgnc_idHGNC:26346	+	0.879633	-3.36739	3.04735	-1.10502	0.269151	NA	0	5.2778	0	0	0	0
ENSG00000182255.7	KCNA4	chr11:30009730-30017030	hgnc_idHGNC:6222	-	0.879633	-3.36739	3.04735	-1.10502	0.269151	NA	0	5.2778	0	0	0	0
ENSG00000184293.7	CLECL1	chr12:9715860-9733299	hgnc_idHGNC:24462	-	0.879633	-3.36739	3.04735	-1.10502	0.269151	NA	0	5.2778	0	0	0	0
ENSG00000187758.8	ADH1A	chr4:99276369-99291003	hgnc_idHGNC:249	-	0.879633	-3.36739	3.04735	-1.10502	0.269151	NA	0	5.2778	0	0	0	0
ENSG00000201392.1	RNU6-1078P	chrX:71965972-71966074	hgnc_idHGNC:48041	-	0.879633	-3.36739	3.04735	-1.10502	0.269151	NA	0	5.2778	0	0	0	0
ENSG00000217041.1	RP11-346C16.1	chr6:110700562-110700900	tagpseudo_consens	+	0.879633	-3.36739	3.04735	-1.10502	0.269151	NA	0	5.2778	0	0	0	0
ENSG00000225839.2	TRMT2B-AS1	chrX:101043564-101094476	hgnc_idHGNC:41116	-	0.879633	-3.36739	3.04735	-1.10502	0.269151	NA	0	5.2778	0	0	0	0
ENSG00000226621.1	AC083855.5	chr3:11290406-11290663	tagpseudo_consens	-	0.879633	-3.36739	3.04735	-1.10502	0.269151	NA	0	5.2778	0	0	0	0
ENSG00000233222.2	RP11-216N14.9	chr1:153750983-153752176	tagoverlapping_locus	-	0.879633	-3.36739	3.04735	-1.10502	0.269151	NA	0	5.2778	0	0	0	0
ENSG00000234457.1	AC006960.5	chr7:36305631-36305904	havana_geneOTTHUMG00000154942.1	+	0.879633	-3.36739	3.04735	-1.10502	0.269151	NA	0	5.2778	0	0	0	0
ENSG00000235695.1	HIGD2AP2	chr3:47663626-47663934	hgnc_idHGNC:54794	+	0.879633	-3.36739	3.04735	-1.10502	0.269151	NA	0	5.2778	0	0	0	0
ENSG00000243968.2	RN7SL402P	chr19:35881890-35882153	hgnc_idHGNC:46418	+	0.879633	-3.36739	3.04735	-1.10502	0.269151	NA	0	5.2778	0	0	0	0
ENSG00000254743.1	OR10V3P	chr11:59741325-59742049	hgnc_idHGNC:15138	+	0.879633	-3.36739	3.04735	-1.10502	0.269151	NA	0	5.2778	0	0	0	0
ENSG00000259624.1	RP11-138H8.3	chr15:70768011-70778868	havana_geneOTTHUMG00000172176.1	-	0.879633	-3.36739	3.04735	-1.10502	0.269151	NA	0	5.2778	0	0	0	0
ENSG00000265872.1	MIR3689A	chr9:134849487-134849564	hgnc_idHGNC:38904	-	0.879633	-3.36739	3.04735	-1.10502	0.269151	NA	0	5.2778	0	0	0	0
ENSG00000270243.1	RP11-779O18.4	chr5:172785262-172785424	tagpseudo_consens	-	0.879633	-3.36739	3.04735	-1.10502	0.269151	NA	0	5.2778	0	0	0	0
ENSG00000270403.1	RP11-35P15.1	chr11:117668483-117668858	havana_geneOTTHUMG00000185192.1	+	0.879633	-3.36739	3.04735	-1.10502	0.269151	NA	0	5.2778	0	0	0	0
ENSG00000273068.1	CTA-714B7.7	chr22:35122661-35127419	havana_geneOTTHUMG00000185932.1	+	0.879633	-3.36739	3.04735	-1.10502	0.269151	NA	0	5.2778	0	0	0	0
ENSG00000277646.1	RP11-275A14.1	chr9:29317833-29318952	tagpseudo_consens	+	0.879633	-3.36739	3.04735	-1.10502	0.269151	NA	0	5.2778	0	0	0	0
ENSG00000279617.1	AC005796.2	chr19:17871273-17871705	havana_geneOTTHUMG00000183446.1	-	0.879633	-3.36739	3.04735	-1.10502	0.269151	NA	0	5.2778	0	0	0	0
ENSG00000220643.1	RP3-391O22.1	chr6:34686602-34687106	tagpseudo_consens	+	1.8695	-3.36092	2.11139	-1.5918	0.111429	NA	1.03078	9.23615	0	0.950066	0	0
ENSG00000213849.3	AC104306.1	chr3:32507955-32508325	tagpseudo_consens	+	0.844108	-3.35128	2.47739	-1.35275	0.176137	NA	1.03078	1.31945	2.71442	0	0	0
ENSG00000251062.1	CTD-2218G20.1	chr5:32887990-32888145	tagpseudo_consens	-	0.844108	-3.35128	2.47739	-1.35275	0.176137	NA	1.03078	1.31945	2.71442	0	0	0
ENSG00000266514.1	MIR3689F	chr9:134850742-134850807	hgnc_idHGNC:41702	-	0.844108	-3.35128	2.47739	-1.35275	0.176137	NA	1.03078	1.31945	2.71442	0	0	0
ENSG00000207385.1	RNU6-310P	chr4:53265461-53265567	hgnc_idHGNC:47273	-	1.85539	-3.34438	2.11319	-1.58262	0.113508	NA	0	9.23615	0.904806	0	0.991361	0
ENSG00000120937.9	NPPB	chr1:11857464-11858945	hgnc_idHGNC:7940	-	1.75646	-3.32478	1.95945	-1.69679	0.0897361	NA	1.03078	1.31945	7.23845	0.950066	0	0
ENSG00000253208.1	PSME2P5	chr8:26547669-26548463	hgnc_idHGNC:30158	+	3.14135	-3.32417	1.56131	-2.12909	0.0332465	NA	9.27704	5.2778	2.71442	0	0	1.57886
ENSG00000274444.1	RP11-128A17.2	chr15:37109587-37109984	havana_geneOTTHUMG00000186810.1	+	1.79462	-3.32331	2.08202	-1.5962	0.110445	NA	2.06156	7.9167	0	0	0	0.789428
ENSG00000124772.12	CPNE5	chr6:36740775-36839444	hgnc_idHGNC:2318	-	1.79887	-3.32297	2.03292	-1.63458	0.102137	NA	0	5.2778	4.52403	0	0.991361	0
ENSG00000233733.1	H2AZP6	chr22:31521199-31521592	hgnc_idHGNC:38019	-	1.82827	-3.32287	2.07242	-1.60338	0.108852	NA	2.06156	7.9167	0	0	0.991361	0
ENSG00000238735.1	RNU7-113P	chr2:20246326-20246387	hgnc_idHGNC:45647	-	1.82827	-3.32287	2.07242	-1.60338	0.108852	NA	2.06156	7.9167	0	0	0.991361	0
ENSG00000249516.1	PRELID3BP6	chr5:42917414-42917984	hgnc_idHGNC:49068	+	0.823112	-3.31697	2.76253	-1.2007	0.229868	NA	0	1.31945	3.61922	0	0	0
ENSG00000252850.1	RNU1-117P	chr12:88581639-88581796	hgnc_idHGNC:48459	+	0.823112	-3.31697	2.76253	-1.2007	0.229868	NA	0	1.31945	3.61922	0	0	0
ENSG00000162723.10	SLAMF9	chr1:159951492-159954237	hgnc_idHGNC:18430	-	3.22882	-3.31355	1.47516	-2.24623	0.0246893	NA	8.24625	3.95835	5.42884	0.950066	0	0.789428
ENSG00000188676.13	IDO2	chr8:39934614-40016391	hgnc_idHGNC:27269	+	0.816993	-3.31176	2.73001	-1.21309	0.225095	NA	3.09235	0	1.80961	0	0	0
ENSG00000224592.5	MIR3659HG	chr1:38047314-38119025	hgnc_idHGNC:54306	+	0.816993	-3.31176	2.73001	-1.21309	0.225095	NA	3.09235	0	1.80961	0	0	0
ENSG00000157856.12	DRC1	chr2:26401920-26456711	hgnc_idHGNC:24245	+	3.1723	-3.30618	1.62433	-2.0354	0.0418103	NA	8.24625	0	9.04806	0.950066	0	0.789428
ENSG00000233154.6	LINC01762	chr1:116423724-116478842	hgnc_idHGNC:52552	-	1.70869	-3.30327	2.1287	-1.55178	0.120715	NA	0	1.31945	8.14325	0	0	0.789428
ENSG00000199836.1	RNU1-47P	chr14:99945315-99945477	hgnc_idHGNC:48389	+	1.80039	-3.30108	1.97271	-1.67337	0.0942541	NA	1.03078	7.9167	0.904806	0.950066	0	0
ENSG00000256403.1	RP11-7N14.1	chr11:72410716-72412079	havana_geneOTTHUMG00000167906.1	+	1.80039	-3.30108	1.97271	-1.67337	0.0942541	NA	1.03078	7.9167	0.904806	0.950066	0	0
ENSG00000231357.1	AC006028.11	chr7:2835621-2836022	tagpseudo_consens	+	5.01058	-3.29828	1.34209	-2.45756	0.0139883	NA	3.09235	22.4307	1.80961	0.950066	0.991361	0.789428
ENSG00000223387.6	LINC02068	chr3:172560888-172595607	hgnc_idHGNC:52914	-	1.7794	-3.28939	2.08191	-1.57999	0.11411	NA	0	7.9167	1.80961	0.950066	0	0
ENSG00000275001.1	ENSG10010138612.1	chr10:16767235-16767416		+	1.78628	-3.28931	2.0799	-1.58148	0.113769	NA	0	7.9167	1.80961	0	0.991361	0
ENSG00000204421.3	LY6G6C	chr6:31718648-31721746	hgnc_idHGNC:13936	-	0.831522	-3.28723	2.77462	-1.18475	0.236117	NA	1.03078	3.95835	0	0	0	0
ENSG00000222921.1	RNA5SP104	chr2:134231195-134231312	hgnc_idHGNC:42902	+	0.831522	-3.28723	2.77462	-1.18475	0.236117	NA	1.03078	3.95835	0	0	0	0
ENSG00000229625.3	RP11-44N12.2	chr8:98961428-98968284	havana_geneOTTHUMG00000164654.1	+	0.831522	-3.28723	2.77462	-1.18475	0.236117	NA	1.03078	3.95835	0	0	0	0
ENSG00000234630.1	LL22NC03-2H8.4	chr22:22293733-22294794	havana_geneOTTHUMG00000151038.1	+	0.831522	-3.28723	2.77462	-1.18475	0.236117	NA	1.03078	3.95835	0	0	0	0
ENSG00000241219.1	RP11-572M11.1	chr3:113050912-113063443	havana_geneOTTHUMG00000159262.2	-	0.831522	-3.28723	2.77462	-1.18475	0.236117	NA	1.03078	3.95835	0	0	0	0
ENSG00000250412.1	KLHL2P1	chr4:119334329-119378233	hgnc_idHGNC:44046	+	0.831522	-3.28723	2.77462	-1.18475	0.236117	NA	1.03078	3.95835	0	0	0	0
ENSG00000251728.1	Y_RNA	chr7:140094697-140094792		-	0.831522	-3.28723	2.77462	-1.18475	0.236117	NA	1.03078	3.95835	0	0	0	0
ENSG00000253039.1	RNA5SP47	chr1:44932323-44932431	hgnc_idHGNC:42823	+	0.831522	-3.28723	2.77462	-1.18475	0.236117	NA	1.03078	3.95835	0	0	0	0
ENSG00000241361.8	SLC25A24P1	chr1:108272943-108337853	hgnc_idHGNC:48933	+	3.37323	-3.28249	1.47607	-2.2238	0.0261616	NA	4.12313	10.5556	3.61922	0.950066	0.991361	0
ENSG00000237911.2	SRP68P3	chr17:20415792-20416697	hgnc_idHGNC:30428	-	0.795997	-3.279	2.75146	-1.19173	0.233367	NA	2.06156	0	2.71442	0	0	0
ENSG00000264714.1	KIAA0895LP1	chr18:10724619-10728539	hgnc_idHGNC:53865	+	0.795997	-3.279	2.75146	-1.19173	0.233367	NA	2.06156	0	2.71442	0	0	0
ENSG00000284621.1	KB-1440D3.19	chr22:21661859-21661929	havana_geneOTTHUMG00000192266.1	-	0.795997	-3.279	2.75146	-1.19173	0.233367	NA	2.06156	0	2.71442	0	0	0
ENSG00000286567.1	RP11-171G7.2	chr3:83924157-83937031	havana_geneOTTHUMG00000195677.1	-	0.795997	-3.279	2.75146	-1.19173	0.233367	NA	2.06156	0	2.71442	0	0	0
ENSG00000270059.1	RP11-88H12.2	chr3:65359268-65359717	tagoverlapping_locus	-	1.71064	-3.26655	1.93104	-1.6916	0.0907217	NA	6.18469	1.31945	1.80961	0.950066	0	0
ENSG00000095110.8	NXPE1	chr11:114521645-114559895	hgnc_idHGNC:28527	-	0.810526	-3.25359	2.79523	-1.16398	0.244432	NA	0	3.95835	0.904806	0	0	0
ENSG00000206072.13	SERPINB11	chr18:63647579-63726432	hgnc_idHGNC:14221	+	0.810526	-3.25359	2.79523	-1.16398	0.244432	NA	0	3.95835	0.904806	0	0	0
ENSG00000206991.1	RNU6-610P	chr15:43637632-43637738	hgnc_idHGNC:47573	-	0.810526	-3.25359	2.79523	-1.16398	0.244432	NA	0	3.95835	0.904806	0	0	0
ENSG00000226917.6	LINC01276	chr6:41499033-41519852	hgnc_idHGNC:50333	+	0.810526	-3.25359	2.79523	-1.16398	0.244432	NA	0	3.95835	0.904806	0	0	0
ENSG00000232097.1	AC079781.8	chr7:97938439-97938794	tagpseudo_consens	-	0.810526	-3.25359	2.79523	-1.16398	0.244432	NA	0	3.95835	0.904806	0	0	0
ENSG00000232489.1	MFAP1P1	chr13:30541643-30542897	hgnc_idHGNC:39694	-	0.810526	-3.25359	2.79523	-1.16398	0.244432	NA	0	3.95835	0.904806	0	0	0
ENSG00000234682.1	VDAC2P4	chr2:134797169-134797879	hgnc_idHGNC:51932	+	0.810526	-3.25359	2.79523	-1.16398	0.244432	NA	0	3.95835	0.904806	0	0	0
ENSG00000263982.1	RP11-504I13.3	chr18:76372717-76378275	havana_geneOTTHUMG00000179138.1	+	0.810526	-3.25359	2.79523	-1.16398	0.244432	NA	0	3.95835	0.904806	0	0	0
ENSG00000266421.3	MIR4451	chr4:85722468-85722533	hgnc_idHGNC:41858	+	0.810526	-3.25359	2.79523	-1.16398	0.244432	NA	0	3.95835	0.904806	0	0	0
ENSG00000279017.1	RP11-697K23.3	chr3:45749627-45750651	havana_geneOTTHUMG00000175706.1	+	0.810526	-3.25359	2.79523	-1.16398	0.244432	NA	0	3.95835	0.904806	0	0	0
ENSG00000253454.1	NDUFA5P2	chr8:104566086-104566429	hgnc_idHGNC:48855	+	1.70451	-3.24693	1.94798	-1.66682	0.0955501	NA	1.03078	6.59725	1.80961	0	0	0.789428
ENSG00000280147.1	RP11-486M23.3	chr8:29587001-29588426	havana_geneOTTHUMG00000173472.1	+	3.27701	-3.24623	1.46521	-2.21554	0.0267233	NA	6.18469	7.9167	3.61922	0.950066	0.991361	0
ENSG00000201407.1	ENSG10010135182.1	chrX:24133186-24133317		+	0.775001	-3.24467	2.81272	-1.15357	0.248677	NA	1.03078	0	3.61922	0	0	0
ENSG00000244080.3	RN7SL833P	chr19:11516047-11516330	hgnc_idHGNC:46849	-	3.36106	-3.22976	1.84261	-1.75282	0.0796325	NA	1.03078	17.1529	0	0	1.98272	0
ENSG00000187689.10	AMTN	chr4:70518569-70532743	hgnc_idHGNC:33188	+	3.22737	-3.22735	1.51019	-2.13705	0.0325942	NA	6.18469	3.95835	7.23845	0	1.98272	0
ENSG00000169194.9	IL13	chr5:132656263-132661110	hgnc_idHGNC:5973	+	1.70417	-3.22686	1.92918	-1.67266	0.0943937	NA	3.09235	5.2778	0.904806	0.950066	0	0
ENSG00000242559.3	RN7SL144P	chrX:41683168-41683462	hgnc_idHGNC:46160	-	1.70417	-3.22686	1.92918	-1.67266	0.0943937	NA	3.09235	5.2778	0.904806	0.950066	0	0
ENSG00000204538.4	PSORS1C2	chr6:31137534-31139066	hgnc_idHGNC:17199	-	1.62699	-3.21589	2.10522	-1.52758	0.126617	NA	0	2.6389	6.33364	0	0	0.789428
ENSG00000124092.13	CTCFL	chr20:57495966-57525652	hgnc_idHGNC:16234	-	0.783411	-3.21273	2.79613	-1.14899	0.25056	NA	2.06156	2.6389	0	0	0	0
ENSG00000206014.7	OR7E161P	chr8:11928597-11933203	hgnc_idHGNC:31234	-	0.783411	-3.21273	2.79613	-1.14899	0.25056	NA	2.06156	2.6389	0	0	0	0
ENSG00000213368.3	ST13P11	chr11:94913047-94913766	hgnc_idHGNC:38746	+	0.783411	-3.21273	2.79613	-1.14899	0.25056	NA	2.06156	2.6389	0	0	0	0
ENSG00000226016.1	RPL36AP55	chr10:27904209-27905162	hgnc_idHGNC:44939	+	0.783411	-3.21273	2.79613	-1.14899	0.25056	NA	2.06156	2.6389	0	0	0	0
ENSG00000227399.1	RP11-118F2.2	chr9:92006062-92006544	tagpseudo_consens	+	0.783411	-3.21273	2.79613	-1.14899	0.25056	NA	2.06156	2.6389	0	0	0	0
ENSG00000231764.10	DLX6-AS1	chr7:96955141-97014088	hgnc_idHGNC:37151	-	0.783411	-3.21273	2.79613	-1.14899	0.25056	NA	2.06156	2.6389	0	0	0	0
ENSG00000226758.1	DISC1-IT1	chr1:231925834-231945233	hgnc_idHGNC:41325	+	1.68394	-3.21117	2.08049	-1.54347	0.122716	NA	5.15391	3.95835	0	0	0.991361	0
ENSG00000200304.1	RNU6-1255P	chr8:130069541-130069652	hgnc_idHGNC:48218	-	1.70459	-3.20981	2.34375	-1.36952	0.170837	NA	0	9.23615	0	0	0.991361	0
ENSG00000105278.12	ZFR2	chr19:3804024-3869038	hgnc_idHGNC:29189	-	0.754005	-3.20298	3.18896	-1.0044	0.315186	NA	0	0	4.52403	0	0	0
ENSG00000122012.14	SV2C	chr5:76083383-76353939	hgnc_idHGNC:30670	+	0.754005	-3.20298	3.18896	-1.0044	0.315186	NA	0	0	4.52403	0	0	0
ENSG00000205863.11	C1QTNF9B	chr13:23891099-23897502	hgnc_idHGNC:34072	-	0.754005	-3.20298	3.18896	-1.0044	0.315186	NA	0	0	4.52403	0	0	0
ENSG00000228162.1	AC097713.3	chr2:234438328-234462127	havana_geneOTTHUMG00000153158.1	+	0.754005	-3.20298	3.18896	-1.0044	0.315186	NA	0	0	4.52403	0	0	0
ENSG00000277411.1	5S_rRNA	chr6:15522195-15522300		-	0.754005	-3.20298	3.18896	-1.0044	0.315186	NA	0	0	4.52403	0	0	0
ENSG00000278514.1	AC068831.16	chr15:91022766-91023200	tagoverlapping_locus	+	0.754005	-3.20298	3.18896	-1.0044	0.315186	NA	0	0	4.52403	0	0	0
ENSG00000240097.1	RP11-641C17.4	chr3:60616822-60618079	havana_geneOTTHUMG00000158652.1	+	1.66906	-3.19261	1.93371	-1.65103	0.0987323	NA	1.03078	5.2778	2.71442	0	0.991361	0
ENSG00000255202.1	RP4-541C22.5	chr11:33665220-33696701	havana_geneOTTHUMG00000166269.1	-	3.2022	-3.18086	1.56299	-2.03511	0.0418399	NA	6.18469	9.23615	1.80961	0	1.98272	0
ENSG00000214269.3	LGMNP1	chr13:64958097-64959396	hgnc_idHGNC:23079	-	1.60642	-3.17597	2.07259	-1.53236	0.125433	NA	4.12313	0	4.52403	0	0.991361	0
ENSG00000213028.3	RP11-108F13.2	chr1:229688999-229689904	tagpseudo_consens	-	0.762415	-3.1738	2.57689	-1.23164	0.218084	NA	1.03078	2.6389	0.904806	0	0	0
ENSG00000222515.1	RN7SKP240	chr6:22085544-22085918	hgnc_idHGNC:45964	+	0.762415	-3.1738	2.57689	-1.23164	0.218084	NA	1.03078	2.6389	0.904806	0	0	0
ENSG00000227301.1	RP11-384P7.5	chr9:33719690-33722555	havana_geneOTTHUMG00000000412.1	+	0.762415	-3.1738	2.57689	-1.23164	0.218084	NA	1.03078	2.6389	0.904806	0	0	0
ENSG00000287905.1	RP11-14N9.3	chr16:16612378-16633991	havana_geneOTTHUMG00000195298.1	+	0.762415	-3.1738	2.57689	-1.23164	0.218084	NA	1.03078	2.6389	0.904806	0	0	0
ENSG00000287355.1	RP11-27J8.4	chr9:27495857-27498251	tagoverlapping_locus	-	13.8153	-3.17356	0.726845	-4.36621	1.26e-05	0.000946848	21.6464	32.9863	19.9057	3.80026	2.97408	1.57886
ENSG00000227532.1	AC002542.2	chr7:117187548-117187740	havana_geneOTTHUMG00000132299.1	-	3.13233	-3.16668	1.49585	-2.11698	0.0342618	NA	3.09235	9.23615	4.52403	0.950066	0.991361	0
ENSG00000230180.1	RPL12P49	chrX:16803233-16803353	hgnc_idHGNC:51941	+	1.63548	-3.1421	2.16859	-1.44891	0.147361	NA	0	7.9167	0.904806	0	0.991361	0
ENSG00000111729.15	CLEC4A	chr12:8123617-8138607	hgnc_idHGNC:13257	+	0.741419	-3.14146	2.84316	-1.10492	0.269195	NA	0	2.6389	1.80961	0	0	0
ENSG00000177294.7	FBXO39	chr17:6776215-6797101	hgnc_idHGNC:28565	+	0.741419	-3.14146	2.84316	-1.10492	0.269195	NA	0	2.6389	1.80961	0	0	0
ENSG00000206738.1	Y_RNA	chr4:2615124-2615224		-	0.741419	-3.14146	2.84316	-1.10492	0.269195	NA	0	2.6389	1.80961	0	0	0
ENSG00000208883.1	SNORD96B	chrX:110224985-110225063	hgnc_idHGNC:32759	-	0.741419	-3.14146	2.84316	-1.10492	0.269195	NA	0	2.6389	1.80961	0	0	0
ENSG00000223732.2	RP11-321C24.1	chr13:44982077-45083125	tagoverlapping_locus	-	0.741419	-3.14146	2.84316	-1.10492	0.269195	NA	0	2.6389	1.80961	0	0	0
ENSG00000248751.6	RP1-130H16.18	chr22:30285238-30299482	tagoverlapping_locus	-	0.741419	-3.14146	2.84316	-1.10492	0.269195	NA	0	2.6389	1.80961	0	0	0
ENSG00000250526.1	CCT6P2	chr5:14639426-14641018	hgnc_idHGNC:35150	-	0.741419	-3.14146	2.84316	-1.10492	0.269195	NA	0	2.6389	1.80961	0	0	0
ENSG00000253259.1	RP11-737F9.2	chr8:130892070-130892785	tagoverlapping_locus	-	0.741419	-3.14146	2.84316	-1.10492	0.269195	NA	0	2.6389	1.80961	0	0	0
ENSG00000254177.1	RP11-1149M10.1	chr8:81058523-81067744	havana_geneOTTHUMG00000164594.1	+	0.741419	-3.14146	2.84316	-1.10492	0.269195	NA	0	2.6389	1.80961	0	0	0
ENSG00000254522.1	RP11-113K21.1	chr11:83040806-83041403	tagoverlapping_locus	-	0.741419	-3.14146	2.84316	-1.10492	0.269195	NA	0	2.6389	1.80961	0	0	0
ENSG00000259341.2	RP11-20G13.1	chr15:99423769-99435160	havana_geneOTTHUMG00000171950.2	-	0.741419	-3.14146	2.84316	-1.10492	0.269195	NA	0	2.6389	1.80961	0	0	0
ENSG00000270302.1	RP11-461L13.4	chr4:152308283-152309983	havana_geneOTTHUMG00000185254.1	-	0.741419	-3.14146	2.84316	-1.10492	0.269195	NA	0	2.6389	1.80961	0	0	0
ENSG00000286174.1	RP11-3L21.3	chr1:224703272-224712849	havana_geneOTTHUMG00000193232.2	-	0.741419	-3.14146	2.84316	-1.10492	0.269195	NA	0	2.6389	1.80961	0	0	0
ENSG00000207190.1	RNU6-809P	chr1:64028894-64029000	hgnc_idHGNC:47772	-	3.10639	-3.14127	1.86676	-1.68274	0.0924262	NA	0	15.8334	0.904806	1.90013	0	0
ENSG00000225898.1	AC002075.3	chr7:93777839-93778514	tagpseudo_consens	+	4.64446	-3.14014	1.2547	-2.5027	0.012325	NA	7.21547	13.1945	4.52403	0.950066	1.98272	0
ENSG00000251299.1	SLC25A15P3	chr13:24943575-24944498	hgnc_idHGNC:39844	+	1.59307	-3.13789	1.94722	-1.61147	0.107077	NA	1.03078	3.95835	3.61922	0.950066	0	0
ENSG00000200455.1	RNU6-1112P	chr4:40077884-40077982	hgnc_idHGNC:48075	+	1.58695	-3.13557	1.92515	-1.62873	0.103369	NA	4.12313	2.6389	1.80961	0.950066	0	0
ENSG00000140506.17	LMAN1L	chr15:74812716-74825757	hgnc_idHGNC:6632	+	1.59383	-3.13556	1.92321	-1.63038	0.103021	NA	4.12313	2.6389	1.80961	0	0.991361	0
ENSG00000125869.10	LAMP5	chr20:9514358-9530524	hgnc_idHGNC:16097	+	0.735299	-3.13537	2.87825	-1.08933	0.276007	NA	3.09235	1.31945	0	0	0	0
ENSG00000173597.9	SULT1B1	chr4:69721167-69787961	hgnc_idHGNC:17845	-	0.735299	-3.13537	2.87825	-1.08933	0.276007	NA	3.09235	1.31945	0	0	0	0
ENSG00000224986.2	PPP1R8P1	chr1:48325080-48326123	hgnc_idHGNC:9297	-	0.735299	-3.13537	2.87825	-1.08933	0.276007	NA	3.09235	1.31945	0	0	0	0
ENSG00000249065.2	PCNAP1	chr4:99160514-99161645	hgnc_idHGNC:8732	-	0.735299	-3.13537	2.87825	-1.08933	0.276007	NA	3.09235	1.31945	0	0	0	0
ENSG00000261612.1	SUB1P3	chr16:4562814-4563128	hgnc_idHGNC:43993	-	0.735299	-3.13537	2.87825	-1.08933	0.276007	NA	3.09235	1.31945	0	0	0	0
ENSG00000267099.1	NTF6G	chr19:49029726-49030341	hgnc_idHGNC:8027	+	0.735299	-3.13537	2.87825	-1.08933	0.276007	NA	3.09235	1.31945	0	0	0	0
ENSG00000271404.1	MZT1P2	chr7:139228221-139228605	hgnc_idHGNC:50606	+	0.735299	-3.13537	2.87825	-1.08933	0.276007	NA	3.09235	1.31945	0	0	0	0
ENSG00000278966.2	RP5-1174N9.2	chr1:32973553-32974463	havana_geneOTTHUMG00000191421.1	+	0.735299	-3.13537	2.87825	-1.08933	0.276007	NA	3.09235	1.31945	0	0	0	0
ENSG00000225813.1	AC009299.4	chr2:161281902-161282618	havana_geneOTTHUMG00000153884.1	+	7.2189	-3.13385	1.25024	-2.5066	0.0121899	NA	5.15391	32.9863	0.904806	1.90013	0	2.36828
ENSG00000261757.1	AC005592.3	chr5:142703782-142705421	havana_geneOTTHUMG00000173470.1	+	1.60836	-3.11814	2.13048	-1.46358	0.143308	NA	2.06156	6.59725	0	0	0.991361	0
ENSG00000225591.2	RP11-360D2.2	chr1:173741674-173741928	tagpseudo_consens	+	3.04451	-3.11028	1.56866	-1.98276	0.0473937	NA	6.18469	9.23615	0.904806	0.950066	0.991361	0
ENSG00000175676.15	GOLGA8DP	chr15:23157366-23170711	hgnc_idHGNC:32376	+	2.93946	-3.10306	1.73762	-1.78581	0.0741305	NA	10.3078	0	5.42884	1.90013	0	0
ENSG00000199562.1	RNU6-37P	chr1:10298966-10299072	hgnc_idHGNC:34281	+	1.55184	-3.09989	1.9304	-1.60583	0.108311	NA	2.06156	2.6389	3.61922	0	0.991361	0
ENSG00000183807.8	FAM162B	chr6:116752197-116765719	hgnc_idHGNC:21549	-	0.714303	-3.09773	2.62345	-1.18079	0.237687	NA	2.06156	1.31945	0.904806	0	0	0
ENSG00000202124.1	RNY4P3	chr16:50098264-50098358	hgnc_idHGNC:10247	+	0.714303	-3.09773	2.62345	-1.18079	0.237687	NA	2.06156	1.31945	0.904806	0	0	0
ENSG00000215367.10	TMED11P	chr4:1115197-1153726	hgnc_idHGNC:35401	-	0.714303	-3.09773	2.62345	-1.18079	0.237687	NA	2.06156	1.31945	0.904806	0	0	0
ENSG00000232374.5	GPR79	chr3:158841093-158841960	hgnc_idHGNC:4529	-	0.714303	-3.09773	2.62345	-1.18079	0.237687	NA	2.06156	1.31945	0.904806	0	0	0
ENSG00000248335.1	RP11-102N12.2	chr4:140712168-140716081	havana_geneOTTHUMG00000161425.1	+	0.714303	-3.09773	2.62345	-1.18079	0.237687	NA	2.06156	1.31945	0.904806	0	0	0
ENSG00000258537.5	FRMD6-AS2	chr14:51454512-51599952	hgnc_idHGNC:43637	-	0.714303	-3.09773	2.62345	-1.18079	0.237687	NA	2.06156	1.31945	0.904806	0	0	0
ENSG00000265879.1	MIR4748	chr19:10780254-10780335	hgnc_idHGNC:41557	+	0.714303	-3.09773	2.62345	-1.18079	0.237687	NA	2.06156	1.31945	0.904806	0	0	0
ENSG00000277410.1	H2BP5	chr6:25885419-25885751	hgnc_idHGNC:54443	+	0.714303	-3.09773	2.62345	-1.18079	0.237687	NA	2.06156	1.31945	0.904806	0	0	0
ENSG00000279365.1	KB-176G8.1	chr21:36485867-36487760	tagoverlapping_locus	+	1.53884	-3.09725	1.97426	-1.56881	0.116692	NA	5.15391	1.31945	1.80961	0.950066	0	0
ENSG00000221203.1	MIR1262	chr1:68183518-68183610	hgnc_idHGNC:35328	-	1.55371	-3.09424	2.0301	-1.52418	0.127463	NA	1.03078	6.59725	0.904806	0	0	0.789428
ENSG00000238482.1	RNU6-1208P	chr1:24777873-24777979	hgnc_idHGNC:48171	-	1.58048	-3.09383	2.02213	-1.52998	0.126021	NA	1.03078	6.59725	0.904806	0.950066	0	0
ENSG00000248647.2	RP11-331K21.1	chr5:149163955-149276776	tagoverlapping_locus	-	2.90017	-3.09073	1.61915	-1.90886	0.0562802	NA	1.03078	11.8751	2.71442	0	0.991361	0.789428
ENSG00000263693.1	MIR3161	chr11:48096782-48096858	hgnc_idHGNC:38285	+	4.25497	-3.08752	1.37019	-2.25334	0.0242374	NA	3.09235	17.1529	2.71442	0	0.991361	1.57886
ENSG00000263612.1	AF186192.6	chr8:144713899-144714845	havana_geneOTTHUMG00000179572.1	+	1.52396	-3.08124	1.97675	-1.55874	0.119057	NA	1.03078	2.6389	4.52403	0.950066	0	0
ENSG00000267544.1	HIKESHIP2	chr19:10841839-10842250	hgnc_idHGNC:54902	+	1.52396	-3.08124	1.97675	-1.55874	0.119057	NA	1.03078	2.6389	4.52403	0.950066	0	0
ENSG00000243716.10	NPIPB5	chr16:22479121-22536521	hgnc_idHGNC:37233	+	28.6339	-3.08059	1.38393	-2.22598	0.0260158	0.29882	4.12313	133.264	16.2865	1.90013	9.91361	6.31542
ENSG00000232110.9	RP11-149I23.3	chr10:89283636-89292125	tagoverlapping_locus	+	1.53271	-3.08021	2.15241	-1.43105	0.152415	NA	0	6.59725	1.80961	0	0	0.789428
ENSG00000229339.1	RP11-193I22.2	chr3:42051181-42051694	tagpseudo_consens	-	1.55949	-3.07985	2.14265	-1.4374	0.150604	NA	0	6.59725	1.80961	0.950066	0	0
ENSG00000256987.1	RP11-428G5.7	chr12:31953889-31955268	tagpseudo_consens	+	1.55949	-3.07985	2.14265	-1.4374	0.150604	NA	0	6.59725	1.80961	0.950066	0	0
ENSG00000268287.1	CTB-60B18.18	chr19:49064259-49064856	havana_geneOTTHUMG00000183342.1	+	1.55949	-3.07985	2.14265	-1.4374	0.150604	NA	0	6.59725	1.80961	0.950066	0	0
ENSG00000208004.2	MIR323B	chr14:101056219-101056300	hgnc_idHGNC:38349	+	1.56637	-3.07976	2.14018	-1.43901	0.150146	NA	0	6.59725	1.80961	0	0.991361	0
ENSG00000224594.2	RPL29P19	chr8:48384590-48385049	hgnc_idHGNC:35508	+	1.52473	-3.07921	1.95954	-1.5714	0.116091	NA	4.12313	1.31945	2.71442	0	0.991361	0
ENSG00000070031.4	SCT	chr11:626309-627181	hgnc_idHGNC:10607	-	2.92653	-3.07114	1.56072	-1.96777	0.0490946	NA	4.12313	7.9167	3.61922	1.90013	0	0
ENSG00000207452.1	RNU6-606P	chr5:87299687-87299797	hgnc_idHGNC:47569	-	4.3138	-3.06998	1.29119	-2.37764	0.017424	NA	3.09235	11.8751	8.14325	0	1.98272	0.789428
ENSG00000212260.1	RNU6-724P	chr5:69530613-69530717	hgnc_idHGNC:47687	-	0.693307	-3.06092	2.64527	-1.15713	0.247221	NA	1.03078	1.31945	1.80961	0	0	0
ENSG00000229032.1	RP11-91A18.1	chr1:51980473-51980814	tagpseudo_consens	+	0.693307	-3.06092	2.64527	-1.15713	0.247221	NA	1.03078	1.31945	1.80961	0	0	0
ENSG00000233485.1	FHAD1-AS1	chr1:15326680-15343876	hgnc_idHGNC:41241	-	0.693307	-3.06092	2.64527	-1.15713	0.247221	NA	1.03078	1.31945	1.80961	0	0	0
ENSG00000237433.1	RPSAP11	chr3:32190747-32191627	hgnc_idHGNC:6503	+	0.693307	-3.06092	2.64527	-1.15713	0.247221	NA	1.03078	1.31945	1.80961	0	0	0
ENSG00000248946.2	MTND3P22	chr4:49246601-49246915	hgnc_idHGNC:52168	+	0.693307	-3.06092	2.64527	-1.15713	0.247221	NA	1.03078	1.31945	1.80961	0	0	0
ENSG00000251445.1	RP11-483A20.3	chr4:169010430-169010939	havana_geneOTTHUMG00000161027.1	+	0.693307	-3.06092	2.64527	-1.15713	0.247221	NA	1.03078	1.31945	1.80961	0	0	0
ENSG00000254983.1	RP11-573E11.2	chr11:12303533-12308216	tagoverlapping_locus	+	0.693307	-3.06092	2.64527	-1.15713	0.247221	NA	1.03078	1.31945	1.80961	0	0	0
ENSG00000256937.1	KRT17P8	chr12:9127783-9128645	hgnc_idHGNC:50726	+	0.693307	-3.06092	2.64527	-1.15713	0.247221	NA	1.03078	1.31945	1.80961	0	0	0
ENSG00000260649.1	RP11-56L13.4	chr16:32189262-32189481	tagpseudo_consens	+	0.693307	-3.06092	2.64527	-1.15713	0.247221	NA	1.03078	1.31945	1.80961	0	0	0
ENSG00000271930.1	RP11-44N12.5	chr8:98943595-98944098	havana_geneOTTHUMG00000185510.1	+	0.693307	-3.06092	2.64527	-1.15713	0.247221	NA	1.03078	1.31945	1.80961	0	0	0
ENSG00000279781.1	RP11-466A19.7	chr17:32518322-32518934	tagoverlapping_locus	-	0.693307	-3.06092	2.64527	-1.15713	0.247221	NA	1.03078	1.31945	1.80961	0	0	0
ENSG00000267355.2	RPL9P29	chr17:78845953-78846868	hgnc_idHGNC:35533	-	1.50985	-3.06035	2.14106	-1.42936	0.1529	NA	0	2.6389	5.42884	0	0.991361	0
ENSG00000221476.2	MIR1827	chr12:100189884-100189949	hgnc_idHGNC:35391	+	2.83107	-3.05684	1.60614	-1.90323	0.0570108	NA	1.03078	10.5556	3.61922	0	0.991361	0.789428
ENSG00000224361.1	AC011239.1	chr2:23507043-23524344	havana_geneOTTHUMG00000151895.1	-	4.10146	-3.0559	1.33359	-2.29148	0.0219358	NA	2.06156	11.8751	8.14325	0.950066	0	1.57886
ENSG00000154133.15	ROBO4	chr11:124883691-124898500	hgnc_idHGNC:17985	-	1.53926	-3.0515	1.99026	-1.53322	0.125221	NA	2.06156	5.2778	0.904806	0	0.991361	0
ENSG00000252438.1	ENSG10010139663.1	chr10:12415928-12416000		+	1.53926	-3.0515	1.99026	-1.53322	0.125221	NA	2.06156	5.2778	0.904806	0	0.991361	0
ENSG00000252634.1	RN7SKP219	chr10:21785292-21785587	hgnc_idHGNC:45943	+	1.53926	-3.0515	1.99026	-1.53322	0.125221	NA	2.06156	5.2778	0.904806	0	0.991361	0
ENSG00000262096.2	PCDHB19P	chr5:141239923-141243034	hgnc_idHGNC:14549	+	1.53926	-3.0515	1.99026	-1.53322	0.125221	NA	2.06156	5.2778	0.904806	0	0.991361	0
ENSG00000120332.16	TNN	chr1:175067833-175148075	hgnc_idHGNC:22942	+	0.687188	-3.05134	3.30398	-0.923536	0.355728	NA	4.12313	0	0	0	0	0
ENSG00000188828.13	GLRA4	chrX:103702210-103728655	hgnc_idHGNC:31715	-	0.687188	-3.05134	3.30398	-0.923536	0.355728	NA	4.12313	0	0	0	0	0
ENSG00000204671.2	IL31	chr12:122172029-122174221	hgnc_idHGNC:19372	-	0.687188	-3.05134	3.30398	-0.923536	0.355728	NA	4.12313	0	0	0	0	0
ENSG00000229544.9	NKX1-2	chr10:124445243-124450035	hgnc_idHGNC:31652	-	0.687188	-3.05134	3.30398	-0.923536	0.355728	NA	4.12313	0	0	0	0	0
ENSG00000236512.1	RP3-336K20__B.2	chr6:7620422-7620878	tagpseudo_consens	+	0.687188	-3.05134	3.30398	-0.923536	0.355728	NA	4.12313	0	0	0	0	0
ENSG00000287176.1	CTD-2195H9.1	chr5:30545177-30693984	havana_geneOTTHUMG00000195437.1	-	0.687188	-3.05134	3.30398	-0.923536	0.355728	NA	4.12313	0	0	0	0	0
ENSG00000287838.1	RP11-290L7.6	chr9:38949734-38998503	havana_geneOTTHUMG00000193936.1	+	0.687188	-3.05134	3.30398	-0.923536	0.355728	NA	4.12313	0	0	0	0	0
ENSG00000257271.1	KIRREL3-AS1	chr11:126543947-126610948	hgnc_idHGNC:42655	+	5.59566	-3.04794	1.20655	-2.52616	0.0115316	NA	12.3694	15.8334	1.80961	0	1.98272	1.57886
ENSG00000141437.10	SLC25A52	chr18:31759584-31760880	hgnc_idHGNC:23324	-	1.48273	-3.04165	1.98456	-1.53266	0.12536	NA	2.06156	1.31945	4.52403	0	0.991361	0
ENSG00000130368.7	MAS1	chr6:159890988-159917447	hgnc_idHGNC:6899	+	1.47848	-3.03423	2.15022	-1.41113	0.158208	NA	4.12313	3.95835	0	0	0	0.789428
ENSG00000232687.1	RPL12P9	chr21:29127701-29128188	hgnc_idHGNC:23766	-	1.50526	-3.03398	2.13992	-1.4178	0.156249	NA	4.12313	3.95835	0	0.950066	0	0
ENSG00000236799.1	LINC02626	chr10:114994657-114996593	hgnc_idHGNC:54105	+	1.51214	-3.03392	2.13732	-1.4195	0.155754	NA	4.12313	3.95835	0	0	0.991361	0
ENSG00000220446.2	RP3-520B18.1	chr6:5291030-5291388	tagpseudo_consens	-	1.51138	-3.03241	1.99637	-1.51896	0.128772	NA	1.03078	5.2778	1.80961	0.950066	0	0
ENSG00000239118.1	MIR1972-2	chr16:70030346-70030422	hgnc_idHGNC:38252	+	1.51826	-3.03233	1.99424	-1.52054	0.128375	NA	1.03078	5.2778	1.80961	0	0.991361	0
ENSG00000266228.1	MIR3611	chr10:35079598-35079680	hgnc_idHGNC:38914	-	1.51826	-3.03233	1.99424	-1.52054	0.128375	NA	1.03078	5.2778	1.80961	0	0.991361	0
ENSG00000213484.2	EIF4A1P8	chr10:92136875-92138370	hgnc_idHGNC:37927	+	0.672311	-3.02091	2.9594	-1.02079	0.307356	NA	0	1.31945	2.71442	0	0	0
ENSG00000242061.1	CTD-2555K7.1	chr14:22694098-22694535	tagpseudo_consens	-	0.672311	-3.02091	2.9594	-1.02079	0.307356	NA	0	1.31945	2.71442	0	0	0
ENSG00000280354.1	RP11-83B20.4	chr12:124542503-124542873	havana_geneOTTHUMG00000168626.1	+	1.46361	-3.01729	2.15391	-1.40084	0.161261	NA	0	5.2778	2.71442	0	0	0.789428
ENSG00000254566.1	RP11-514F3.4	chr11:36321158-36323440	havana_geneOTTHUMG00000166335.1	-	1.49726	-3.01698	2.14081	-1.40927	0.158755	NA	0	5.2778	2.71442	0	0.991361	0
ENSG00000255379.1	CYCSP29	chr11:108822333-108822650	hgnc_idHGNC:24403	-	1.49726	-3.01698	2.14081	-1.40927	0.158755	NA	0	5.2778	2.71442	0	0.991361	0
ENSG00000171357.6	LURAP1	chr1:46203334-46221256	hgnc_idHGNC:32327	+	0.666192	-3.01403	2.96781	-1.01558	0.309832	NA	3.09235	0	0.904806	0	0	0
ENSG00000197614.11	MFAP5	chr12:8637346-8662888	hgnc_idHGNC:29673	-	0.666192	-3.01403	2.96781	-1.01558	0.309832	NA	3.09235	0	0.904806	0	0	0
ENSG00000228787.1	NLGN4Y-AS1	chrY:14793642-14804033	hgnc_idHGNC:38793	-	0.666192	-3.01403	2.96781	-1.01558	0.309832	NA	3.09235	0	0.904806	0	0	0
ENSG00000248210.2	LINC02355	chr4:149154279-149278123	hgnc_idHGNC:53277	+	0.666192	-3.01403	2.96781	-1.01558	0.309832	NA	3.09235	0	0.904806	0	0	0
ENSG00000267631.5	CGB1	chr19:49035569-49036895	hgnc_idHGNC:16721	-	0.666192	-3.01403	2.96781	-1.01558	0.309832	NA	3.09235	0	0.904806	0	0	0
ENSG00000269058.6	CALR3	chr19:16479061-16496167	hgnc_idHGNC:20407	-	0.666192	-3.01403	2.96781	-1.01558	0.309832	NA	3.09235	0	0.904806	0	0	0
ENSG00000272197.2	RN7SL803P	chr5:154718383-154718689	hgnc_idHGNC:46819	-	0.666192	-3.01403	2.96781	-1.01558	0.309832	NA	3.09235	0	0.904806	0	0	0
ENSG00000273348.1	RP11-535A5.1	chr18:22347846-22348252	havana_geneOTTHUMG00000186239.1	-	0.666192	-3.01403	2.96781	-1.01558	0.309832	NA	3.09235	0	0.904806	0	0	0
ENSG00000200636.1	SNORD114-27	chr14:100988161-100988230	hgnc_idHGNC:33015	+	1.45749	-3.01055	2.00017	-1.50514	0.132287	NA	3.09235	3.95835	0.904806	0	0	0.789428
ENSG00000228176.1	RP4-656G21.1	chr1:29708851-29709547	havana_geneOTTHUMG00000037527.1	-	1.45749	-3.01055	2.00017	-1.50514	0.132287	NA	3.09235	3.95835	0.904806	0	0	0.789428
ENSG00000260070.1	RP11-182J23.1	chr7:36319775-36320479	havana_geneOTTHUMG00000173154.1	+	1.45749	-3.01055	2.00017	-1.50514	0.132287	NA	3.09235	3.95835	0.904806	0	0	0.789428
ENSG00000101331.17	CCM2L	chr20:32010438-32032180	hgnc_idHGNC:16153	+	5.07783	-3.00378	1.20567	-2.49138	0.0127246	NA	7.21547	9.23615	10.8577	0	0	3.15771
ENSG00000275064.1	PDE4DIPP5	chr1:145509047-145520594	hgnc_idHGNC:55084	+	1.46403	-2.99086	2.1672	-1.38006	0.167569	NA	5.15391	2.6389	0	0	0.991361	0
ENSG00000228550.1	RP11-483M24.2	chrX:7113005-7113404	tagoverlapping_locus	-	1.43649	-2.99039	1.98069	-1.50977	0.131102	NA	2.06156	3.95835	1.80961	0	0	0.789428
ENSG00000228539.1	RP11-526K17.2	chr20:24491472-24502345	havana_geneOTTHUMG00000032101.1	-	1.47015	-2.99013	1.96975	-1.51803	0.129008	NA	2.06156	3.95835	1.80961	0	0.991361	0
ENSG00000243414.6	TICAM2	chr5:115578496-115602479	hgnc_idHGNC:21354	-	1.47015	-2.99013	1.96975	-1.51803	0.129008	NA	2.06156	3.95835	1.80961	0	0.991361	0
ENSG00000213150.2	RP11-346C16.2	chr6:110645699-110646558	tagpseudo_consens	+	1.47779	-2.98513	2.42512	-1.23092	0.218353	NA	0	7.9167	0	0.950066	0	0
ENSG00000233376.1	RP5-881L22.6	chr20:44389624-44391537	tagoverlapping_locus	-	1.47779	-2.98513	2.42512	-1.23092	0.218353	NA	0	7.9167	0	0.950066	0	0
ENSG00000274400.1	RP11-294N21.3	chr18:35144942-35145417	havana_geneOTTHUMG00000186537.1	+	1.48468	-2.985	2.42192	-1.23249	0.217765	NA	0	7.9167	0	0	0.991361	0
ENSG00000064489.23	BORCS8-MEF2B	chr19:19145569-19192158	hgnc_idHGNC:39979	-	0.645196	-2.97408	2.97085	-1.00109	0.316784	NA	2.06156	0	1.80961	0	0	0
ENSG00000150676.13	CCDC83	chr11:85855101-85920021	hgnc_idHGNC:28535	+	0.645196	-2.97408	2.97085	-1.00109	0.316784	NA	2.06156	0	1.80961	0	0	0
ENSG00000185390.2	FGF7P2	chr21:13349265-13350648	hgnc_idHGNC:17193	+	0.645196	-2.97408	2.97085	-1.00109	0.316784	NA	2.06156	0	1.80961	0	0	0
ENSG00000187988.5	KCTD9P3	chr9:37477149-37478317	hgnc_idHGNC:49912	+	0.645196	-2.97408	2.97085	-1.00109	0.316784	NA	2.06156	0	1.80961	0	0	0
ENSG00000229161.2	TCP1P1	chr7:42794906-42802494	hgnc_idHGNC:11659	+	0.645196	-2.97408	2.97085	-1.00109	0.316784	NA	2.06156	0	1.80961	0	0	0
ENSG00000236264.5	RPL26P30	chr11:2335135-2347685	hgnc_idHGNC:36733	-	0.645196	-2.97408	2.97085	-1.00109	0.316784	NA	2.06156	0	1.80961	0	0	0
ENSG00000237188.5	RP11-337C18.10	chr1:147172755-147295734	tagoverlapping_locus	+	0.645196	-2.97408	2.97085	-1.00109	0.316784	NA	2.06156	0	1.80961	0	0	0
ENSG00000240677.1	MYL6P4	chr7:141811805-141812257	hgnc_idHGNC:37813	+	0.645196	-2.97408	2.97085	-1.00109	0.316784	NA	2.06156	0	1.80961	0	0	0
ENSG00000265000.1	MARCHF10-DT	chr17:62808500-62836371	hgnc_idHGNC:52815	+	0.645196	-2.97408	2.97085	-1.00109	0.316784	NA	2.06156	0	1.80961	0	0	0
ENSG00000274383.1	CTD-2017F17.2	chr15:64950916-64951435	havana_geneOTTHUMG00000188435.1	-	0.645196	-2.97408	2.97085	-1.00109	0.316784	NA	2.06156	0	1.80961	0	0	0
ENSG00000265470.1	MIR548AQ	chr3:185767847-185767904	hgnc_idHGNC:43488	-	1.4155	-2.97112	2.00928	-1.4787	0.13922	NA	1.03078	3.95835	2.71442	0	0	0.789428
ENSG00000285747.1	RP11-286O18.2	chr14:50831962-50838100	havana_geneOTTHUMG00000192875.1	+	1.44227	-2.97096	2.00023	-1.48531	0.137462	NA	1.03078	3.95835	2.71442	0.950066	0	0
ENSG00000207251.1	RNU6-342P	chr3:27265580-27265683	hgnc_idHGNC:47305	-	1.44915	-2.97092	1.99795	-1.48699	0.137018	NA	1.03078	3.95835	2.71442	0	0.991361	0
ENSG00000212187.1	ENSG10010135192.1	chr1:212025561-212025682		+	1.44915	-2.97092	1.99795	-1.48699	0.137018	NA	1.03078	3.95835	2.71442	0	0.991361	0
ENSG00000244113.1	RP11-468H14.1	chr8:17150301-17150888	tagpseudo_consens	-	1.44303	-2.96867	2.01019	-1.47681	0.139726	NA	4.12313	2.6389	0.904806	0	0.991361	0
ENSG00000225499.1	RPL15P4	chr6:31528114-31528693	hgnc_idHGNC:21663	+	1.42127	-2.95255	2.1627	-1.36522	0.172185	NA	0	3.95835	3.61922	0.950066	0	0
ENSG00000091138.13	SLC26A3	chr7:107765467-107803225	hgnc_idHGNC:3018	-	1.42816	-2.95253	2.15986	-1.367	0.171625	NA	0	3.95835	3.61922	0	0.991361	0
ENSG00000144771.8	LRTM1	chr3:54918231-54967088	hgnc_idHGNC:25023	-	0.659725	-2.95052	3.36798	-0.87605	0.381003	NA	0	3.95835	0	0	0	0
ENSG00000188038.8	NRN1L	chr16:67884885-67888855	hgnc_idHGNC:29811	+	0.659725	-2.95052	3.36798	-0.87605	0.381003	NA	0	3.95835	0	0	0	0
ENSG00000197506.8	SLC28A3	chr9:84275457-84340758	hgnc_idHGNC:16484	-	0.659725	-2.95052	3.36798	-0.87605	0.381003	NA	0	3.95835	0	0	0	0
ENSG00000200830.1	RN7SKP134	chr12:14553702-14553970	hgnc_idHGNC:45858	-	0.659725	-2.95052	3.36798	-0.87605	0.381003	NA	0	3.95835	0	0	0	0
ENSG00000206875.1	RNU6-761P	chr6:42018408-42018514	hgnc_idHGNC:47724	-	0.659725	-2.95052	3.36798	-0.87605	0.381003	NA	0	3.95835	0	0	0	0
ENSG00000207163.1	RNU6-905P	chr3:14530982-14531088	hgnc_idHGNC:47868	-	0.659725	-2.95052	3.36798	-0.87605	0.381003	NA	0	3.95835	0	0	0	0
ENSG00000207369.1	RNU6-665P	chr8:47667771-47667877	hgnc_idHGNC:47628	+	0.659725	-2.95052	3.36798	-0.87605	0.381003	NA	0	3.95835	0	0	0	0
ENSG00000207451.1	RNU6-291P	chr1:11226254-11226360	hgnc_idHGNC:47254	+	0.659725	-2.95052	3.36798	-0.87605	0.381003	NA	0	3.95835	0	0	0	0
ENSG00000207632.1	MIR588	chr6:126484631-126484713	hgnc_idHGNC:32844	+	0.659725	-2.95052	3.36798	-0.87605	0.381003	NA	0	3.95835	0	0	0	0
ENSG00000207769.1	MIR586	chr6:45197674-45197770	hgnc_idHGNC:32842	-	0.659725	-2.95052	3.36798	-0.87605	0.381003	NA	0	3.95835	0	0	0	0
ENSG00000213025.2	COX20P1	chr10:68632371-68632727	hgnc_idHGNC:31435	+	0.659725	-2.95052	3.36798	-0.87605	0.381003	NA	0	3.95835	0	0	0	0
ENSG00000221015.1	RNU6ATAC29P	chr3:51611438-51611562	hgnc_idHGNC:46928	-	0.659725	-2.95052	3.36798	-0.87605	0.381003	NA	0	3.95835	0	0	0	0
ENSG00000224222.2	LINC02636	chr10:69994276-70019496	hgnc_idHGNC:54119	-	0.659725	-2.95052	3.36798	-0.87605	0.381003	NA	0	3.95835	0	0	0	0
ENSG00000227689.1	SRP68P2	chr17:18527557-18528461	hgnc_idHGNC:30426	+	0.659725	-2.95052	3.36798	-0.87605	0.381003	NA	0	3.95835	0	0	0	0
ENSG00000228097.1	MTATP6P11	chr9:5099560-5100229	hgnc_idHGNC:52057	+	0.659725	-2.95052	3.36798	-0.87605	0.381003	NA	0	3.95835	0	0	0	0
ENSG00000229433.2	LINC02069	chr3:184725013-184773178	hgnc_idHGNC:52915	-	0.659725	-2.95052	3.36798	-0.87605	0.381003	NA	0	3.95835	0	0	0	0
ENSG00000229996.1	AC093585.6	chr2:241010045-241010744	havana_geneOTTHUMG00000151830.1	-	0.659725	-2.95052	3.36798	-0.87605	0.381003	NA	0	3.95835	0	0	0	0
ENSG00000230160.1	AC004854.5	chr7:44919669-44920329	tagpseudo_consens	+	0.659725	-2.95052	3.36798	-0.87605	0.381003	NA	0	3.95835	0	0	0	0
ENSG00000231092.1	AC012513.6	chr2:216259595-216266130	havana_geneOTTHUMG00000154842.1	+	0.659725	-2.95052	3.36798	-0.87605	0.381003	NA	0	3.95835	0	0	0	0
ENSG00000231678.2	RP11-339N8.1	chr9:108701370-108703092	havana_geneOTTHUMG00000020459.2	-	0.659725	-2.95052	3.36798	-0.87605	0.381003	NA	0	3.95835	0	0	0	0
ENSG00000231942.3	HNRNPA1P36	chr8:81807772-81808726	hgnc_idHGNC:48765	+	0.659725	-2.95052	3.36798	-0.87605	0.381003	NA	0	3.95835	0	0	0	0
ENSG00000232846.1	SLC25A6P3	chr1:51709062-51709940	hgnc_idHGNC:43852	+	0.659725	-2.95052	3.36798	-0.87605	0.381003	NA	0	3.95835	0	0	0	0
ENSG00000235091.2	WI2-85898F10.1	chr22:45875999-45891438	havana_geneOTTHUMG00000150449.2	-	0.659725	-2.95052	3.36798	-0.87605	0.381003	NA	0	3.95835	0	0	0	0
ENSG00000236114.1	RP11-517P14.7	chr10:43523256-43525217	havana_geneOTTHUMG00000018032.1	+	0.659725	-2.95052	3.36798	-0.87605	0.381003	NA	0	3.95835	0	0	0	0
ENSG00000239333.3	RN7SL658P	chrX:16539137-16539439	hgnc_idHGNC:46674	-	0.659725	-2.95052	3.36798	-0.87605	0.381003	NA	0	3.95835	0	0	0	0
ENSG00000240095.1	RP11-88H10.3	chr3:145961755-145963623	havana_geneOTTHUMG00000159392.1	+	0.659725	-2.95052	3.36798	-0.87605	0.381003	NA	0	3.95835	0	0	0	0
ENSG00000241233.4	KRTAP5-8	chr11:71538025-71539209	hgnc_idHGNC:23603	+	0.659725	-2.95052	3.36798	-0.87605	0.381003	NA	0	3.95835	0	0	0	0
ENSG00000248895.1	RP11-463M16.5	chr17:48881122-48881316	tagpseudo_consens	+	0.659725	-2.95052	3.36798	-0.87605	0.381003	NA	0	3.95835	0	0	0	0
ENSG00000252485.1	Vault	chr2:206007880-206007974		-	0.659725	-2.95052	3.36798	-0.87605	0.381003	NA	0	3.95835	0	0	0	0
ENSG00000252608.1	RNU6-1191P	chr16:81106533-81106639	hgnc_idHGNC:48154	-	0.659725	-2.95052	3.36798	-0.87605	0.381003	NA	0	3.95835	0	0	0	0
ENSG00000254090.1	MTND2P32	chr8:33015261-33017043	hgnc_idHGNC:42139	+	0.659725	-2.95052	3.36798	-0.87605	0.381003	NA	0	3.95835	0	0	0	0
ENSG00000255367.3	CTC-342M10.2	chr11:3481520-3581211	tagoverlapping_locus	-	0.659725	-2.95052	3.36798	-0.87605	0.381003	NA	0	3.95835	0	0	0	0
ENSG00000256341.1	RP11-21A7A.3	chr11:64118272-64119210	tagoverlapping_locus	-	0.659725	-2.95052	3.36798	-0.87605	0.381003	NA	0	3.95835	0	0	0	0
ENSG00000256650.1	RERG-IT1	chr12:15112363-15114698	hgnc_idHGNC:39991	-	0.659725	-2.95052	3.36798	-0.87605	0.381003	NA	0	3.95835	0	0	0	0
ENSG00000257128.1	RP11-2A1.1	chr12:41911256-41912212	tagpseudo_consens	+	0.659725	-2.95052	3.36798	-0.87605	0.381003	NA	0	3.95835	0	0	0	0
ENSG00000258723.1	RP11-332E19.2	chr14:78279572-78283376	havana_geneOTTHUMG00000171512.1	-	0.659725	-2.95052	3.36798	-0.87605	0.381003	NA	0	3.95835	0	0	0	0
ENSG00000259757.1	RP11-129I19.2	chr5:2736662-2737759	havana_geneOTTHUMG00000172228.1	-	0.659725	-2.95052	3.36798	-0.87605	0.381003	NA	0	3.95835	0	0	0	0
ENSG00000261359.2	PYCARD-AS1	chr16:31201885-31203452	hgnc_idHGNC:45036	+	0.659725	-2.95052	3.36798	-0.87605	0.381003	NA	0	3.95835	0	0	0	0
ENSG00000261821.2	CTD-2311M21.3	chr15:74365435-74371211	havana_geneOTTHUMG00000172649.2	+	0.659725	-2.95052	3.36798	-0.87605	0.381003	NA	0	3.95835	0	0	0	0
ENSG00000262381.1	MTATP6P24	chr16:10724620-10725296	hgnc_idHGNC:52180	-	0.659725	-2.95052	3.36798	-0.87605	0.381003	NA	0	3.95835	0	0	0	0
ENSG00000264725.1	MIR3129	chr2:189133036-189133111	hgnc_idHGNC:38217	-	0.659725	-2.95052	3.36798	-0.87605	0.381003	NA	0	3.95835	0	0	0	0
ENSG00000266203.1	MIR5585	chr1:32086949-32087007	hgnc_idHGNC:43452	+	0.659725	-2.95052	3.36798	-0.87605	0.381003	NA	0	3.95835	0	0	0	0
ENSG00000271043.2	MTRNR2L2	chr5:80650000-80650086	hgnc_idHGNC:37156	-	0.659725	-2.95052	3.36798	-0.87605	0.381003	NA	0	3.95835	0	0	0	0
ENSG00000272536.2	RN7SL840P	chr10:72582803-72583086	hgnc_idHGNC:46856	+	0.659725	-2.95052	3.36798	-0.87605	0.381003	NA	0	3.95835	0	0	0	0
ENSG00000279474.1	CTD-2286N8.1	chr18:79144752-79146918	tagoverlapping_locus	+	0.659725	-2.95052	3.36798	-0.87605	0.381003	NA	0	3.95835	0	0	0	0
ENSG00000286654.1	RP11-353K11.2	chr2:96912549-96917272	havana_geneOTTHUMG00000195664.1	+	0.659725	-2.95052	3.36798	-0.87605	0.381003	NA	0	3.95835	0	0	0	0
ENSG00000287866.1	RP11-441F2.6	chr16:56282886-56299351	havana_geneOTTHUMG00000195251.1	-	0.659725	-2.95052	3.36798	-0.87605	0.381003	NA	0	3.95835	0	0	0	0
ENSG00000270457.1	RP11-467C18.1	chr1:59289303-59289640	havana_geneOTTHUMG00000185112.1	-	1.42204	-2.94838	1.98008	-1.48902	0.136481	NA	3.09235	2.6389	1.80961	0	0.991361	0
ENSG00000267013.6	LINC01929	chr18:55105904-55124306	hgnc_idHGNC:52751	-	1.40903	-2.9463	2.22964	-1.32143	0.186359	NA	6.18469	1.31945	0	0.950066	0	0
ENSG00000265526.1	MIR4304	chr12:123010667-123010728	hgnc_idHGNC:38276	-	2.7005	-2.94441	1.62141	-1.81596	0.0693766	NA	7.21547	5.2778	1.80961	1.90013	0	0
ENSG00000261448.1	CTD-2576D5.4	chr16:17134504-17138736	havana_geneOTTHUMG00000177273.1	+	5.19478	-2.93798	1.10635	-2.65556	0.00791759	NA	7.21547	13.1945	7.23845	0.950066	0.991361	1.57886
ENSG00000177335.11	C8orf31	chr8:143039209-143060684	hgnc_idHGNC:26731	+	0.6242	-2.93217	3.03093	-0.967413	0.333338	NA	1.03078	0	2.71442	0	0	0
ENSG00000197241.4	SLC2A7	chr1:9002973-9026423	hgnc_idHGNC:13445	-	0.6242	-2.93217	3.03093	-0.967413	0.333338	NA	1.03078	0	2.71442	0	0	0
ENSG00000202497.1	RNU6-898P	chr16:69007052-69007155	hgnc_idHGNC:47861	-	0.6242	-2.93217	3.03093	-0.967413	0.333338	NA	1.03078	0	2.71442	0	0	0
ENSG00000213130.3	EEF1DP5	chr6:128580113-128580884	hgnc_idHGNC:33524	-	0.6242	-2.93217	3.03093	-0.967413	0.333338	NA	1.03078	0	2.71442	0	0	0
ENSG00000221806.1	RNU6ATAC34P	chr20:18611047-18611167	hgnc_idHGNC:46933	-	0.6242	-2.93217	3.03093	-0.967413	0.333338	NA	1.03078	0	2.71442	0	0	0
ENSG00000242837.1	RPL21P13	chr14:103241492-103241972	hgnc_idHGNC:19812	+	0.6242	-2.93217	3.03093	-0.967413	0.333338	NA	1.03078	0	2.71442	0	0	0
ENSG00000253695.2	RP11-177H2.2	chr8:10839964-10847594	havana_geneOTTHUMG00000163822.2	+	0.6242	-2.93217	3.03093	-0.967413	0.333338	NA	1.03078	0	2.71442	0	0	0
ENSG00000261122.6	LINC02167	chr16:35743268-35756515	hgnc_idHGNC:53028	+	0.6242	-2.93217	3.03093	-0.967413	0.333338	NA	1.03078	0	2.71442	0	0	0
ENSG00000270192.1	MRPS35P3	chr10:57982285-57982993	hgnc_idHGNC:29770	+	2.45416	-2.93188	1.64196	-1.78559	0.074165	NA	5.15391	5.2778	2.71442	0	0	1.57886
ENSG00000226276.1	AC093382.1	chr2:215939308-215941719	havana_geneOTTHUMG00000154827.1	-	3.93009	-2.92959	1.25248	-2.33902	0.0193341	NA	6.18469	9.23615	5.42884	0.950066	0.991361	0.789428
ENSG00000267341.1	RP11-640A1.3	chr18:62372894-62378130	havana_geneOTTHUMG00000180155.1	-	1.42968	-2.92929	2.23559	-1.3103	0.190096	NA	1.03078	6.59725	0	0.950066	0	0
ENSG00000203805.11	PLPP4	chr10:120457227-120592065	hgnc_idHGNC:23531	+	16.6191	-2.92912	0.642423	-4.55948	5.13e-06	0.000433104	38.1389	21.1112	28.9538	3.80026	2.97408	4.73657
ENSG00000260084.1	RP11-615I2.1	chr16:68573782-68589512	havana_geneOTTHUMG00000176784.1	-	1.36738	-2.92831	1.99645	-1.46676	0.142443	NA	2.06156	2.6389	2.71442	0	0	0.789428
ENSG00000207231.1	Y_RNA	chr4:185415973-185416086		-	1.40104	-2.9283	1.98465	-1.47547	0.140085	NA	2.06156	2.6389	2.71442	0	0.991361	0
ENSG00000271550.1	BNIP3P11	chr7:64678954-64687393	hgnc_idHGNC:49724	-	9.50992	-2.9258	1.0599	-2.76044	0.00577234	0.117507	6.18469	36.9446	7.23845	5.70039	0.991361	0
ENSG00000200874.1	Y_RNA	chr7:75513025-75513126		-	1.38804	-2.92566	2.06405	-1.41743	0.156356	NA	5.15391	1.31945	0.904806	0.950066	0	0
ENSG00000241144.3	RN7SL728P	chr4:102348392-102348691	hgnc_idHGNC:46744	-	1.37163	-2.92372	2.44658	-1.19502	0.232078	NA	0	0	7.23845	0	0.991361	0
ENSG00000253754.1	RP11-35G22.1	chr8:108226200-108227544	havana_geneOTTHUMG00000164866.1	+	3.81515	-2.91192	1.3853	-2.10201	0.0355521	NA	3.09235	14.514	2.71442	0	0.991361	1.57886
ENSG00000275919.1	RP11-155N3.4	chr13:98871742-98872005	havana_geneOTTHUMG00000187815.1	+	1.38191	-2.90797	2.25309	-1.29066	0.196822	NA	0	6.59725	0.904806	0	0	0.789428
ENSG00000260810.1	CTD-2547L24.4	chr14:91258299-91259003	havana_geneOTTHUMG00000172988.1	+	1.38004	-2.9078	2.02445	-1.43634	0.150906	NA	1.03078	2.6389	3.61922	0	0.991361	0
ENSG00000225192.1	ZNF33BP1	chr10:37794276-37796109	hgnc_idHGNC:44975	-	1.34639	-2.90773	2.03668	-1.42768	0.153383	NA	1.03078	2.6389	3.61922	0	0	0.789428
ENSG00000221953.5	C1orf229	chr1:247110160-247112417	hgnc_idHGNC:33759	-	1.41557	-2.90735	2.23893	-1.29854	0.194102	NA	0	6.59725	0.904806	0	0.991361	0
ENSG00000274933.5	TBC1D3I	chr17:36253456-36264553	hgnc_idHGNC:32709	-	1.41557	-2.90735	2.23893	-1.29854	0.194102	NA	0	6.59725	0.904806	0	0.991361	0
ENSG00000169994.19	MYO7B	chr2:127535802-127637729	hgnc_idHGNC:7607	+	2.5214	-2.90668	1.56838	-1.8533	0.0638389	NA	6.18469	2.6389	4.52403	0	0.991361	0.789428
ENSG00000253882.6	RP11-61L23.2	chr7:143761790-143836933	havana_geneOTTHUMG00000157769.1	-	1.37392	-2.90531	2.0263	-1.4338	0.15163	NA	4.12313	1.31945	1.80961	0	0.991361	0
ENSG00000263674.1	RP11-443G13.2	chr17:32280387-32280953	havana_geneOTTHUMG00000179569.1	-	2.68604	-2.89615	1.72473	-1.67919	0.0931146	NA	0	10.5556	3.61922	0.950066	0.991361	0
ENSG00000230987.2	RP11-113I24.1	chr1:189989570-189993097	tagpseudo_consens	-	2.67992	-2.89555	1.58675	-1.82483	0.0680273	NA	3.09235	9.23615	1.80961	0.950066	0.991361	0
ENSG00000259518.2	LINC01583	chr15:82088569-82097694	hgnc_idHGNC:51425	+	21.9303	-2.88786	0.582313	-4.9593	7.07e-07	7.8e-05	48.4467	38.2641	28.9538	7.60053	5.94816	2.36828
ENSG00000152315.5	KCNK13	chr14:90061994-90185853	hgnc_idHGNC:6275	+	2.31366	-2.88592	1.80654	-1.59749	0.110158	NA	1.03078	1.31945	9.95286	0	0	1.57886
ENSG00000251850.1	RNA5SP96	chr2:69181897-69182003	hgnc_idHGNC:42894	-	1.34605	-2.88466	2.02323	-1.42577	0.153934	NA	3.09235	1.31945	2.71442	0.950066	0	0
ENSG00000215841.3	RP11-800A3.2	chr11:73214998-73215913	havana_geneOTTHUMG00000167965.1	-	0.603204	-2.88197	3.45645	-0.833795	0.404397	NA	0	0	3.61922	0	0	0
ENSG00000241045.1	RPL7P43	chr12:76721534-76722286	hgnc_idHGNC:36441	+	0.603204	-2.88197	3.45645	-0.833795	0.404397	NA	0	0	3.61922	0	0	0
ENSG00000252019.1	RNU6ATAC9P	chr14:54859215-54859330	hgnc_idHGNC:46908	+	0.603204	-2.88197	3.45645	-0.833795	0.404397	NA	0	0	3.61922	0	0	0
ENSG00000252341.1	Y_RNA	chr5:10292041-10292148		-	0.603204	-2.88197	3.45645	-0.833795	0.404397	NA	0	0	3.61922	0	0	0
ENSG00000254544.1	PCNAP4	chr11:19274540-19275269	hgnc_idHGNC:43737	-	0.603204	-2.88197	3.45645	-0.833795	0.404397	NA	0	0	3.61922	0	0	0
ENSG00000267437.1	CTC-454I21.4	chr19:37128679-37141640	tagoverlapping_locus	-	0.603204	-2.88197	3.45645	-0.833795	0.404397	NA	0	0	3.61922	0	0	0
ENSG00000272966.1	RP11-686O6.1	chr2:202336739-202337200	havana_geneOTTHUMG00000186302.1	+	0.603204	-2.88197	3.45645	-0.833795	0.404397	NA	0	0	3.61922	0	0	0
ENSG00000278239.1	AC020956.3	chr19:41833686-41835950	havana_geneOTTHUMG00000188263.1	-	0.603204	-2.88197	3.45645	-0.833795	0.404397	NA	0	0	3.61922	0	0	0
ENSG00000235673.1	RP11-109P14.8	chr1:37840986-37841676	tagpseudo_consens	+	1.38157	-2.88029	2.20876	-1.30403	0.192224	NA	2.06156	5.2778	0	0.950066	0	0
ENSG00000112559.15	MDFI	chr6:41636882-41654244	hgnc_idHGNC:6967	+	1.33993	-2.87808	2.25192	-1.27806	0.20123	NA	6.18469	0	0.904806	0.950066	0	0
ENSG00000259299.1	RP11-37J13.1	chr15:29233673-29235137	tagpseudo_consens	-	2.55046	-2.8772	1.67521	-1.71752	0.0858847	NA	2.06156	10.5556	0.904806	0	0.991361	0.789428
ENSG00000034239.11	EFCAB1	chr8:48710789-48735311	hgnc_idHGNC:25678	-	6.3534	-2.87572	1.0319	-2.7868	0.00532305	NA	15.4617	5.2778	12.6673	0.950066	2.97408	0.789428
ENSG00000269886.1	RP11-266J6.2	chr3:9812762-9813097	havana_geneOTTHUMG00000183937.1	-	2.63181	-2.87177	1.57638	-1.82175	0.0684925	NA	4.12313	7.9167	1.80961	0.950066	0.991361	0
ENSG00000249102.3	CTD-2066L21.1	chr5:33008934-33026025	havana_geneOTTHUMG00000162000.3	+	7.76444	-2.86532	0.965965	-2.96628	0.00301429	NA	10.3078	22.4307	8.14325	0.950066	3.96544	0.789428
ENSG00000249188.1	ENPP7P1	chr8:8154308-8216916	hgnc_idHGNC:48699	+	2.48782	-2.8635	1.57008	-1.82379	0.0681841	NA	5.15391	5.2778	2.71442	0	0.991361	0.789428
ENSG00000254295.1	CTC-308K20.2	chr5:172954907-172957162	havana_geneOTTHUMG00000163301.1	+	2.64481	-2.85808	1.67958	-1.70166	0.0888188	NA	1.03078	9.23615	3.61922	0	1.98272	0
ENSG00000249635.1	RP11-710F7.3	chr4:106003317-106022478	havana_geneOTTHUMG00000161211.1	-	2.35147	-2.85599	1.68693	-1.69301	0.0904543	NA	4.12313	6.59725	1.80961	0	0	1.57886
ENSG00000241640.2	RP11-59H7.1	chr15:59049399-59050385	tagpseudo_consens	-	2.46835	-2.8557	1.75263	-1.62938	0.103233	NA	5.15391	7.9167	0	0.950066	0	0.789428
ENSG00000259236.1	GOLGA8VP	chr15:101771758-101781989	hgnc_idHGNC:49920	-	1.3338	-2.85313	2.09659	-1.36084	0.173563	NA	1.03078	5.2778	0.904806	0	0	0.789428
ENSG00000246331.2	RP11-77I22.2	chr12:30755074-30780739	tagoverlapping_locus	+	1.36746	-2.85255	2.0841	-1.36872	0.171087	NA	1.03078	5.2778	0.904806	0	0.991361	0
ENSG00000262539.1	RP11-259G18.3	chr17:46259551-46260606	tagpseudo_consens	-	1.36746	-2.85255	2.0841	-1.36872	0.171087	NA	1.03078	5.2778	0.904806	0	0.991361	0
ENSG00000246548.3	LINC02288	chr14:77041064-77069503	hgnc_idHGNC:27505	+	2.42671	-2.85213	1.67557	-1.70219	0.0887206	NA	9.27704	2.6389	0.904806	0.950066	0	0.789428
ENSG00000095970.17	TREM2	chr6:41158506-41163186	hgnc_idHGNC:17761	-	0.611614	-2.84649	3.07951	-0.924331	0.355314	NA	1.03078	2.6389	0	0	0	0
ENSG00000173769.4	TOPAZ1	chr3:44241886-44332098	hgnc_idHGNC:24746	+	0.611614	-2.84649	3.07951	-0.924331	0.355314	NA	1.03078	2.6389	0	0	0	0
ENSG00000179520.11	SLC17A8	chr12:100357074-100422055	hgnc_idHGNC:20151	+	0.611614	-2.84649	3.07951	-0.924331	0.355314	NA	1.03078	2.6389	0	0	0	0
ENSG00000201510.1	RN7SKP217	chr15:76736641-76736980	hgnc_idHGNC:45941	+	0.611614	-2.84649	3.07951	-0.924331	0.355314	NA	1.03078	2.6389	0	0	0	0
ENSG00000207062.1	SNORA15B-1	chr7:65070538-65070672	hgnc_idHGNC:52191	+	0.611614	-2.84649	3.07951	-0.924331	0.355314	NA	1.03078	2.6389	0	0	0	0
ENSG00000207989.3	MIR493	chr14:100869060-100869148	hgnc_idHGNC:32082	+	0.611614	-2.84649	3.07951	-0.924331	0.355314	NA	1.03078	2.6389	0	0	0	0
ENSG00000213962.2	API5P2	chr2:177997273-177998770	hgnc_idHGNC:39070	-	0.611614	-2.84649	3.07951	-0.924331	0.355314	NA	1.03078	2.6389	0	0	0	0
ENSG00000214185.3	XPOTP1	chr20:34213495-34215892	hgnc_idHGNC:16586	-	0.611614	-2.84649	3.07951	-0.924331	0.355314	NA	1.03078	2.6389	0	0	0	0
ENSG00000228247.1	UBBP2	chr1:217850403-217850633	hgnc_idHGNC:12465	-	0.611614	-2.84649	3.07951	-0.924331	0.355314	NA	1.03078	2.6389	0	0	0	0
ENSG00000234144.1	COX6CP13	chr1:65298755-65298980	hgnc_idHGNC:49365	-	0.611614	-2.84649	3.07951	-0.924331	0.355314	NA	1.03078	2.6389	0	0	0	0
ENSG00000239201.1	RPL21P106	chr12:92168400-92168877	hgnc_idHGNC:36188	+	0.611614	-2.84649	3.07951	-0.924331	0.355314	NA	1.03078	2.6389	0	0	0	0
ENSG00000240674.1	RP11-366M4.1	chr4:165012366-165012845	tagpseudo_consens	-	0.611614	-2.84649	3.07951	-0.924331	0.355314	NA	1.03078	2.6389	0	0	0	0
ENSG00000249851.1	RPS27AP18	chr5:138266996-138267757	hgnc_idHGNC:52299	-	0.611614	-2.84649	3.07951	-0.924331	0.355314	NA	1.03078	2.6389	0	0	0	0
ENSG00000251081.1	RP11-713M6.2	chr4:107258700-107301870	havana_geneOTTHUMG00000161304.1	+	0.611614	-2.84649	3.07951	-0.924331	0.355314	NA	1.03078	2.6389	0	0	0	0
ENSG00000252593.1	RNU6-1224P	chr8:102533241-102533339	hgnc_idHGNC:48187	-	0.611614	-2.84649	3.07951	-0.924331	0.355314	NA	1.03078	2.6389	0	0	0	0
ENSG00000258601.1	RP11-81F13.2	chr14:36808871-36828729	havana_geneOTTHUMG00000170735.1	+	0.611614	-2.84649	3.07951	-0.924331	0.355314	NA	1.03078	2.6389	0	0	0	0
ENSG00000259213.1	CTD-2071N1.1	chr15:77787193-77788674	havana_geneOTTHUMG00000172628.1	+	0.611614	-2.84649	3.07951	-0.924331	0.355314	NA	1.03078	2.6389	0	0	0	0
ENSG00000259270.1	RP11-561C5.1	chr15:85178628-85178806	havana_geneOTTHUMG00000172139.1	-	0.611614	-2.84649	3.07951	-0.924331	0.355314	NA	1.03078	2.6389	0	0	0	0
ENSG00000262322.1	MTND4P34	chr16:10721698-10723068	hgnc_idHGNC:51948	-	0.611614	-2.84649	3.07951	-0.924331	0.355314	NA	1.03078	2.6389	0	0	0	0
ENSG00000267175.5	RP11-879F14.1	chr18:61592375-61748832	tagoverlapping_locus	-	0.611614	-2.84649	3.07951	-0.924331	0.355314	NA	1.03078	2.6389	0	0	0	0
ENSG00000270936.1	BPNT2P1	chr1:210462345-210463012	hgnc_idHGNC:54752	-	0.611614	-2.84649	3.07951	-0.924331	0.355314	NA	1.03078	2.6389	0	0	0	0
ENSG00000278276.1	RP3-324O17.8	chr20:31580890-31581214	tagncRNA_host	+	0.611614	-2.84649	3.07951	-0.924331	0.355314	NA	1.03078	2.6389	0	0	0	0
ENSG00000278992.1	RP11-43N22.1	chr10:76270206-76270800	tagoverlapping_locus	+	0.611614	-2.84649	3.07951	-0.924331	0.355314	NA	1.03078	2.6389	0	0	0	0
ENSG00000237387.1	CTA-407F11.7	chr22:25580241-25581382	havana_geneOTTHUMG00000150901.1	-	2.48135	-2.83626	1.63651	-1.73311	0.0830762	NA	2.06156	9.23615	1.80961	0	0.991361	0.789428
ENSG00000229294.1	RP5-1044H5.1	chr1:65279456-65306521	tagoverlapping_locus	-	1.34646	-2.8353	2.21885	-1.27782	0.201312	NA	0	5.2778	1.80961	0	0.991361	0
ENSG00000200257.1	RNU6-97P	chr17:76752912-76753015	hgnc_idHGNC:47060	+	1.27116	-2.83462	2.21574	-1.27931	0.200787	NA	4.12313	0	2.71442	0	0	0.789428
ENSG00000237158.1	RP11-472F14.4	chr9:6568844-6569360	tagpseudo_consens	+	2.60435	-2.83394	1.77938	-1.59266	0.111237	NA	0	11.8751	1.80961	0.950066	0.991361	0
ENSG00000232624.8	LINC01517	chr10:28743506-28941910	hgnc_idHGNC:51212	+	1.30669	-2.83207	2.22568	-1.27245	0.203212	NA	3.09235	3.95835	0	0	0	0.789428
ENSG00000244144.1	RP11-757F18.3	chr3:112185480-112185998	tagpseudo_consens	-	1.30669	-2.83207	2.22568	-1.27245	0.203212	NA	3.09235	3.95835	0	0	0	0.789428
ENSG00000243284.1	VSIG8	chr1:159854316-159862657	hgnc_idHGNC:32063	-	2.51459	-2.8127	1.56134	-1.80147	0.0716291	NA	5.15391	5.2778	2.71442	0.950066	0.991361	0
ENSG00000224965.1	LINC02586	chr1:110208834-110209987	hgnc_idHGNC:39958	-	1.27694	-2.81244	2.21013	-1.27252	0.203188	NA	3.09235	0	3.61922	0.950066	0	0
ENSG00000234003.1	MTATP6P27	chr19:12506249-12508030	hgnc_idHGNC:52183	+	3.40238	-2.81015	1.46447	-1.91888	0.0549997	NA	2.06156	10.5556	5.42884	0	0	2.36828
ENSG00000243883.3	RN7SL419P	chr4:153381729-153382015	hgnc_idHGNC:46435	-	1.28569	-2.80469	2.07551	-1.35133	0.17659	NA	2.06156	3.95835	0.904806	0	0	0.789428
ENSG00000273174.1	RP11-434H6.6	chr3:129123439-129124003	havana_geneOTTHUMG00000185973.1	+	1.28569	-2.80469	2.07551	-1.35133	0.17659	NA	2.06156	3.95835	0.904806	0	0	0.789428
ENSG00000250656.2	ST3GAL1P1	chr4:67716375-67717388	hgnc_idHGNC:45174	-	6.2676	-2.80455	1.13235	-2.47674	0.0132587	NA	7.21547	21.1112	4.52403	0	3.96544	0.789428
ENSG00000220008.3	LINGO3	chr19:2289784-2292024	hgnc_idHGNC:21206	-	1.31246	-2.80434	2.06494	-1.35807	0.17444	NA	2.06156	3.95835	0.904806	0.950066	0	0
ENSG00000143107.10	FNDC7	chr1:108712908-108742749	hgnc_idHGNC:26668	+	0.590618	-2.80103	3.11411	-0.899464	0.368406	NA	0	2.6389	0.904806	0	0	0
ENSG00000177197.7	PCNPP5	chr13:48328084-48328564	hgnc_idHGNC:41977	-	0.590618	-2.80103	3.11411	-0.899464	0.368406	NA	0	2.6389	0.904806	0	0	0
ENSG00000177261.8	ENSAP3	chr2:214697727-214698059	hgnc_idHGNC:37946	+	0.590618	-2.80103	3.11411	-0.899464	0.368406	NA	0	2.6389	0.904806	0	0	0
ENSG00000179934.7	CCR8	chr3:39329709-39333680	hgnc_idHGNC:1609	+	0.590618	-2.80103	3.11411	-0.899464	0.368406	NA	0	2.6389	0.904806	0	0	0
ENSG00000207518.1	RNU6-59P	chr13:21551304-21551410	hgnc_idHGNC:42549	-	0.590618	-2.80103	3.11411	-0.899464	0.368406	NA	0	2.6389	0.904806	0	0	0
ENSG00000213107.2	AHCYP5	chr2:195582794-195584031	hgnc_idHGNC:44997	-	0.590618	-2.80103	3.11411	-0.899464	0.368406	NA	0	2.6389	0.904806	0	0	0
ENSG00000215174.2	NLRP2B	chrX:57677067-57680260	hgnc_idHGNC:29887	-	0.590618	-2.80103	3.11411	-0.899464	0.368406	NA	0	2.6389	0.904806	0	0	0
ENSG00000220522.2	RP1-177A13.1	chr6:127416535-127416952	tagpseudo_consens	-	0.590618	-2.80103	3.11411	-0.899464	0.368406	NA	0	2.6389	0.904806	0	0	0
ENSG00000223394.2	TRBV29OR9-2	chr9:33786221-33786828	hgnc_idHGNC:12211	+	0.590618	-2.80103	3.11411	-0.899464	0.368406	NA	0	2.6389	0.904806	0	0	0
ENSG00000223430.1	AC011243.1	chr2:133554315-133558227	havana_geneOTTHUMG00000153665.1	+	0.590618	-2.80103	3.11411	-0.899464	0.368406	NA	0	2.6389	0.904806	0	0	0
ENSG00000224747.1	MTCYBP21	chr21:44469929-44472516	hgnc_idHGNC:51977	-	0.590618	-2.80103	3.11411	-0.899464	0.368406	NA	0	2.6389	0.904806	0	0	0
ENSG00000229498.1	AC105053.3	chr2:85815130-85825391	havana_geneOTTHUMG00000153166.1	+	0.590618	-2.80103	3.11411	-0.899464	0.368406	NA	0	2.6389	0.904806	0	0	0
ENSG00000237070.1	AC005550.3	chr7:15667947-15681980	havana_geneOTTHUMG00000152391.1	+	0.590618	-2.80103	3.11411	-0.899464	0.368406	NA	0	2.6389	0.904806	0	0	0
ENSG00000239122.1	RNU2-11P	chr3:195928589-195928775	hgnc_idHGNC:48504	-	0.590618	-2.80103	3.11411	-0.899464	0.368406	NA	0	2.6389	0.904806	0	0	0
ENSG00000240404.2	RP11-142L1.3	chr3:81612790-81613075	havana_geneOTTHUMG00000159003.2	+	0.590618	-2.80103	3.11411	-0.899464	0.368406	NA	0	2.6389	0.904806	0	0	0
ENSG00000240440.1	AC007879.3	chr2:207235299-207237875	tagoverlapping_locus	-	0.590618	-2.80103	3.11411	-0.899464	0.368406	NA	0	2.6389	0.904806	0	0	0
ENSG00000243494.1	CTC-550B14.1	chr19:54973817-54974417	tagpseudo_consens	+	0.590618	-2.80103	3.11411	-0.899464	0.368406	NA	0	2.6389	0.904806	0	0	0
ENSG00000249853.9	HS3ST5	chr6:114055596-114343023	hgnc_idHGNC:19419	-	0.590618	-2.80103	3.11411	-0.899464	0.368406	NA	0	2.6389	0.904806	0	0	0
ENSG00000258903.2	RP11-355I22.2	chr14:62103122-62117175	havana_geneOTTHUMG00000171107.2	-	0.590618	-2.80103	3.11411	-0.899464	0.368406	NA	0	2.6389	0.904806	0	0	0
ENSG00000261145.1	RP11-296I10.5	chr16:70202354-70202459	havana_geneOTTHUMG00000177040.1	+	0.590618	-2.80103	3.11411	-0.899464	0.368406	NA	0	2.6389	0.904806	0	0	0
ENSG00000262366.1	NDUFA3P6	chr16:31174573-31174822	hgnc_idHGNC:45055	+	0.590618	-2.80103	3.11411	-0.899464	0.368406	NA	0	2.6389	0.904806	0	0	0
ENSG00000263838.1	MIR4698	chr12:47187812-47187891	hgnc_idHGNC:41867	+	0.590618	-2.80103	3.11411	-0.899464	0.368406	NA	0	2.6389	0.904806	0	0	0
ENSG00000267333.1	ASNSP6	chr18:11745626-11747581	hgnc_idHGNC:49876	+	0.590618	-2.80103	3.11411	-0.899464	0.368406	NA	0	2.6389	0.904806	0	0	0
ENSG00000267669.1	RP11-824M15.3	chr18:59821040-59825261	tagpseudo_consens	+	0.590618	-2.80103	3.11411	-0.899464	0.368406	NA	0	2.6389	0.904806	0	0	0
ENSG00000270694.1	RP11-535E8.2	chr7:72722885-72723089	tagpseudo_consens	+	0.590618	-2.80103	3.11411	-0.899464	0.368406	NA	0	2.6389	0.904806	0	0	0
ENSG00000274198.1	RP11-579A4.1	chr17:58747055-58747340	havana_geneOTTHUMG00000186675.1	+	0.590618	-2.80103	3.11411	-0.899464	0.368406	NA	0	2.6389	0.904806	0	0	0
ENSG00000281162.2	LINC01127	chr2:101962056-101987167	hgnc_idHGNC:49292	+	0.590618	-2.80103	3.11411	-0.899464	0.368406	NA	0	2.6389	0.904806	0	0	0
ENSG00000286059.1	RP11-332L11.1	chr2:233977872-233980018	havana_geneOTTHUMG00000193120.1	-	0.590618	-2.80103	3.11411	-0.899464	0.368406	NA	0	2.6389	0.904806	0	0	0
ENSG00000287893.1	RP11-609L3.3	chr7:35976596-36028174	havana_geneOTTHUMG00000194927.1	-	0.590618	-2.80103	3.11411	-0.899464	0.368406	NA	0	2.6389	0.904806	0	0	0
ENSG00000214223.4	HNRNPA1P10	chr19:11666069-11667030	hgnc_idHGNC:39128	-	2.32173	-2.79063	1.59931	-1.7449	0.0810025	NA	4.12313	2.6389	5.42884	0.950066	0	0.789428
ENSG00000222915.1	RNU6-564P	chr22:30421045-30421148	hgnc_idHGNC:47527	+	1.26283	-2.78913	2.23162	-1.24982	0.211364	NA	2.06156	0	4.52403	0	0.991361	0
ENSG00000188508.11	KRTDAP	chr19:35487324-35495558	hgnc_idHGNC:16313	-	2.23426	-2.78846	1.68422	-1.65564	0.0977943	NA	5.15391	3.95835	2.71442	0	0	1.57886
ENSG00000225106.1	RP11-429E11.2	chr20:61738219-61755056	havana_geneOTTHUMG00000032886.1	-	1.28535	-2.78239	2.24079	-1.2417	0.214347	NA	4.12313	2.6389	0	0.950066	0	0
ENSG00000286300.1	RP11-225G18.1	chr7:34124948-34128126	havana_geneOTTHUMG00000195094.1	-	1.29223	-2.78234	2.23749	-1.24351	0.213681	NA	4.12313	2.6389	0	0	0.991361	0
ENSG00000288262.1	SC22CB-22C4.1	chr22:11474744-11479643	havana_geneOTTHUMG00000195920.1	+	1.29223	-2.78234	2.23749	-1.24351	0.213681	NA	4.12313	2.6389	0	0	0.991361	0
ENSG00000254050.1	RP11-577N1.1	chr8:62473217-62474269	havana_geneOTTHUMG00000164345.1	-	4.71986	-2.78208	1.16255	-2.39308	0.0167075	NA	5.15391	10.5556	9.04806	0	1.98272	1.57886
ENSG00000073146.16	MOV10L1	chr22:50089879-50161690	hgnc_idHGNC:7201	+	1.29147	-2.78187	2.07054	-1.34355	0.179095	NA	1.03078	3.95835	1.80961	0.950066	0	0
ENSG00000253500.6	AF121898.3	chr8:87540835-87755718	tagoverlapping_locus	-	1.29147	-2.78187	2.07054	-1.34355	0.179095	NA	1.03078	3.95835	1.80961	0.950066	0	0
ENSG00000271734.1	RP1-111B22.3	chr6:108030249-108030718	havana_geneOTTHUMG00000185804.1	-	2.50813	-2.78079	1.62744	-1.70869	0.0875089	NA	2.06156	9.23615	1.80961	0.950066	0.991361	0
ENSG00000272279.1	RP11-157J24.2	chr6:1528364-1528911	havana_geneOTTHUMG00000185644.1	-	2.44548	-2.77662	1.5641	-1.77522	0.0758612	NA	5.15391	3.95835	3.61922	0.950066	0.991361	0
ENSG00000205537.2	RP11-89H19.1	chr12:47882649-47901525	havana_geneOTTHUMG00000169891.1	+	4.89367	-2.76642	1.2965	-2.13376	0.0328621	NA	3.09235	19.7918	2.71442	0	2.97408	0.789428
ENSG00000251735.1	ENSG10010136786.1	chr14:46960423-46960546		+	1.2437	-2.76229	2.24814	-1.2287	0.219184	NA	0	3.95835	2.71442	0	0	0.789428
ENSG00000206847.1	Y_RNA	chr11:129030459-129030572		+	1.27047	-2.76208	2.23478	-1.23595	0.216476	NA	0	3.95835	2.71442	0.950066	0	0
ENSG00000256189.1	RP11-167N4.5	chr11:73991283-73992180	tagpseudo_consens	-	1.27735	-2.76202	2.23141	-1.23779	0.215793	NA	0	3.95835	2.71442	0	0.991361	0
ENSG00000206938.1	RNU4-31P	chr7:156872078-156872218	hgnc_idHGNC:46967	+	2.50889	-2.76173	1.82953	-1.50953	0.131164	NA	5.15391	7.9167	0	0	1.98272	0
ENSG00000248211.1	TRPC7-AS1	chr5:136214048-136222159	hgnc_idHGNC:40936	+	8.35413	-2.76085	0.952471	-2.89862	0.00374812	0.0856073	13.4002	18.4723	11.7625	5.70039	0	0.789428
ENSG00000124731.13	TREM1	chr6:41267926-41286682	hgnc_idHGNC:17760	-	1.26435	-2.75649	2.07845	-1.32622	0.184767	NA	3.09235	2.6389	0.904806	0.950066	0	0
ENSG00000165078.13	CPA6	chr8:67422038-67746378	hgnc_idHGNC:17245	-	1.26435	-2.75649	2.07845	-1.32622	0.184767	NA	3.09235	2.6389	0.904806	0.950066	0	0
ENSG00000259339.2	TGIF1P1	chr19:46136746-46137547	hgnc_idHGNC:30730	-	1.26435	-2.75649	2.07845	-1.32622	0.184767	NA	3.09235	2.6389	0.904806	0.950066	0	0
ENSG00000204020.6	LIPN	chr10:88759982-88779626	hgnc_idHGNC:23452	+	1.27124	-2.75644	2.07567	-1.32798	0.184185	NA	3.09235	2.6389	0.904806	0	0.991361	0
ENSG00000239840.1	RPL23AP72	chr16:47150132-47150566	hgnc_idHGNC:35736	-	2.32214	-2.74678	1.64838	-1.66635	0.0956432	NA	1.03078	6.59725	4.52403	0	0.991361	0.789428
ENSG00000149451.18	ADAM33	chr20:3667965-3682246	hgnc_idHGNC:15478	-	0.563502	-2.74617	3.16054	-0.868893	0.384906	NA	2.06156	1.31945	0	0	0	0
ENSG00000175325.2	PROP1	chr5:177992235-177996242	hgnc_idHGNC:9455	-	0.563502	-2.74617	3.16054	-0.868893	0.384906	NA	2.06156	1.31945	0	0	0	0
ENSG00000211772.11	TRBC2	chr7:142801041-142802748	hgnc_idHGNC:12157	+	0.563502	-2.74617	3.16054	-0.868893	0.384906	NA	2.06156	1.31945	0	0	0	0
ENSG00000217495.2	RP1-95L4.2	chr6:143298770-143299554	tagpseudo_consens	-	0.563502	-2.74617	3.16054	-0.868893	0.384906	NA	2.06156	1.31945	0	0	0	0
ENSG00000222506.1	Y_RNA	chr3:171439526-171439627		+	0.563502	-2.74617	3.16054	-0.868893	0.384906	NA	2.06156	1.31945	0	0	0	0
ENSG00000225546.6	LINC02476	chr7:119495024-119907397	hgnc_idHGNC:53419	-	0.563502	-2.74617	3.16054	-0.868893	0.384906	NA	2.06156	1.31945	0	0	0	0
ENSG00000225929.1	AC000036.4	chr22:50735825-50738139	havana_geneOTTHUMG00000150170.1	-	0.563502	-2.74617	3.16054	-0.868893	0.384906	NA	2.06156	1.31945	0	0	0	0
ENSG00000230292.5	NAALADL2-AS3	chr3:175079307-175115242	hgnc_idHGNC:41014	-	0.563502	-2.74617	3.16054	-0.868893	0.384906	NA	2.06156	1.31945	0	0	0	0
ENSG00000230508.1	RPL19P21	chrX:150993501-150994091	hgnc_idHGNC:35868	+	0.563502	-2.74617	3.16054	-0.868893	0.384906	NA	2.06156	1.31945	0	0	0	0
ENSG00000231622.1	RPS29P7	chr1:65154480-65154650	hgnc_idHGNC:36594	+	0.563502	-2.74617	3.16054	-0.868893	0.384906	NA	2.06156	1.31945	0	0	0	0
ENSG00000239674.2	RP1-127L4.7	chr22:32141267-32143272	havana_geneOTTHUMG00000073689.2	+	0.563502	-2.74617	3.16054	-0.868893	0.384906	NA	2.06156	1.31945	0	0	0	0
ENSG00000240294.2	RN7SKP241	chr10:24908522-24908812	hgnc_idHGNC:45965	-	0.563502	-2.74617	3.16054	-0.868893	0.384906	NA	2.06156	1.31945	0	0	0	0
ENSG00000243029.3	RN7SL635P	chr2:65545401-65545696	hgnc_idHGNC:46651	-	0.563502	-2.74617	3.16054	-0.868893	0.384906	NA	2.06156	1.31945	0	0	0	0
ENSG00000248763.2	RP13-644M16.5	chr4:69066395-69069888	tagoverlapping_locus	+	0.563502	-2.74617	3.16054	-0.868893	0.384906	NA	2.06156	1.31945	0	0	0	0
ENSG00000250274.2	CTB-114C7.4	chr5:170308701-170312806	havana_geneOTTHUMG00000163119.1	-	0.563502	-2.74617	3.16054	-0.868893	0.384906	NA	2.06156	1.31945	0	0	0	0
ENSG00000252148.1	RNU6-1206P	chr2:201079842-201079944	hgnc_idHGNC:48169	+	0.563502	-2.74617	3.16054	-0.868893	0.384906	NA	2.06156	1.31945	0	0	0	0
ENSG00000254233.1	LINC02365	chr4:184584093-184625030	hgnc_idHGNC:53285	-	0.563502	-2.74617	3.16054	-0.868893	0.384906	NA	2.06156	1.31945	0	0	0	0
ENSG00000254434.1	CTD-2555I5.1	chr11:80321620-80327911	havana_geneOTTHUMG00000166791.1	-	0.563502	-2.74617	3.16054	-0.868893	0.384906	NA	2.06156	1.31945	0	0	0	0
ENSG00000254897.1	RP11-482L11.1	chr11:85452282-85453698	tagpseudo_consens	-	0.563502	-2.74617	3.16054	-0.868893	0.384906	NA	2.06156	1.31945	0	0	0	0
ENSG00000265987.1	RP11-16C1.3	chr17:75344405-75373662	havana_geneOTTHUMG00000179608.1	+	0.563502	-2.74617	3.16054	-0.868893	0.384906	NA	2.06156	1.31945	0	0	0	0
ENSG00000270512.1	RP5-1136G2.1	chr7:140282465-140282920	tagpseudo_consens	+	0.563502	-2.74617	3.16054	-0.868893	0.384906	NA	2.06156	1.31945	0	0	0	0
ENSG00000284932.1	RP11-474G23.4	chr2:68117026-68117200	havana_geneOTTHUMG00000192420.1	+	0.563502	-2.74617	3.16054	-0.868893	0.384906	NA	2.06156	1.31945	0	0	0	0
ENSG00000285907.1	RP11-260L6.2	chr9:89563537-89604687	havana_geneOTTHUMG00000193385.1	-	0.563502	-2.74617	3.16054	-0.868893	0.384906	NA	2.06156	1.31945	0	0	0	0
ENSG00000285936.1	RP11-182E21.1	chr14:72701762-72704280	havana_geneOTTHUMG00000192806.1	+	0.563502	-2.74617	3.16054	-0.868893	0.384906	NA	2.06156	1.31945	0	0	0	0
ENSG00000287177.1	RP11-362H12.2	chr1:238842767-238848115	havana_geneOTTHUMG00000195841.1	+	0.563502	-2.74617	3.16054	-0.868893	0.384906	NA	2.06156	1.31945	0	0	0	0
ENSG00000251158.1	RP11-98J23.1	chr5:69898867-69903198	tagpseudo_consens	-	2.40961	-2.74318	1.74376	-1.57314	0.115687	NA	0	5.2778	7.23845	0.950066	0.991361	0
ENSG00000104818.15	CGB2	chr19:49031890-49033238	hgnc_idHGNC:16722	+	1.21658	-2.73329	2.07113	-1.31971	0.186932	NA	2.06156	2.6389	1.80961	0	0	0.789428
ENSG00000260944.1	FOXC2-AS1	chr16:86565145-86567761	hgnc_idHGNC:50665	-	1.25024	-2.73314	2.05703	-1.32868	0.183953	NA	2.06156	2.6389	1.80961	0	0.991361	0
ENSG00000234148.3	LINC01961	chr2:113512222-113515488	hgnc_idHGNC:52786	+	1.21046	-2.73143	2.31533	-1.17971	0.238114	NA	5.15391	1.31945	0	0	0	0.789428
ENSG00000271490.1	RP11-60E8.4	chr12:50806335-50806437	tagpseudo_consens	-	2.30267	-2.72915	1.70106	-1.60438	0.108629	NA	1.03078	9.23615	1.80961	0.950066	0	0.789428
ENSG00000279881.1	RP11-513O13.1	chr8:48428143-48431041	havana_geneOTTHUMG00000173473.1	-	3.47616	-2.72558	1.32254	-2.06087	0.0393155	NA	5.15391	6.59725	6.33364	0	1.98272	0.789428
ENSG00000201113.1	RNU6-647P	chr2:32214456-32214562	hgnc_idHGNC:47610	-	1.23111	-2.71984	2.54324	-1.06944	0.284871	NA	0	6.59725	0	0	0	0.789428
ENSG00000239453.1	SIDT1-AS1	chr3:113588748-113590189	hgnc_idHGNC:41126	-	1.23111	-2.71984	2.54324	-1.06944	0.284871	NA	0	6.59725	0	0	0	0.789428
ENSG00000263828.1	MIR4439	chr2:225010461-225010540	hgnc_idHGNC:41622	-	1.23111	-2.71984	2.54324	-1.06944	0.284871	NA	0	6.59725	0	0	0	0.789428
ENSG00000172519.10	OR10H5	chr19:15787661-15800357	hgnc_idHGNC:15389	+	1.25789	-2.71921	2.52704	-1.07604	0.281908	NA	0	6.59725	0	0.950066	0	0
ENSG00000202054.1	RNA5SP152	chr4:8393015-8393124	hgnc_idHGNC:43052	+	1.25789	-2.71921	2.52704	-1.07604	0.281908	NA	0	6.59725	0	0.950066	0	0
ENSG00000176043.5	RP1-146I3.1	chr14:72929612-72929930	tagpseudo_consens	-	1.26477	-2.71904	2.52296	-1.07772	0.281159	NA	0	6.59725	0	0	0.991361	0
ENSG00000221788.1	MIR1252	chr12:79419257-79419321	hgnc_idHGNC:35365	+	1.26477	-2.71904	2.52296	-1.07772	0.281159	NA	0	6.59725	0	0	0.991361	0
ENSG00000263120.1	RP5-1107A17.4	chr17:56982749-56985104	tagoverlapping_locus	+	1.26477	-2.71904	2.52296	-1.07772	0.281159	NA	0	6.59725	0	0	0.991361	0
ENSG00000248840.2	RP11-357G3.2	chr4:3312512-3313058	tagpseudo_consens	+	2.42643	-2.71261	1.80161	-1.50566	0.132156	NA	2.06156	10.5556	0	0.950066	0.991361	0
ENSG00000181143.15	MUC16	chr19:8848844-8981342	hgnc_idHGNC:15582	-	2.26909	-2.71118	2.02727	-1.33735	0.181107	NA	0	11.8751	0	0.950066	0	0.789428
ENSG00000237073.1	RP11-168K11.2	chr9:113570190-113590019	havana_geneOTTHUMG00000020527.1	-	3.20347	-2.71093	1.46009	-1.85669	0.0633546	NA	3.09235	9.23615	4.52403	0	0	2.36828
ENSG00000188771.5	PLET1	chr11:112248153-112260860	hgnc_idHGNC:30053	-	1.22924	-2.71003	2.08786	-1.29799	0.19429	NA	1.03078	2.6389	2.71442	0	0.991361	0
ENSG00000103710.11	RASL12	chr15:65053337-65076690	hgnc_idHGNC:30289	-	1.18947	-2.70724	2.14008	-1.26502	0.205865	NA	4.12313	1.31945	0.904806	0	0	0.789428
ENSG00000275981.1	ENSG10010139807.1	chr3:4750333-4750685		+	1.18947	-2.70724	2.14008	-1.26502	0.205865	NA	4.12313	1.31945	0.904806	0	0	0.789428
ENSG00000239151.1	RNU7-195P	chr15:89120779-89120840	hgnc_idHGNC:45729	+	2.33591	-2.70149	1.6549	-1.63242	0.10259	NA	4.12313	5.2778	2.71442	1.90013	0	0
ENSG00000283052.1	LINC02456	chr12:102304355-102463491	hgnc_idHGNC:53389	+	3.43569	-2.70116	1.30761	-2.06573	0.038854	NA	4.12313	9.23615	4.52403	0.950066	0.991361	0.789428
ENSG00000187783.12	TMEM72	chr10:44911316-44937010	hgnc_idHGNC:31658	+	0.542506	-2.6963	2.90079	-0.929507	0.352626	NA	1.03078	1.31945	0.904806	0	0	0
ENSG00000205879.5	FAM90A2P	chr8:12172761-12175771	hgnc_idHGNC:32250	-	0.542506	-2.6963	2.90079	-0.929507	0.352626	NA	1.03078	1.31945	0.904806	0	0	0
ENSG00000222028.5	PSMB11	chr14:23042212-23044060	hgnc_idHGNC:31963	+	0.542506	-2.6963	2.90079	-0.929507	0.352626	NA	1.03078	1.31945	0.904806	0	0	0
ENSG00000228541.1	AC093159.1	chr2:62463127-62464070	havana_geneOTTHUMG00000152523.1	+	0.542506	-2.6963	2.90079	-0.929507	0.352626	NA	1.03078	1.31945	0.904806	0	0	0
ENSG00000228938.3	SNRPD2P1	chr10:89978717-89979070	hgnc_idHGNC:31459	+	0.542506	-2.6963	2.90079	-0.929507	0.352626	NA	1.03078	1.31945	0.904806	0	0	0
ENSG00000229400.1	CNIH3-AS1	chr1:224717504-224730662	hgnc_idHGNC:41163	-	0.542506	-2.6963	2.90079	-0.929507	0.352626	NA	1.03078	1.31945	0.904806	0	0	0
ENSG00000232004.1	CAP1P2	chr10:43604843-43606251	hgnc_idHGNC:31970	-	0.542506	-2.6963	2.90079	-0.929507	0.352626	NA	1.03078	1.31945	0.904806	0	0	0
ENSG00000239731.3	RN7SL825P	chr10:31992087-31992381	hgnc_idHGNC:46841	-	0.542506	-2.6963	2.90079	-0.929507	0.352626	NA	1.03078	1.31945	0.904806	0	0	0
ENSG00000252339.1	RNU6-1061P	chr16:71563430-71563528	hgnc_idHGNC:48024	-	0.542506	-2.6963	2.90079	-0.929507	0.352626	NA	1.03078	1.31945	0.904806	0	0	0
ENSG00000252757.1	RN7SKP96	chr4:86336318-86336614	hgnc_idHGNC:45820	-	0.542506	-2.6963	2.90079	-0.929507	0.352626	NA	1.03078	1.31945	0.904806	0	0	0
ENSG00000267402.1	TCF4-AS2	chr18:55492175-55496392	hgnc_idHGNC:51643	+	0.542506	-2.6963	2.90079	-0.929507	0.352626	NA	1.03078	1.31945	0.904806	0	0	0
ENSG00000272715.1	RP4-753F5.1	chr1:116909149-116909531	havana_geneOTTHUMG00000186394.1	-	0.542506	-2.6963	2.90079	-0.929507	0.352626	NA	1.03078	1.31945	0.904806	0	0	0
ENSG00000280159.1	CTD-2591A1.1	chr5:54643557-54645987	havana_geneOTTHUMG00000173471.1	+	0.542506	-2.6963	2.90079	-0.929507	0.352626	NA	1.03078	1.31945	0.904806	0	0	0
ENSG00000253517.1	XRCC6P4	chr8:62855068-62857134	hgnc_idHGNC:45186	-	2.37679	-2.68907	1.66632	-1.61378	0.106575	NA	2.06156	6.59725	3.61922	0	1.98272	0
ENSG00000252269.1	RNU4ATAC12P	chr12:132995190-132995302	hgnc_idHGNC:46898	-	4.76888	-2.68596	1.44111	-1.86381	0.0623483	NA	0	21.1112	3.61922	1.90013	1.98272	0
ENSG00000282556.3	RP11-304C12.5	chr11:6319140-6360454	havana_geneOTTHUMG00000191408.4	+	1.20136	-2.68584	2.27232	-1.18198	0.237212	NA	0	2.6389	3.61922	0.950066	0	0
ENSG00000179253.3	RP11-429E11.3	chr20:61717506-61719748	havana_geneOTTHUMG00000032887.1	-	6.72169	-2.68573	1.00684	-2.66749	0.00764198	NA	9.27704	18.4723	7.23845	0	2.97408	2.36828
ENSG00000265888.2	DSCAS	chr18:31101583-31162789	hgnc_idHGNC:51116	+	1.20213	-2.68368	2.09662	-1.28	0.200545	NA	3.09235	1.31945	1.80961	0	0.991361	0
ENSG00000278433.1	MIR6070	chr21:43609887-43609989	hgnc_idHGNC:49950	-	1.20213	-2.68368	2.09662	-1.28	0.200545	NA	3.09235	1.31945	1.80961	0	0.991361	0
ENSG00000286853.1	CTD-2037L6.3	chr5:58114598-58145996	havana_geneOTTHUMG00000195505.1	+	1.19525	-2.68365	2.09966	-1.27814	0.201201	NA	3.09235	1.31945	1.80961	0.950066	0	0
ENSG00000257391.1	MIR3180-4	chr16:15154903-15157020	havana_geneOTTHUMG00000170535.1	+	1.16847	-2.68354	2.11173	-1.27078	0.203808	NA	3.09235	1.31945	1.80961	0	0	0.789428
ENSG00000267028.1	TCF4-AS1	chr18:55452533-55482940	hgnc_idHGNC:51642	+	1.16847	-2.68354	2.11173	-1.27078	0.203808	NA	3.09235	1.31945	1.80961	0	0	0.789428
ENSG00000235285.1	SMIM2-IT1	chr13:44146470-44158222	hgnc_idHGNC:41492	-	2.14152	-2.68185	1.82132	-1.47247	0.140893	NA	2.06156	0	9.04806	0.950066	0	0.789428
ENSG00000152377.14	SPOCK1	chr5:136975298-137598379	hgnc_idHGNC:11251	-	396.035	-2.68076	0.251826	-10.6453	1.83e-26	5.2e-23	572.084	911.74	572.742	114.008	83.2743	122.361
ENSG00000185903.10	OR11N1P	chrX:131324391-131325313	hgnc_idHGNC:19582	-	3.28676	-2.68048	1.4904	-1.7985	0.0720976	NA	3.09235	13.1945	0.904806	0.950066	0	1.57886
ENSG00000161103.11	AC008132.13	chr22:18846811-18861049	havana_geneOTTHUMG00000150176.3	+	2.31415	-2.67674	1.69475	-1.57943	0.114237	NA	5.15391	1.31945	5.42884	0	1.98272	0
ENSG00000226816.3	AC005082.12	chr7:23205787-23208045	havana_geneOTTHUMG00000152653.3	+	1.19601	-2.6761	2.54545	-1.05133	0.293107	NA	6.18469	0	0	0	0.991361	0
ENSG00000238645.1	ENSG10010134301.1	chr16:53334562-53334664		+	1.18913	-2.67607	2.5499	-1.04948	0.293957	NA	6.18469	0	0	0.950066	0	0
ENSG00000222726.1	RNU2-7P	chr13:20612161-20612338	hgnc_idHGNC:42505	+	2.18393	-2.66627	1.67376	-1.59298	0.111165	NA	1.03078	3.95835	6.33364	0	0.991361	0.789428
ENSG00000175315.3	CST6	chr11:66012008-66013505	hgnc_idHGNC:2478	+	1.18113	-2.65966	2.10336	-1.26448	0.206057	NA	2.06156	1.31945	2.71442	0	0.991361	0
ENSG00000231405.1	CTA-992D9.7	chr22:27143478-27159878	havana_geneOTTHUMG00000150945.1	+	1.17425	-2.65961	2.10648	-1.26259	0.206738	NA	2.06156	1.31945	2.71442	0.950066	0	0
ENSG00000238490.1	Y_RNA	chr6:108060818-108060930		+	1.17425	-2.65961	2.10648	-1.26259	0.206738	NA	2.06156	1.31945	2.71442	0.950066	0	0
ENSG00000263969.2	RN7SL678P	chr21:37215605-37215903	hgnc_idHGNC:46694	+	1.17425	-2.65961	2.10648	-1.26259	0.206738	NA	2.06156	1.31945	2.71442	0.950066	0	0
ENSG00000286988.1	RP11-219D15.4	chr3:139316157-139340870	havana_geneOTTHUMG00000194984.1	-	1.17425	-2.65961	2.10648	-1.26259	0.206738	NA	2.06156	1.31945	2.71442	0.950066	0	0
ENSG00000258745.1	RP11-218E20.5	chr14:50912226-50913358	havana_geneOTTHUMG00000171000.1	+	1.14748	-2.65941	2.11888	-1.2551	0.209442	NA	2.06156	1.31945	2.71442	0	0	0.789428
ENSG00000211582.1	MIR758	chr14:101026020-101026107	hgnc_idHGNC:33133	+	2.21333	-2.65538	1.6444	-1.6148	0.106353	NA	3.09235	6.59725	1.80961	0	0.991361	0.789428
ENSG00000276127.1	RP11-154D6.2	chr6:71251758-71252988	tagpseudo_consens	+	1.183	-2.65464	2.34184	-1.13357	0.256976	NA	1.03078	5.2778	0	0	0	0.789428
ENSG00000243517.1	RP11-627K11.1	chr12:31251992-31252597	tagpseudo_consens	-	1.20977	-2.65399	2.32747	-1.14029	0.254166	NA	1.03078	5.2778	0	0.950066	0	0
ENSG00000275371.1	RP11-455F5.6	chr16:30110895-30111955	havana_geneOTTHUMG00000186865.1	+	1.20977	-2.65399	2.32747	-1.14029	0.254166	NA	1.03078	5.2778	0	0.950066	0	0
ENSG00000242321.1	RPL23AP40	chr3:138796851-138797240	hgnc_idHGNC:35587	+	1.21666	-2.65383	2.32386	-1.14199	0.253457	NA	1.03078	5.2778	0	0	0.991361	0
ENSG00000277233.1	Metazoa_SRP	chr13:48429269-48429554		+	1.21666	-2.65383	2.32386	-1.14199	0.253457	NA	1.03078	5.2778	0	0	0.991361	0
ENSG00000261697.5	RP11-178L8.5	chr16:87262759-87292438	tagoverlapping_locus	-	7.76808	-2.65303	0.991459	-2.67589	0.00745319	NA	10.3078	26.389	3.61922	0.950066	2.97408	2.36828
ENSG00000261394.1	RP11-165M1.3	chr16:12366982-12372582	havana_geneOTTHUMG00000173258.1	-	2.22786	-2.65287	1.88099	-1.41036	0.158434	NA	1.03078	10.5556	0	0	0.991361	0.789428
ENSG00000278486.1	YRDCP1	chr9:94432631-94433273	hgnc_idHGNC:39919	-	5.82744	-2.65129	1.14365	-2.31827	0.0204344	NA	9.27704	17.1529	3.61922	0.950066	3.96544	0
ENSG00000283338.1	RP11-125F14.2	chr11:47323983-47324181	havana_geneOTTHUMG00000191858.1	+	2.30769	-2.64862	1.67109	-1.58497	0.112974	NA	2.06156	5.2778	4.52403	0	1.98272	0
ENSG00000136487.18	GH2	chr17:63880215-63881944	hgnc_idHGNC:4262	-	0.52151	-2.6473	3.2455	-0.815684	0.414681	NA	0	1.31945	1.80961	0	0	0
ENSG00000144648.16	ACKR2	chr3:42804752-42887974	hgnc_idHGNC:1565	+	0.52151	-2.6473	3.2455	-0.815684	0.414681	NA	0	1.31945	1.80961	0	0	0
ENSG00000162685.6	LSP1P3	chr5:28926816-28927023	hgnc_idHGNC:39718	+	0.52151	-2.6473	3.2455	-0.815684	0.414681	NA	0	1.31945	1.80961	0	0	0
ENSG00000162896.6	PIGR	chr1:206928522-206946466	hgnc_idHGNC:8968	-	0.52151	-2.6473	3.2455	-0.815684	0.414681	NA	0	1.31945	1.80961	0	0	0
ENSG00000169876.14	MUC17	chr7:101020072-101058859	hgnc_idHGNC:16800	+	0.52151	-2.6473	3.2455	-0.815684	0.414681	NA	0	1.31945	1.80961	0	0	0
ENSG00000188585.9	CLEC20A	chr1:178479247-178499634	hgnc_idHGNC:34521	-	0.52151	-2.6473	3.2455	-0.815684	0.414681	NA	0	1.31945	1.80961	0	0	0
ENSG00000201354.1	Y_RNA	chr7:140609847-140609955		+	0.52151	-2.6473	3.2455	-0.815684	0.414681	NA	0	1.31945	1.80961	0	0	0
ENSG00000213423.4	RBMX2P2	chrX:141261119-141264213	hgnc_idHGNC:39924	-	0.52151	-2.6473	3.2455	-0.815684	0.414681	NA	0	1.31945	1.80961	0	0	0
ENSG00000222685.1	RN7SKP119	chr2:47359505-47359777	hgnc_idHGNC:45843	-	0.52151	-2.6473	3.2455	-0.815684	0.414681	NA	0	1.31945	1.80961	0	0	0
ENSG00000229224.2	AC105398.3	chr2:29088649-29097586	havana_geneOTTHUMG00000152025.2	-	0.52151	-2.6473	3.2455	-0.815684	0.414681	NA	0	1.31945	1.80961	0	0	0
ENSG00000230601.7	TEX48	chr9:114666434-114682192	hgnc_idHGNC:52393	-	0.52151	-2.6473	3.2455	-0.815684	0.414681	NA	0	1.31945	1.80961	0	0	0
ENSG00000236336.1	CDYL-AS1	chr6:4774526-4775408	hgnc_idHGNC:40142	-	0.52151	-2.6473	3.2455	-0.815684	0.414681	NA	0	1.31945	1.80961	0	0	0
ENSG00000241828.2	RP11-277J24.1	chr12:7860437-7860764	tagpseudo_consens	+	0.52151	-2.6473	3.2455	-0.815684	0.414681	NA	0	1.31945	1.80961	0	0	0
ENSG00000250374.4	TRIM75P	chr4:165053864-165060554	hgnc_idHGNC:32686	+	0.52151	-2.6473	3.2455	-0.815684	0.414681	NA	0	1.31945	1.80961	0	0	0
ENSG00000255160.5	RP11-428C19.5	chr11:19299883-19308358	havana_geneOTTHUMG00000166465.2	+	0.52151	-2.6473	3.2455	-0.815684	0.414681	NA	0	1.31945	1.80961	0	0	0
ENSG00000257277.2	RP11-434H14.1	chr2:143674315-143741294	havana_geneOTTHUMG00000169836.2	-	0.52151	-2.6473	3.2455	-0.815684	0.414681	NA	0	1.31945	1.80961	0	0	0
ENSG00000258593.2	CTD-3051D23.4	chr14:104857792-104858836	havana_geneOTTHUMG00000170762.2	-	0.52151	-2.6473	3.2455	-0.815684	0.414681	NA	0	1.31945	1.80961	0	0	0
ENSG00000259968.3	RP11-428C6.2	chr5:73952940-73954014	havana_geneOTTHUMG00000173474.1	+	0.52151	-2.6473	3.2455	-0.815684	0.414681	NA	0	1.31945	1.80961	0	0	0
ENSG00000261617.2	LINC02177	chr16:9355588-9408093	hgnc_idHGNC:53039	+	0.52151	-2.6473	3.2455	-0.815684	0.414681	NA	0	1.31945	1.80961	0	0	0
ENSG00000261638.2	RP11-700H13.1	chr16:58847715-58880351	havana_geneOTTHUMG00000173081.4	-	0.52151	-2.6473	3.2455	-0.815684	0.414681	NA	0	1.31945	1.80961	0	0	0
ENSG00000264309.1	MIR4694	chr11:19760004-19760083	hgnc_idHGNC:41586	-	0.52151	-2.6473	3.2455	-0.815684	0.414681	NA	0	1.31945	1.80961	0	0	0
ENSG00000267049.1	AC002398.13	chr19:35769144-35771028	havana_geneOTTHUMG00000182373.1	-	0.52151	-2.6473	3.2455	-0.815684	0.414681	NA	0	1.31945	1.80961	0	0	0
ENSG00000275874.1	PICSAR	chr21:44999208-45004727	hgnc_idHGNC:19725	-	0.52151	-2.6473	3.2455	-0.815684	0.414681	NA	0	1.31945	1.80961	0	0	0
ENSG00000278418.1	MIR6512	chr2:177313806-177313882	hgnc_idHGNC:50259	-	0.52151	-2.6473	3.2455	-0.815684	0.414681	NA	0	1.31945	1.80961	0	0	0
ENSG00000283554.1	LINC02341	chr13:42339188-42485956	hgnc_idHGNC:53261	+	0.52151	-2.6473	3.2455	-0.815684	0.414681	NA	0	1.31945	1.80961	0	0	0
ENSG00000132854.19	KANK4	chr1:62236165-62319434	hgnc_idHGNC:27263	-	16.1994	-2.64467	0.622753	-4.24674	2.17e-05	0.00150527	22.6772	27.7085	33.4778	2.8502	4.9568	5.52599
ENSG00000285887.1	RP1-137D17.3	chr6:169419004-169425156	tagoverlapping_locus	-	2.16446	-2.64278	1.6794	-1.57364	0.11557	NA	1.03078	6.59725	3.61922	0.950066	0	0.789428
ENSG00000017427.17	IGF1	chr12:102395874-102481744	hgnc_idHGNC:5464	-	4.43738	-2.64276	1.18841	-2.22378	0.026163	NA	7.21547	6.59725	9.04806	0	2.97408	0.789428
ENSG00000269898.1	RP11-568J23.4	chr16:85743287-85744225	havana_geneOTTHUMG00000183876.1	+	3.44988	-2.6414	1.40849	-1.87535	0.060745	NA	4.12313	11.8751	1.80961	1.90013	0.991361	0
ENSG00000230684.1	RP11-409K20.6	chr9:129933536-129936541	havana_geneOTTHUMG00000020797.1	+	3.51176	-2.63999	1.50099	-1.75884	0.0786048	NA	3.09235	13.1945	1.80961	0	2.97408	0
ENSG00000255351.1	RP11-567I13.1	chr11:11352426-11353307	havana_geneOTTHUMG00000165683.1	+	2.25269	-2.6389	1.59921	-1.65013	0.0989169	NA	3.09235	3.95835	4.52403	0.950066	0.991361	0
ENSG00000111404.7	RERGL	chr12:18080869-18320107	hgnc_idHGNC:26213	-	0.515391	-2.63662	3.67478	-0.717492	0.473071	NA	3.09235	0	0	0	0	0
ENSG00000116745.7	RPE65	chr1:68428822-68449954	hgnc_idHGNC:10294	-	0.515391	-2.63662	3.67478	-0.717492	0.473071	NA	3.09235	0	0	0	0	0
ENSG00000165084.16	C8orf34	chr8:68330955-68819023	hgnc_idHGNC:30905	+	0.515391	-2.63662	3.67478	-0.717492	0.473071	NA	3.09235	0	0	0	0	0
ENSG00000166743.10	ACSM1	chr16:20623235-20698890	hgnc_idHGNC:18049	-	0.515391	-2.63662	3.67478	-0.717492	0.473071	NA	3.09235	0	0	0	0	0
ENSG00000179066.8	CTD-2527I21.15	chr19:35090930-35113664	tagoverlapping_locus	+	0.515391	-2.63662	3.67478	-0.717492	0.473071	NA	3.09235	0	0	0	0	0
ENSG00000199497.1	RNU1-94P	chr20:31901254-31901426	hgnc_idHGNC:48436	+	0.515391	-2.63662	3.67478	-0.717492	0.473071	NA	3.09235	0	0	0	0	0
ENSG00000212319.1	Y_RNA	chr3:101628310-101628406		-	0.515391	-2.63662	3.67478	-0.717492	0.473071	NA	3.09235	0	0	0	0	0
ENSG00000213005.3	PTTG3P	chr8:66767400-66768005	hgnc_idHGNC:13422	-	0.515391	-2.63662	3.67478	-0.717492	0.473071	NA	3.09235	0	0	0	0	0
ENSG00000214787.10	MS4A4E	chr11:60200270-60243137	hgnc_idHGNC:14284	-	0.515391	-2.63662	3.67478	-0.717492	0.473071	NA	3.09235	0	0	0	0	0
ENSG00000217718.1	NDUFB4P4	chr2:25886964-25887206	hgnc_idHGNC:45252	-	0.515391	-2.63662	3.67478	-0.717492	0.473071	NA	3.09235	0	0	0	0	0
ENSG00000225005.1	RP11-483G21.3	chr7:73314107-73315213	tagpseudo_consens	+	0.515391	-2.63662	3.67478	-0.717492	0.473071	NA	3.09235	0	0	0	0	0
ENSG00000225334.3	LINC02813	chr1:224766324-224779335	hgnc_idHGNC:54345	+	0.515391	-2.63662	3.67478	-0.717492	0.473071	NA	3.09235	0	0	0	0	0
ENSG00000225355.1	ARL6IP1P2	chr10:36995023-36995585	hgnc_idHGNC:44971	+	0.515391	-2.63662	3.67478	-0.717492	0.473071	NA	3.09235	0	0	0	0	0
ENSG00000226429.2	RP11-111F5.6	chr9:62395370-62395678	havana_geneOTTHUMG00000013299.2	-	0.515391	-2.63662	3.67478	-0.717492	0.473071	NA	3.09235	0	0	0	0	0
ENSG00000227313.1	LINC02630	chr10:35896874-35898963	hgnc_idHGNC:54110	-	0.515391	-2.63662	3.67478	-0.717492	0.473071	NA	3.09235	0	0	0	0	0
ENSG00000230746.2	AC006007.1	chr7:145675679-145681369	havana_geneOTTHUMG00000152719.2	-	0.515391	-2.63662	3.67478	-0.717492	0.473071	NA	3.09235	0	0	0	0	0
ENSG00000239539.1	HMGN1P20	chr10:19489101-19489400	hgnc_idHGNC:39364	+	0.515391	-2.63662	3.67478	-0.717492	0.473071	NA	3.09235	0	0	0	0	0
ENSG00000245466.1	CTD-2540L5.6	chr14:70608798-70641298	tagoverlapping_locus	-	0.515391	-2.63662	3.67478	-0.717492	0.473071	NA	3.09235	0	0	0	0	0
ENSG00000246375.3	PPM1K-DT	chr4:88284507-88331421	hgnc_idHGNC:54093	+	0.515391	-2.63662	3.67478	-0.717492	0.473071	NA	3.09235	0	0	0	0	0
ENSG00000248588.2	CTC-458G6.4	chr5:92823935-92844992	havana_geneOTTHUMG00000162672.2	+	0.515391	-2.63662	3.67478	-0.717492	0.473071	NA	3.09235	0	0	0	0	0
ENSG00000249891.2	KRT19P6	chr4:91885046-91885254	hgnc_idHGNC:45076	-	0.515391	-2.63662	3.67478	-0.717492	0.473071	NA	3.09235	0	0	0	0	0
ENSG00000250195.1	RP11-371F15.3	chr4:138819954-139012646	tagoverlapping_locus	-	0.515391	-2.63662	3.67478	-0.717492	0.473071	NA	3.09235	0	0	0	0	0
ENSG00000251329.1	LINC02353	chr4:32351038-32353220	hgnc_idHGNC:53275	+	0.515391	-2.63662	3.67478	-0.717492	0.473071	NA	3.09235	0	0	0	0	0
ENSG00000251919.1	RNU7-105P	chr11:72621766-72621827	hgnc_idHGNC:45639	+	0.515391	-2.63662	3.67478	-0.717492	0.473071	NA	3.09235	0	0	0	0	0
ENSG00000255808.1	PDE2A-AS1	chr11:72643237-72659407	hgnc_idHGNC:40435	+	0.515391	-2.63662	3.67478	-0.717492	0.473071	NA	3.09235	0	0	0	0	0
ENSG00000258897.1	EGLN3-AS1	chr14:34040097-34059300	hgnc_idHGNC:49077	+	0.515391	-2.63662	3.67478	-0.717492	0.473071	NA	3.09235	0	0	0	0	0
ENSG00000261816.1	RP11-863P13.2	chr16:88191486-88193667	havana_geneOTTHUMG00000175544.1	-	0.515391	-2.63662	3.67478	-0.717492	0.473071	NA	3.09235	0	0	0	0	0
ENSG00000263586.1	HID1-AS1	chr17:74970704-74975728	hgnc_idHGNC:51181	+	0.515391	-2.63662	3.67478	-0.717492	0.473071	NA	3.09235	0	0	0	0	0
ENSG00000269097.1	TPRG1LP1	chr19:57664280-57665039	hgnc_idHGNC:52353	+	0.515391	-2.63662	3.67478	-0.717492	0.473071	NA	3.09235	0	0	0	0	0
ENSG00000269519.1	AC005176.1	chr19:39631300-39631446	tagpseudo_consens	-	0.515391	-2.63662	3.67478	-0.717492	0.473071	NA	3.09235	0	0	0	0	0
ENSG00000272134.1	RP11-927P21.8	chr17:64881091-64881181	havana_geneOTTHUMG00000185416.1	+	0.515391	-2.63662	3.67478	-0.717492	0.473071	NA	3.09235	0	0	0	0	0
ENSG00000273377.1	OR2Q1P	chr7:143980905-143981820	hgnc_idHGNC:8273	+	0.515391	-2.63662	3.67478	-0.717492	0.473071	NA	3.09235	0	0	0	0	0
ENSG00000277327.1	SPDYE20P	chr7:6715630-6720982	hgnc_idHGNC:51516	-	0.515391	-2.63662	3.67478	-0.717492	0.473071	NA	3.09235	0	0	0	0	0
ENSG00000278667.1	LL22NC03-48A11.14	chr22:22730725-22731090	havana_geneOTTHUMG00000188074.1	-	0.515391	-2.63662	3.67478	-0.717492	0.473071	NA	3.09235	0	0	0	0	0
ENSG00000287781.1	RP11-382A18.5	chr8:127253213-127257630	havana_geneOTTHUMG00000195653.1	-	0.515391	-2.63662	3.67478	-0.717492	0.473071	NA	3.09235	0	0	0	0	0
ENSG00000287885.1	RP11-434E6.6	chr16:54370265-54374728	havana_geneOTTHUMG00000194017.1	+	0.515391	-2.63662	3.67478	-0.717492	0.473071	NA	3.09235	0	0	0	0	0
ENSG00000267269.1	RP11-2N1.1	chr18:59685820-59688400	havana_geneOTTHUMG00000180090.1	+	6.84248	-2.63434	0.994709	-2.64835	0.00808849	NA	10.3078	15.8334	9.04806	1.90013	3.96544	0
ENSG00000267136.1	RP11-53B2.3	chr18:13514520-13522888	havana_geneOTTHUMG00000181933.1	-	13.1434	-2.63237	0.821797	-3.20319	0.00135914	0.0409998	18.5541	42.2224	7.23845	0.950066	5.94816	3.94714
ENSG00000218027.2	RP11-157J24.1	chr6:1513698-1515289	tagpseudo_consens	-	2.02047	-2.63146	1.7412	-1.5113	0.130713	NA	2.06156	3.95835	4.52403	0	0	1.57886
ENSG00000175485.3	OR52W1	chr11:6199224-6200186	hgnc_idHGNC:15239	+	1.16201	-2.62849	2.35077	-1.11814	0.263508	NA	0	5.2778	0.904806	0	0	0.789428
ENSG00000183668.18	PSG9	chr19:43211791-43269530	hgnc_idHGNC:9526	-	1.16201	-2.62849	2.35077	-1.11814	0.263508	NA	0	5.2778	0.904806	0	0	0.789428
ENSG00000260865.1	CTA-331F8.1	chr16:58597589-58597945	tagpseudo_consens	-	1.16201	-2.62849	2.35077	-1.11814	0.263508	NA	0	5.2778	0.904806	0	0	0.789428
ENSG00000263439.1	MIR4753	chr1:235190034-235190116	hgnc_idHGNC:41527	-	1.16201	-2.62849	2.35077	-1.11814	0.263508	NA	0	5.2778	0.904806	0	0	0.789428
ENSG00000236303.4	LINC02646	chr10:130213488-130483193	hgnc_idHGNC:54130	+	3.36624	-2.62821	1.33676	-1.96609	0.0492877	NA	6.18469	6.59725	4.52403	1.90013	0.991361	0
ENSG00000204930.10	FAM221B	chr9:35816391-35828747	hgnc_idHGNC:30762	-	1.18878	-2.62788	2.33601	-1.12495	0.260612	NA	0	5.2778	0.904806	0.950066	0	0
ENSG00000258695.2	RP3-414A15.2	chr14:73522878-73530610	havana_geneOTTHUMG00000171603.2	+	1.18878	-2.62788	2.33601	-1.12495	0.260612	NA	0	5.2778	0.904806	0.950066	0	0
ENSG00000257472.1	RP11-159D23.2	chr14:31925801-31930146	havana_geneOTTHUMG00000170534.1	-	1.19566	-2.62773	2.33229	-1.12667	0.259882	NA	0	5.2778	0.904806	0	0.991361	0
ENSG00000233858.4	LINC02599	chr8:48590401-48594621	hgnc_idHGNC:53931	+	1.12036	-2.62767	2.31146	-1.1368	0.255621	NA	4.12313	0	1.80961	0	0	0.789428
ENSG00000252827.1	RN7SKP11	chr12:96427200-96427486	hgnc_idHGNC:45735	-	2.1087	-2.62328	1.66705	-1.57361	0.115578	NA	4.12313	1.31945	5.42884	0	0.991361	0.789428
ENSG00000244307.3	RN7SL395P	chr8:144785298-144785588	hgnc_idHGNC:46411	+	3.43577	-2.62308	1.3984	-1.87578	0.0606856	NA	3.09235	11.8751	2.71442	0.950066	1.98272	0
ENSG00000202297.1	RNY3P12	chr10:92334463-92334564	hgnc_idHGNC:50888	+	2.02888	-2.61512	1.80109	-1.45196	0.146512	NA	3.09235	6.59725	0.904806	0	0	1.57886
ENSG00000253770.1	HMGB1P23	chr8:29218905-29219472	hgnc_idHGNC:39114	+	2.23322	-2.61246	1.7068	-1.53062	0.125865	NA	3.09235	6.59725	1.80961	1.90013	0	0
ENSG00000269172.1	CTC-218B8.3	chr19:39134882-39136463	havana_geneOTTHUMG00000182801.1	-	5.67587	-2.61223	1.12974	-2.31224	0.0207644	NA	6.18469	18.4723	4.52403	1.90013	2.97408	0
ENSG00000272043.1	RP11-44N11.3	chr8:122780760-122781071	havana_geneOTTHUMG00000185334.1	+	1.13914	-2.605	2.34148	-1.11254	0.265905	NA	0	1.31945	4.52403	0	0.991361	0
ENSG00000284035.1	MIR5187	chr1:161227186-161227261	hgnc_idHGNC:43523	+	1.13914	-2.605	2.34148	-1.11254	0.265905	NA	0	1.31945	4.52403	0	0.991361	0
ENSG00000249417.1	RP11-438D8.2	chr3:141267353-141367137	tagoverlapping_locus	-	2.12476	-2.60089	1.82628	-1.42415	0.154403	NA	3.09235	7.9167	0	0.950066	0	0.789428
ENSG00000205562.3	RP11-497E19.1	chr14:85518871-85531585	havana_geneOTTHUMG00000171370.3	-	24.0741	-2.60025	0.521445	-4.98663	6.14e-07	6.91e-05	45.3544	31.6668	47.0499	4.75033	6.93952	8.6837
ENSG00000197233.7	OR1J2	chr9:122510802-122511743	hgnc_idHGNC:8209	+	2.21223	-2.59869	1.7084	-1.52113	0.128228	NA	2.06156	6.59725	2.71442	1.90013	0	0
ENSG00000199150.3	MIRLET7G	chr3:52268278-52268361	hgnc_idHGNC:31485	-	1.13489	-2.59673	2.32624	-1.11628	0.264303	NA	2.06156	3.95835	0	0	0	0.789428
ENSG00000232823.2	TXNP1	chr10:119683127-119683823	hgnc_idHGNC:49481	-	1.13489	-2.59673	2.32624	-1.11628	0.264303	NA	2.06156	3.95835	0	0	0	0.789428
ENSG00000235937.1	RPL21P30	chr2:54029552-54030682	hgnc_idHGNC:36091	-	1.13489	-2.59673	2.32624	-1.11628	0.264303	NA	2.06156	3.95835	0	0	0	0.789428
ENSG00000229427.1	ANKRD26P4	chr13:31311289-31312921	hgnc_idHGNC:39690	+	3.2219	-2.59654	1.3911	-1.86654	0.0619659	NA	1.03078	9.23615	6.33364	0.950066	0.991361	0.789428
ENSG00000256243.2	RPL7AP3	chr14:35235180-35235651	hgnc_idHGNC:23553	-	1.16166	-2.59621	2.31097	-1.12343	0.261256	NA	2.06156	3.95835	0	0.950066	0	0
ENSG00000267992.1	CTB-189B5.3	chr19:39030436-39031323	havana_geneOTTHUMG00000182720.1	+	1.16166	-2.59621	2.31097	-1.12343	0.261256	NA	2.06156	3.95835	0	0.950066	0	0
ENSG00000288437.1	RP11-1378G18.3	chr2:88003008-88003743	havana_geneOTTHUMG00000195934.1	-	1.16166	-2.59621	2.31097	-1.12343	0.261256	NA	2.06156	3.95835	0	0.950066	0	0
ENSG00000224067.2	RP11-430K21.2	chr9:111802980-111803435	tagpseudo_consens	+	1.16855	-2.59607	2.30713	-1.12524	0.260488	NA	2.06156	3.95835	0	0	0.991361	0
ENSG00000228016.1	RAPGEF4-AS1	chr2:172677141-172736206	hgnc_idHGNC:28081	-	1.16855	-2.59607	2.30713	-1.12524	0.260488	NA	2.06156	3.95835	0	0	0.991361	0
ENSG00000230299.1	SNRPEP11	chr2:85262144-85262267	hgnc_idHGNC:54746	-	1.16855	-2.59607	2.30713	-1.12524	0.260488	NA	2.06156	3.95835	0	0	0.991361	0
ENSG00000250697.2	CTD-2066L21.3	chr5:32888236-33298066	tagoverlapping_locus	-	21.6742	-2.58799	0.565907	-4.57317	4.8e-06	0.000409223	40.2005	35.6252	35.2874	6.65046	9.91361	2.36828
ENSG00000227072.1	RP3-466I7.1	chr6:108387512-108388080	tagoverlapping_locus	+	2.22676	-2.587	1.97883	-1.30734	0.191097	NA	0	10.5556	0.904806	1.90013	0	0
ENSG00000078295.17	ADCY2	chr5:7396138-7830081	hgnc_idHGNC:233	+	0.494395	-2.58635	3.30541	-0.782459	0.433945	NA	2.06156	0	0.904806	0	0	0
ENSG00000101349.17	PAK5	chr20:9537370-9839076	hgnc_idHGNC:15916	-	0.494395	-2.58635	3.30541	-0.782459	0.433945	NA	2.06156	0	0.904806	0	0	0
ENSG00000144119.4	C1QL2	chr2:119156243-119158751	hgnc_idHGNC:24181	-	0.494395	-2.58635	3.30541	-0.782459	0.433945	NA	2.06156	0	0.904806	0	0	0
ENSG00000162840.4	MT2P1	chr4:68376323-68376505	hgnc_idHGNC:7407	+	0.494395	-2.58635	3.30541	-0.782459	0.433945	NA	2.06156	0	0.904806	0	0	0
ENSG00000199797.1	Y_RNA	chr22:28303754-28303850		+	0.494395	-2.58635	3.30541	-0.782459	0.433945	NA	2.06156	0	0.904806	0	0	0
ENSG00000204446.4	LINC02872	chr9:87148644-87159556	hgnc_idHGNC:33817	+	0.494395	-2.58635	3.30541	-0.782459	0.433945	NA	2.06156	0	0.904806	0	0	0
ENSG00000206766.1	RNU6-435P	chr18:24218300-24218404	hgnc_idHGNC:47398	+	0.494395	-2.58635	3.30541	-0.782459	0.433945	NA	2.06156	0	0.904806	0	0	0
ENSG00000207614.1	MIR193A	chr17:31559996-31560083	hgnc_idHGNC:31563	+	0.494395	-2.58635	3.30541	-0.782459	0.433945	NA	2.06156	0	0.904806	0	0	0
ENSG00000233978.1	LINC02590	chr2:43041193-43043782	hgnc_idHGNC:53861	-	0.494395	-2.58635	3.30541	-0.782459	0.433945	NA	2.06156	0	0.904806	0	0	0
ENSG00000253161.5	LINC01605	chr8:37421341-37554183	hgnc_idHGNC:51654	-	0.494395	-2.58635	3.30541	-0.782459	0.433945	NA	2.06156	0	0.904806	0	0	0
ENSG00000254387.1	MYL12AP1	chr8:93849561-93850075	hgnc_idHGNC:51648	+	0.494395	-2.58635	3.30541	-0.782459	0.433945	NA	2.06156	0	0.904806	0	0	0
ENSG00000259152.1	RP11-100M12.2	chr15:27422381-27428338	tagoverlapping_locus	+	0.494395	-2.58635	3.30541	-0.782459	0.433945	NA	2.06156	0	0.904806	0	0	0
ENSG00000259805.1	RP11-382A20.5	chr15:82925884-83103443	tagncRNA_host	+	0.494395	-2.58635	3.30541	-0.782459	0.433945	NA	2.06156	0	0.904806	0	0	0
ENSG00000275016.5	RP11-61O11.1	chr15:95638316-95826499	tagncRNA_host	+	0.494395	-2.58635	3.30541	-0.782459	0.433945	NA	2.06156	0	0.904806	0	0	0
ENSG00000287108.1	RP11-28H5.3	chr15:80769600-80773135	havana_geneOTTHUMG00000195397.1	-	0.494395	-2.58635	3.30541	-0.782459	0.433945	NA	2.06156	0	0.904806	0	0	0
ENSG00000288583.1	RP11-195F19.31	chr9:34702953-34774466	havana_geneOTTHUMG00000000451.3	+	0.494395	-2.58635	3.30541	-0.782459	0.433945	NA	2.06156	0	0.904806	0	0	0
ENSG00000279964.1	RP11-69J7.1	chr2:230410700-230412529	havana_geneOTTHUMG00000176333.1	-	2.09611	-2.58418	1.63622	-1.57937	0.114252	NA	4.12313	3.95835	2.71442	0	0.991361	0.789428
ENSG00000267474.1	CTC-548K16.6	chr19:14458401-14459366	tagoverlapping_locus	+	4.20599	-2.58216	1.20919	-2.13544	0.0327248	NA	3.09235	13.1945	5.42884	0.950066	0.991361	1.57886
ENSG00000266696.1	RP11-30L3.2	chr18:49205912-49208781	havana_geneOTTHUMG00000179760.1	+	4.50774	-2.58211	1.36353	-1.89369	0.0582658	NA	1.03078	18.4723	3.61922	0.950066	2.97408	0
ENSG00000252985.1	SNORD116	chr9:126426893-126426970		+	2.10376	-2.57804	1.72722	-1.49259	0.135544	NA	2.06156	7.9167	0.904806	0.950066	0	0.789428
ENSG00000283167.2	RP11-1223D19.6	chr2:110321402-110348941	havana_geneOTTHUMG00000191650.3	+	2.19047	-2.57774	1.69116	-1.52424	0.127448	NA	3.09235	2.6389	5.42884	0	1.98272	0
ENSG00000267691.1	SHC1P2	chr17:44228760-44230228	hgnc_idHGNC:10842	-	1.9743	-2.57773	2.03915	-1.26412	0.206189	NA	1.03078	9.23615	0	0	0	1.57886
ENSG00000232416.3	BPESC1	chr3:139104185-139125171	hgnc_idHGNC:13228	+	1.10514	-2.57577	2.31495	-1.11267	0.265851	NA	2.06156	0	3.61922	0.950066	0	0
ENSG00000286458.1	RP11-221G19.1	chr7:134816543-134998153	havana_geneOTTHUMG00000194941.1	-	37.6459	-2.57478	0.470629	-5.47093	4.48e-08	7.05e-06	51.5391	92.3615	49.7643	5.70039	13.879	12.6308
ENSG00000224844.1	AC107079.1	chr2:237122910-237124097	havana_geneOTTHUMG00000153018.1	-	1.11389	-2.56486	2.18777	-1.17237	0.241051	NA	1.03078	3.95835	0.904806	0	0	0.789428
ENSG00000251939.1	RNU6-1278P	chr18:46121615-46121721	hgnc_idHGNC:48241	-	1.11389	-2.56486	2.18777	-1.17237	0.241051	NA	1.03078	3.95835	0.904806	0	0	0.789428
ENSG00000237628.2	MTCO2P19	chrX:102797531-102798128	hgnc_idHGNC:52035	+	4.48751	-2.56454	1.38714	-1.8488	0.0644869	NA	3.09235	17.1529	2.71442	0	3.96544	0
ENSG00000204661.9	C5orf60	chr5:179641544-179645046	hgnc_idHGNC:27753	-	1.14067	-2.56436	2.17474	-1.17916	0.238336	NA	1.03078	3.95835	0.904806	0.950066	0	0
ENSG00000207291.1	RNU6-30P	chrX:101634006-101634112	hgnc_idHGNC:34274	-	1.14755	-2.56423	2.17147	-1.18087	0.237653	NA	1.03078	3.95835	0.904806	0	0.991361	0
ENSG00000273233.1	RP11-713D19.1	chr2:28810281-28810706	havana_geneOTTHUMG00000185837.1	-	3.2712	-2.56208	1.51839	-1.68737	0.0915321	NA	3.09235	11.8751	1.80961	2.8502	0	0
ENSG00000201012.1	Y_RNA	chr6:135474504-135474609		-	1.9533	-2.56146	2.04262	-1.25401	0.209839	NA	0	9.23615	0.904806	0	0	1.57886
ENSG00000228028.2	AC069257.8	chr3:196250542-196251654	havana_geneOTTHUMG00000155671.2	+	2.08353	-2.55318	1.81922	-1.40345	0.160483	NA	4.12313	6.59725	0	0	0.991361	0.789428
ENSG00000200922.1	Y_RNA	chr9:71902455-71902550		-	2.8541	-2.54945	1.57233	-1.62145	0.104922	NA	10.3078	2.6389	1.80961	0	0	2.36828
ENSG00000269807.1	AC007292.4	chr19:4347244-4354057	tagoverlapping_locus	-	1.09103	-2.54759	2.36445	-1.07746	0.281277	NA	1.03078	0	4.52403	0	0.991361	0
ENSG00000280331.1	RP11-545D22.1	chr11:36510361-36510537	havana_geneOTTHUMG00000173198.1	+	1.08415	-2.54744	2.36873	-1.07545	0.282175	NA	1.03078	0	4.52403	0.950066	0	0
ENSG00000242067.1	RPL9P28	chr17:48691116-48691694	hgnc_idHGNC:36445	-	4.2473	-2.54733	1.30957	-1.94517	0.051755	NA	1.03078	17.1529	3.61922	1.90013	0.991361	0.789428
ENSG00000259683.1	RP11-182J1.14	chr15:84389729-84395903	tagoverlapping_locus	+	9.58715	-2.54397	0.885293	-2.8736	0.00405827	0.0905039	9.27704	31.6668	8.14325	1.90013	4.9568	1.57886
ENSG00000272506.1	RP4-535B20.4	chr1:65003470-65004087	havana_geneOTTHUMG00000185817.1	-	1.0929	-2.54249	2.34561	-1.08394	0.278392	NA	0	3.95835	1.80961	0	0	0.789428
ENSG00000230328.2	RP11-35N6.6	chr9:101358932-101361242	havana_geneOTTHUMG00000020376.2	+	31.3147	-2.54241	0.456622	-5.56785	2.58e-08	4.34e-06	54.6314	55.4169	50.6691	7.60053	6.93952	12.6308
ENSG00000219188.1	CACYBPP3	chr6:158515605-158516229	hgnc_idHGNC:45124	-	1.11967	-2.54209	2.32944	-1.09129	0.275147	NA	0	3.95835	1.80961	0.950066	0	0
ENSG00000230519.2	HMGB1P49	chr12:27702338-27702906	hgnc_idHGNC:39282	+	1.11967	-2.54209	2.32944	-1.09129	0.275147	NA	0	3.95835	1.80961	0.950066	0	0
ENSG00000267245.1	CTD-2085J24.5	chr19:32824142-32824505	tagpseudo_consens	-	1.11967	-2.54209	2.32944	-1.09129	0.275147	NA	0	3.95835	1.80961	0.950066	0	0
ENSG00000271555.1	CTD-3214K23.1	chr8:52722903-52723141	havana_geneOTTHUMG00000185152.1	+	1.12655	-2.54198	2.32538	-1.09315	0.274329	NA	0	3.95835	1.80961	0	0.991361	0
ENSG00000234149.1	RP11-77G23.2	chr10:75003055-75025174	tagoverlapping_locus	-	3.25709	-2.54162	1.43806	-1.76739	0.0771627	NA	2.06156	11.8751	2.71442	1.90013	0.991361	0
ENSG00000206995.1	Y_RNA	chr15:52162751-52162852		+	2.04918	-2.53937	2.06701	-1.22853	0.219249	NA	0	10.5556	0	0.950066	0	0.789428
ENSG00000251411.1	RP11-397E7.4	chr4:86913266-86914817	tagpseudo_consens	-	2.15765	-2.53869	1.93975	-1.30877	0.190613	NA	0	9.23615	1.80961	1.90013	0	0
ENSG00000199804.1	RNA5SP383	chr14:24158603-24158722	hgnc_idHGNC:43283	+	1.12043	-2.53818	2.3285	-1.09005	0.275691	NA	3.09235	2.6389	0	0	0.991361	0
ENSG00000202459.1	Y_RNA	chr14:102695388-102695495		+	1.12043	-2.53818	2.3285	-1.09005	0.275691	NA	3.09235	2.6389	0	0	0.991361	0
ENSG00000233623.2	PGAM1P11	chr1:10058671-10059648	hgnc_idHGNC:42464	+	1.12043	-2.53818	2.3285	-1.09005	0.275691	NA	3.09235	2.6389	0	0	0.991361	0
ENSG00000241596.1	RP11-326J18.1	chr3:115658533-115661279	tagoverlapping_locus	+	1.12043	-2.53818	2.3285	-1.09005	0.275691	NA	3.09235	2.6389	0	0	0.991361	0
ENSG00000249138.1	SLED1	chr4:184798296-184799046	tagpseudo_consens	-	1.12043	-2.53818	2.3285	-1.09005	0.275691	NA	3.09235	2.6389	0	0	0.991361	0
ENSG00000236863.2	RPL23AP23	chr1:235295865-235296335	hgnc_idHGNC:36272	+	3.14709	-2.53436	1.46041	-1.73538	0.0826742	NA	1.03078	10.5556	4.52403	0	1.98272	0.789428
ENSG00000176198.4	OR11H4	chr14:20239286-20244349	hgnc_idHGNC:15347	+	0.473399	-2.53208	3.35531	-0.75465	0.450459	NA	1.03078	0	1.80961	0	0	0
ENSG00000178403.4	NEUROG2	chr4:112513516-112516180	hgnc_idHGNC:13805	-	0.473399	-2.53208	3.35531	-0.75465	0.450459	NA	1.03078	0	1.80961	0	0	0
ENSG00000184350.11	MRGPRE	chr11:3225030-3232417	hgnc_idHGNC:30694	-	0.473399	-2.53208	3.35531	-0.75465	0.450459	NA	1.03078	0	1.80961	0	0	0
ENSG00000197057.10	DTHD1	chr4:36281616-36347511	hgnc_idHGNC:37261	+	0.473399	-2.53208	3.35531	-0.75465	0.450459	NA	1.03078	0	1.80961	0	0	0
ENSG00000201728.1	RNA5SP479	chr20:23380896-23381012	hgnc_idHGNC:43379	-	0.473399	-2.53208	3.35531	-0.75465	0.450459	NA	1.03078	0	1.80961	0	0	0
ENSG00000201791.1	SNORA63	chr1:178753654-178753772		-	0.473399	-2.53208	3.35531	-0.75465	0.450459	NA	1.03078	0	1.80961	0	0	0
ENSG00000207189.1	Y_RNA	chr12:123348999-123349100		-	0.473399	-2.53208	3.35531	-0.75465	0.450459	NA	1.03078	0	1.80961	0	0	0
ENSG00000207317.1	Y_RNA	chr5:140019492-140019592		+	0.473399	-2.53208	3.35531	-0.75465	0.450459	NA	1.03078	0	1.80961	0	0	0
ENSG00000224637.1	PDSS1P2	chr2:44166266-44166943	hgnc_idHGNC:49741	+	0.473399	-2.53208	3.35531	-0.75465	0.450459	NA	1.03078	0	1.80961	0	0	0
ENSG00000231123.1	SPATA20P1	chr21:38238227-38238664	hgnc_idHGNC:39636	-	0.473399	-2.53208	3.35531	-0.75465	0.450459	NA	1.03078	0	1.80961	0	0	0
ENSG00000236232.1	MTCYBP24	chr7:112374324-112375429	hgnc_idHGNC:51983	+	0.473399	-2.53208	3.35531	-0.75465	0.450459	NA	1.03078	0	1.80961	0	0	0
ENSG00000236894.3	RP11-128B16.5	chr10:26577676-26622338	havana_geneOTTHUMG00000017840.2	-	0.473399	-2.53208	3.35531	-0.75465	0.450459	NA	1.03078	0	1.80961	0	0	0
ENSG00000239783.1	RP5-1050K3.3	chr20:47071865-47072236	tagoverlapping_locus	+	0.473399	-2.53208	3.35531	-0.75465	0.450459	NA	1.03078	0	1.80961	0	0	0
ENSG00000240270.1	RPL12P37	chr17:80976454-80976948	hgnc_idHGNC:35565	+	0.473399	-2.53208	3.35531	-0.75465	0.450459	NA	1.03078	0	1.80961	0	0	0
ENSG00000261076.1	RP11-179B15.6	chr10:58325614-58327030	havana_geneOTTHUMG00000176178.1	-	0.473399	-2.53208	3.35531	-0.75465	0.450459	NA	1.03078	0	1.80961	0	0	0
ENSG00000264136.1	MIR3689D2	chr9:134850277-134850356	hgnc_idHGNC:41846	-	0.473399	-2.53208	3.35531	-0.75465	0.450459	NA	1.03078	0	1.80961	0	0	0
ENSG00000264792.1	MIR4637	chr5:14825929-14826012	hgnc_idHGNC:41651	-	0.473399	-2.53208	3.35531	-0.75465	0.450459	NA	1.03078	0	1.80961	0	0	0
ENSG00000286734.1	RP11-472A1.2	chr4:124324973-124339047	havana_geneOTTHUMG00000194078.1	-	0.473399	-2.53208	3.35531	-0.75465	0.450459	NA	1.03078	0	1.80961	0	0	0
ENSG00000271715.1	CTD-2256P15.5	chr5:10269489-10269918	havana_geneOTTHUMG00000185438.1	-	3.23609	-2.53191	1.46693	-1.72599	0.0843497	NA	1.03078	11.8751	3.61922	1.90013	0.991361	0
ENSG00000181652.19	ATG9B	chr7:151012209-151024499	hgnc_idHGNC:21899	-	2.85375	-2.52109	1.51017	-1.6694	0.0950377	NA	4.12313	7.9167	2.71442	0	0	2.36828
ENSG00000275409.1	RP11-131L12.4	chr12:118430147-118430699	havana_geneOTTHUMG00000187235.1	+	2.03542	-2.52077	1.82462	-1.38153	0.167115	NA	5.15391	5.2778	0	0	0.991361	0.789428
ENSG00000224675.1	AC009227.2	chr2:154435853-154457438	havana_geneOTTHUMG00000153848.2	-	6.09137	-2.51908	1.09515	-2.30022	0.0214357	NA	11.3386	17.1529	2.71442	0	2.97408	2.36828
ENSG00000286771.1	RP11-364L4.4	chr4:143351515-143355794	havana_geneOTTHUMG00000195488.1	-	6.37136	-2.51722	1.10225	-2.28371	0.0223885	NA	5.15391	23.7501	3.61922	0.950066	3.96544	0.789428
ENSG00000237412.7	PRSS56	chr2:232520388-232525716	hgnc_idHGNC:39433	+	1.06315	-2.5118	2.62263	-0.957739	0.338194	NA	0	0	5.42884	0.950066	0	0
ENSG00000213406.3	ANXA2P1	chr4:153307792-153308717	hgnc_idHGNC:538	-	1.06578	-2.50764	2.18186	-1.14931	0.250428	NA	2.06156	2.6389	0.904806	0	0	0.789428
ENSG00000271385.1	RP11-108M11.3	chr10:91464578-91464708	tagpseudo_consens	-	1.06578	-2.50764	2.18186	-1.14931	0.250428	NA	2.06156	2.6389	0.904806	0	0	0.789428
ENSG00000271198.1	VDAC3P1	chr14:99964529-99965378	hgnc_idHGNC:20722	+	1.09256	-2.50735	2.16804	-1.15651	0.247474	NA	2.06156	2.6389	0.904806	0.950066	0	0
ENSG00000273997.1	RP11-361F15.5	chr6:147406531-147406824	havana_geneOTTHUMG00000187648.1	+	1.09256	-2.50735	2.16804	-1.15651	0.247474	NA	2.06156	2.6389	0.904806	0.950066	0	0
ENSG00000273444.1	RP5-1147A1.2	chr7:40107288-40107454	havana_geneOTTHUMG00000186237.1	+	3.09404	-2.50412	1.74294	-1.43672	0.150798	NA	0	15.8334	0	0.950066	0.991361	0.789428
ENSG00000225497.5	KCNMA1-AS2	chr10:77147652-77150100	hgnc_idHGNC:51214	+	4.06744	-2.49897	1.17395	-2.12868	0.0332809	NA	5.15391	9.23615	6.33364	1.90013	0.991361	0.789428
ENSG00000185070.12	FLRT2	chr14:85530144-85654428	hgnc_idHGNC:3761	+	1018.82	-2.49486	0.191669	-13.0165	9.86e-39	6.52e-35	1580.19	2062.3	1549.93	342.974	269.65	307.877
ENSG00000188293.6	IGFL1	chr19:46229742-46231243	hgnc_idHGNC:24093	+	4.90525	-2.49354	1.11158	-2.24324	0.0248811	NA	12.3694	2.6389	9.95286	1.90013	0.991361	1.57886
ENSG00000206969.1	RNU6-1316P	chr14:102865856-102865963	hgnc_idHGNC:48279	+	3.14752	-2.4904	1.60977	-1.54705	0.12185	NA	1.03078	13.1945	1.80961	2.8502	0	0
ENSG00000199348.1	RNU6-766P	chr2:168606390-168606496	hgnc_idHGNC:47729	-	1.04479	-2.48034	2.19043	-1.13235	0.257487	NA	1.03078	2.6389	1.80961	0	0	0.789428
ENSG00000214288.4	HMGB3P13	chr3:134437605-134438211	hgnc_idHGNC:39305	+	1.04479	-2.48034	2.19043	-1.13235	0.257487	NA	1.03078	2.6389	1.80961	0	0	0.789428
ENSG00000251633.3	GYG1P1	chr8:73905357-73915010	hgnc_idHGNC:39712	-	1.04479	-2.48034	2.19043	-1.13235	0.257487	NA	1.03078	2.6389	1.80961	0	0	0.789428
ENSG00000275800.1	EIF5P2	chrX:19496378-19497721	hgnc_idHGNC:51466	-	1.04479	-2.48034	2.19043	-1.13235	0.257487	NA	1.03078	2.6389	1.80961	0	0	0.789428
ENSG00000159247.13	TUBBP5	chr9:138150075-138177433	hgnc_idHGNC:23674	+	1.07156	-2.48014	2.17619	-1.13968	0.254422	NA	1.03078	2.6389	1.80961	0.950066	0	0
ENSG00000172179.12	PRL	chr6:22287244-22302826	hgnc_idHGNC:9445	-	1.07156	-2.48014	2.17619	-1.13968	0.254422	NA	1.03078	2.6389	1.80961	0.950066	0	0
ENSG00000197410.14	DCHS2	chr4:154231742-154491799	hgnc_idHGNC:23111	-	2.0259	-2.47925	1.72567	-1.43669	0.150807	NA	3.09235	2.6389	4.52403	1.90013	0	0
ENSG00000144649.9	GASK1A	chr3:42979267-43060211	hgnc_idHGNC:24485	+	1.03867	-2.47859	2.41089	-1.02808	0.303912	NA	4.12313	1.31945	0	0	0	0.789428
ENSG00000257878.1	RP11-256L6.3	chr12:95996521-96011489	havana_geneOTTHUMG00000170361.1	+	1.06544	-2.47851	2.39343	-1.03555	0.300414	NA	4.12313	1.31945	0	0.950066	0	0
ENSG00000285559.1	RP11-642M2.4	chr17:34937306-34938604	havana_geneOTTHUMG00000193037.1	+	1.06544	-2.47851	2.39343	-1.03555	0.300414	NA	4.12313	1.31945	0	0.950066	0	0
ENSG00000286224.1	AP000471.4	chr21:46326288-46326491	havana_geneOTTHUMG00000193512.2	+	1.06544	-2.47851	2.39343	-1.03555	0.300414	NA	4.12313	1.31945	0	0.950066	0	0
ENSG00000139151.16	PLCZ1	chr12:18683169-18738100	hgnc_idHGNC:19218	-	3.16851	-2.47494	1.53666	-1.6106	0.107268	NA	7.21547	7.9167	0.904806	0	2.97408	0
ENSG00000197870.12	PRB3	chr12:11265924-11269805	hgnc_idHGNC:9339	-	2.77206	-2.47252	1.60226	-1.54314	0.122797	NA	4.12313	9.23615	0.904806	0	0	2.36828
ENSG00000188624.3	IGFL3	chr19:46120067-46124688	hgnc_idHGNC:32930	-	7.04768	-2.47197	0.937417	-2.637	0.00836438	NA	15.4617	6.59725	13.5721	1.90013	3.96544	0.789428
ENSG00000221036.5	MIR1193	chr14:101030052-101030129	hgnc_idHGNC:38247	+	2.70713	-2.47183	1.54839	-1.59639	0.110403	NA	3.09235	2.6389	8.14325	0	0	2.36828
ENSG00000088386.17	SLC15A1	chr13:98683801-98752672	hgnc_idHGNC:10920	-	0.452403	-2.46799	3.8566	-0.639939	0.522212	NA	0	0	2.71442	0	0	0
ENSG00000124490.14	CRISP2	chr6:49692358-49713590	hgnc_idHGNC:12024	-	0.452403	-2.46799	3.8566	-0.639939	0.522212	NA	0	0	2.71442	0	0	0
ENSG00000141161.12	UNC45B	chr17:35147817-35189345	hgnc_idHGNC:14304	+	0.452403	-2.46799	3.8566	-0.639939	0.522212	NA	0	0	2.71442	0	0	0
ENSG00000155622.7	XAGE2	chrX:52369021-52375680	hgnc_idHGNC:4112	+	0.452403	-2.46799	3.8566	-0.639939	0.522212	NA	0	0	2.71442	0	0	0
ENSG00000177752.15	YIPF7	chr4:44622088-44678556	hgnc_idHGNC:26825	-	0.452403	-2.46799	3.8566	-0.639939	0.522212	NA	0	0	2.71442	0	0	0
ENSG00000178343.5	SHISA3	chr4:42397488-42402487	hgnc_idHGNC:25159	+	0.452403	-2.46799	3.8566	-0.639939	0.522212	NA	0	0	2.71442	0	0	0
ENSG00000181984.11	GOLGA8CP	chr15:20562375-20575696	hgnc_idHGNC:32375	+	0.452403	-2.46799	3.8566	-0.639939	0.522212	NA	0	0	2.71442	0	0	0
ENSG00000199483.1	RNU4-15P	chr9:83596444-83596584	hgnc_idHGNC:46951	-	0.452403	-2.46799	3.8566	-0.639939	0.522212	NA	0	0	2.71442	0	0	0
ENSG00000204501.7	PRAMEF15	chr1:13315581-13322598	hgnc_idHGNC:26764	+	0.452403	-2.46799	3.8566	-0.639939	0.522212	NA	0	0	2.71442	0	0	0
ENSG00000211654.2	IGLV5-37	chr22:22427540-22428035	hgnc_idHGNC:5922	+	0.452403	-2.46799	3.8566	-0.639939	0.522212	NA	0	0	2.71442	0	0	0
ENSG00000226597.1	IFNWP9	chr9:21190654-21191244	hgnc_idHGNC:5455	-	0.452403	-2.46799	3.8566	-0.639939	0.522212	NA	0	0	2.71442	0	0	0
ENSG00000229372.1	SZT2-AS1	chr1:43447776-43448644	hgnc_idHGNC:41225	-	0.452403	-2.46799	3.8566	-0.639939	0.522212	NA	0	0	2.71442	0	0	0
ENSG00000234277.3	LINC01641	chr1:227393554-227431035	hgnc_idHGNC:52428	+	0.452403	-2.46799	3.8566	-0.639939	0.522212	NA	0	0	2.71442	0	0	0
ENSG00000236117.1	LINC01639	chr22:43400331-43409681	hgnc_idHGNC:52426	+	0.452403	-2.46799	3.8566	-0.639939	0.522212	NA	0	0	2.71442	0	0	0
ENSG00000237906.1	MUPP	chr9:112959134-112962261	hgnc_idHGNC:49202	-	0.452403	-2.46799	3.8566	-0.639939	0.522212	NA	0	0	2.71442	0	0	0
ENSG00000250403.1	RP11-15B17.2	chr4:99990737-99991477	tagpseudo_consens	-	0.452403	-2.46799	3.8566	-0.639939	0.522212	NA	0	0	2.71442	0	0	0
ENSG00000250673.2	REELD1	chr4:146214515-146230878	hgnc_idHGNC:53638	+	0.452403	-2.46799	3.8566	-0.639939	0.522212	NA	0	0	2.71442	0	0	0
ENSG00000252220.1	RNU6-977P	chr12:83021890-83021992	hgnc_idHGNC:47940	+	0.452403	-2.46799	3.8566	-0.639939	0.522212	NA	0	0	2.71442	0	0	0
ENSG00000253455.1	RP11-770E5.3	chr8:48620465-48623895	tagoverlapping_locus	+	0.452403	-2.46799	3.8566	-0.639939	0.522212	NA	0	0	2.71442	0	0	0
ENSG00000254394.2	CTD-2272D18.1	chr8:82033533-82961926	havana_geneOTTHUMG00000164605.2	+	0.452403	-2.46799	3.8566	-0.639939	0.522212	NA	0	0	2.71442	0	0	0
ENSG00000258036.2	KRT125P	chr12:52729517-52736142	hgnc_idHGNC:48875	-	0.452403	-2.46799	3.8566	-0.639939	0.522212	NA	0	0	2.71442	0	0	0
ENSG00000261620.1	HMGN2P41	chr16:35802869-35803280	hgnc_idHGNC:39412	-	0.452403	-2.46799	3.8566	-0.639939	0.522212	NA	0	0	2.71442	0	0	0
ENSG00000264158.1	MIR4670	chr9:92527984-92528058	hgnc_idHGNC:41862	-	0.452403	-2.46799	3.8566	-0.639939	0.522212	NA	0	0	2.71442	0	0	0
ENSG00000267766.1	RP11-299P2.1	chr18:63151114-63151320	tagoverlapping_locus	-	0.452403	-2.46799	3.8566	-0.639939	0.522212	NA	0	0	2.71442	0	0	0
ENSG00000270757.1	HSPE1-MOB4	chr2:197500413-197550726	hgnc_idHGNC:49184	+	0.452403	-2.46799	3.8566	-0.639939	0.522212	NA	0	0	2.71442	0	0	0
ENSG00000274893.1	RP11-15E1.5	chr9:66014525-66020816	tagoverlapping_locus	-	0.452403	-2.46799	3.8566	-0.639939	0.522212	NA	0	0	2.71442	0	0	0
ENSG00000285698.1	RP4-662B22.2	chr1:115270767-115283763	havana_geneOTTHUMG00000193219.1	-	0.452403	-2.46799	3.8566	-0.639939	0.522212	NA	0	0	2.71442	0	0	0
ENSG00000288046.1	RP3-470L22.2	chr6:6725036-6733191	havana_geneOTTHUMG00000195585.1	+	0.452403	-2.46799	3.8566	-0.639939	0.522212	NA	0	0	2.71442	0	0	0
ENSG00000288581.1	RP11-134O15.4	chr13:99835813-99841250	havana_geneOTTHUMG00000194761.1	-	0.452403	-2.46799	3.8566	-0.639939	0.522212	NA	0	0	2.71442	0	0	0
ENSG00000157766.19	ACAN	chr15:88803436-88875353	hgnc_idHGNC:319	+	8.049	-2.46441	0.934733	-2.63648	0.00837708	0.154095	11.3386	25.0696	4.52403	3.80026	1.98272	1.57886
ENSG00000112706.12	IMPG1	chr6:75921114-76072678	hgnc_idHGNC:6055	-	2.85418	-2.45879	1.61047	-1.52675	0.126823	NA	9.27704	5.2778	0	0	0.991361	1.57886
ENSG00000286832.1	RP11-108B14.6	chr10:22230826-22232973	havana_geneOTTHUMG00000194952.1	-	2.06831	-2.45776	1.68112	-1.46197	0.143748	NA	2.06156	6.59725	1.80961	0.950066	0.991361	0
ENSG00000225950.8	NTF4	chr19:49061066-49065054	hgnc_idHGNC:8024	-	8.91282	-2.45671	0.815143	-3.01384	0.0025796	0.0671915	12.3694	21.1112	11.7625	1.90013	3.96544	2.36828
ENSG00000251523.1	RP11-724M22.1	chr4:98496364-98509935	havana_geneOTTHUMG00000161091.1	+	2.98941	-2.45396	1.43313	-1.71231	0.0868402	NA	1.03078	10.5556	3.61922	0.950066	0.991361	0.789428
ENSG00000204385.13	SLC44A4	chr6:31863192-31879046	hgnc_idHGNC:13941	-	1.05056	-2.45351	2.36326	-1.03819	0.299181	NA	0	2.6389	2.71442	0.950066	0	0
ENSG00000211137.1	MIR190A	chr15:62823957-62824041	hgnc_idHGNC:31560	+	1.05745	-2.45349	2.35878	-1.04015	0.298269	NA	0	2.6389	2.71442	0	0.991361	0
ENSG00000227659.1	CLYBL-AS2	chr13:99690081-99690971	hgnc_idHGNC:39894	-	1.05745	-2.45349	2.35878	-1.04015	0.298269	NA	0	2.6389	2.71442	0	0.991361	0
ENSG00000232439.1	RPL18AP7	chr3:38526802-38527325	hgnc_idHGNC:35607	-	8.95793	-2.45287	0.986217	-2.48715	0.012877	0.202843	7.21547	35.6252	2.71442	2.8502	2.97408	2.36828
ENSG00000248216.1	KCTD9P5	chr5:37505688-37506857	hgnc_idHGNC:49914	-	3.79593	-2.45065	1.36461	-1.79586	0.0725167	NA	3.09235	14.514	1.80961	0	0.991361	2.36828
ENSG00000213964.3	CHCHD4P4	chr3:11234256-11234582	hgnc_idHGNC:44492	-	1.83608	-2.45014	1.86034	-1.31704	0.187825	NA	1.03078	6.59725	1.80961	0	0	1.57886
ENSG00000269177.1	L34079.3	chr19:43553445-43555494	havana_geneOTTHUMG00000182732.1	+	1.91743	-2.45012	1.67724	-1.46081	0.144068	NA	3.09235	3.95835	2.71442	0.950066	0	0.789428
ENSG00000112337.11	SLC17A2	chr6:25912754-25930691	hgnc_idHGNC:10930	-	1.05133	-2.44957	2.20901	-1.1089	0.267474	NA	3.09235	1.31945	0.904806	0	0.991361	0
ENSG00000199798.1	SNORD114-5	chr14:100955370-100955439	hgnc_idHGNC:32993	+	1.05133	-2.44957	2.20901	-1.1089	0.267474	NA	3.09235	1.31945	0.904806	0	0.991361	0
ENSG00000253776.1	RP11-6N13.4	chr5:104773641-104799772	havana_geneOTTHUMG00000163152.2	+	1.05133	-2.44957	2.20901	-1.1089	0.267474	NA	3.09235	1.31945	0.904806	0	0.991361	0
ENSG00000259258.1	RP11-325L12.3	chr15:65105534-65105800	tagpseudo_consens	+	1.05133	-2.44957	2.20901	-1.1089	0.267474	NA	3.09235	1.31945	0.904806	0	0.991361	0
ENSG00000180152.3	XIAPP3	chr2:112853328-112854122	hgnc_idHGNC:52377	+	1.04444	-2.44957	2.21275	-1.10703	0.268283	NA	3.09235	1.31945	0.904806	0.950066	0	0
ENSG00000203397.2	SHISA5P2	chrX:74066083-74066592	hgnc_idHGNC:54993	+	1.04444	-2.44957	2.21275	-1.10703	0.268283	NA	3.09235	1.31945	0.904806	0.950066	0	0
ENSG00000233681.1	CEACAMP1	chr19:42620212-42633034	hgnc_idHGNC:1821	-	1.04444	-2.44957	2.21275	-1.10703	0.268283	NA	3.09235	1.31945	0.904806	0.950066	0	0
ENSG00000250859.1	HNRNPKP1	chr5:127511464-127512842	hgnc_idHGNC:42374	-	1.04444	-2.44957	2.21275	-1.10703	0.268283	NA	3.09235	1.31945	0.904806	0.950066	0	0
ENSG00000199102.1	MIR302C	chr4:112648363-112648430	hgnc_idHGNC:31764	-	1.01767	-2.44957	2.22765	-1.09962	0.271497	NA	3.09235	1.31945	0.904806	0	0	0.789428
ENSG00000204644.10	ZFP57	chr6:29672483-29681155	hgnc_idHGNC:18791	-	3.70652	-2.44904	1.38224	-1.77179	0.0764291	NA	14.4309	2.6389	1.80961	0	0.991361	2.36828
ENSG00000224038.1	RP11-347J14.8	chr9:39384506-39405305	tagoverlapping_locus	-	1.98391	-2.44548	1.79997	-1.35863	0.174265	NA	1.03078	2.6389	6.33364	1.90013	0	0
ENSG00000269976.1	RP11-130L8.2	chr2:20586248-20586686	tagoverlapping_locus	-	4.95002	-2.44511	1.22139	-2.0019	0.0452951	NA	6.18469	17.1529	1.80961	0	2.97408	1.57886
ENSG00000117600.14	PLPPR4	chr1:99264292-99309590	hgnc_idHGNC:23496	+	2.04119	-2.44101	1.69827	-1.43735	0.15062	NA	4.12313	5.2778	0.904806	0.950066	0.991361	0
ENSG00000176654.12	NANOGP1	chr12:7890801-7900140	hgnc_idHGNC:23099	+	2.8393	-2.43779	1.42043	-1.71624	0.0861176	NA	5.15391	6.59725	2.71442	0	0.991361	1.57886
ENSG00000259196.1	HMBOX1-IT1	chr8:28949676-28955955	hgnc_idHGNC:43632	+	1.89032	-2.43431	1.70657	-1.42644	0.153742	NA	5.15391	2.6389	1.80961	0.950066	0	0.789428
ENSG00000142178.9	SIK1	chr21:43414483-43427131	hgnc_idHGNC:11142	-	4.08969	-2.42848	1.59153	-1.52588	0.127041	NA	0	19.7918	0.904806	2.8502	0.991361	0
ENSG00000237551.1	AC096775.2	chr7:96283357-96283804	tagpseudo_consens	+	2.8183	-2.4268	1.41433	-1.71587	0.0861866	NA	4.12313	6.59725	3.61922	0	0.991361	1.57886
ENSG00000271129.1	RP11-123C5.5	chr16:69025860-69026643	tagpseudo_consens	-	1.90332	-2.42233	1.68682	-1.43603	0.150992	NA	2.06156	3.95835	3.61922	0	0.991361	0.789428
ENSG00000273312.2	RP11-425A6.5	chr10:35604485-35608153	havana_geneOTTHUMG00000186092.2	-	1.03033	-2.4215	2.19269	-1.10435	0.269441	NA	2.06156	1.31945	1.80961	0	0.991361	0
ENSG00000250623.1	RP11-317B7.3	chr4:2139673-2141058	havana_geneOTTHUMG00000159799.1	+	1.02345	-2.42147	2.19652	-1.10241	0.270283	NA	2.06156	1.31945	1.80961	0.950066	0	0
ENSG00000266535.1	RP11-40A13.1	chr17:33111858-33131743	havana_geneOTTHUMG00000179662.1	+	1.02345	-2.42147	2.19652	-1.10241	0.270283	NA	2.06156	1.31945	1.80961	0.950066	0	0
ENSG00000213735.2	ANAPC10P1	chr1:52253621-52254176	hgnc_idHGNC:33976	+	0.996675	-2.42135	2.21181	-1.09474	0.27363	NA	2.06156	1.31945	1.80961	0	0	0.789428
ENSG00000201898.1	SNORA72	chr1:224179641-224179767		+	1.02421	-2.41365	2.65895	-0.907745	0.364013	NA	5.15391	0	0	0	0.991361	0
ENSG00000236723.2	RP5-1024G6.2	chr1:53209783-53213775	havana_geneOTTHUMG00000008939.2	-	1.01733	-2.41361	2.66458	-0.905812	0.365035	NA	5.15391	0	0	0.950066	0	0
ENSG00000207393.1	RNU6-136P	chr2:218589214-218589320	hgnc_idHGNC:47099	-	0.990556	-2.41344	2.68702	-0.898183	0.369088	NA	5.15391	0	0	0	0	0.789428
ENSG00000245067.7	IGFBP7-AS1	chr4:57109762-57207459	hgnc_idHGNC:40296	+	1.9992	-2.41166	1.67077	-1.44345	0.148894	NA	2.06156	5.2778	2.71442	0.950066	0.991361	0
ENSG00000162510.6	MATN1	chr1:30711277-30723585	hgnc_idHGNC:6907	-	1.72533	-2.40753	1.99092	-1.20925	0.226565	NA	5.15391	0	3.61922	0	0	1.57886
ENSG00000229660.1	RP5-1142J19.1	chr7:157281536-157282686	havana_geneOTTHUMG00000157240.1	-	1.88232	-2.40737	1.72624	-1.39457	0.163144	NA	1.03078	3.95835	4.52403	0	0.991361	0.789428
ENSG00000074706.13	IPCEF1	chr6:154154496-154356792	hgnc_idHGNC:21204	-	2.03473	-2.4054	1.90529	-1.26248	0.206774	NA	1.03078	9.23615	0	0.950066	0.991361	0
ENSG00000171501.10	OR1N2	chr9:122553112-122555173	hgnc_idHGNC:15111	+	1.91173	-2.40224	1.86409	-1.2887	0.197504	NA	3.09235	6.59725	0	0	0.991361	0.789428
ENSG00000244134.1	RPS12P20	chr11:72708186-72708565	hgnc_idHGNC:36187	+	3.88229	-2.40084	1.23805	-1.9392	0.0524767	NA	6.18469	7.9167	5.42884	0	2.97408	0.789428
ENSG00000260447.1	RP11-304L19.2	chr16:2119207-2120248	havana_geneOTTHUMG00000177009.1	+	2.7786	-2.40079	1.61245	-1.48891	0.136512	NA	6.18469	7.9167	0	0	0.991361	1.57886
ENSG00000253032.1	RNU6-299P	chr5:56125671-56125770	hgnc_idHGNC:47262	+	2.9119	-2.39763	1.56053	-1.53642	0.124435	NA	8.24625	0	6.33364	1.90013	0.991361	0
ENSG00000138308.6	PLA2G12B	chr10:72934762-72954806	hgnc_idHGNC:18555	-	1.0112	-2.39446	2.68634	-0.891346	0.372743	NA	0	5.2778	0	0	0	0.789428
ENSG00000201201.1	RN7SKP118	chr16:67321658-67321987	hgnc_idHGNC:45842	-	1.0112	-2.39446	2.68634	-0.891346	0.372743	NA	0	5.2778	0	0	0	0.789428
ENSG00000201566.1	Y_RNA	chr7:37435115-37435216		+	1.0112	-2.39446	2.68634	-0.891346	0.372743	NA	0	5.2778	0	0	0	0.789428
ENSG00000227673.1	RP11-243J18.2	chr1:155710098-155710563	havana_geneOTTHUMG00000035438.1	-	1.0112	-2.39446	2.68634	-0.891346	0.372743	NA	0	5.2778	0	0	0	0.789428
ENSG00000232377.1	AC016910.1	chr2:143937073-143964156	havana_geneOTTHUMG00000153875.1	+	1.0112	-2.39446	2.68634	-0.891346	0.372743	NA	0	5.2778	0	0	0	0.789428
ENSG00000235414.3	RPSAP24	chr2:174043008-174043880	hgnc_idHGNC:36362	+	1.0112	-2.39446	2.68634	-0.891346	0.372743	NA	0	5.2778	0	0	0	0.789428
ENSG00000200942.1	RNU6-501P	chr1:201733406-201733505	hgnc_idHGNC:47464	+	1.03798	-2.3936	2.66463	-0.898287	0.369032	NA	0	5.2778	0	0.950066	0	0
ENSG00000226164.2	FGFR3P6	chr1:247119669-247120278	hgnc_idHGNC:37951	+	1.03798	-2.3936	2.66463	-0.898287	0.369032	NA	0	5.2778	0	0.950066	0	0
ENSG00000259582.4	RP11-461F11.3	chr15:97540597-97560702	tagoverlapping_locus	-	1.03798	-2.3936	2.66463	-0.898287	0.369032	NA	0	5.2778	0	0.950066	0	0
ENSG00000265442.1	MIR3941	chr10:122416965-122417067	hgnc_idHGNC:38949	+	1.03798	-2.3936	2.66463	-0.898287	0.369032	NA	0	5.2778	0	0.950066	0	0
ENSG00000201164.1	RNU4-36P	chr16:68535515-68535658	hgnc_idHGNC:46972	+	1.76086	-2.39345	1.85439	-1.29069	0.19681	NA	4.12313	3.95835	0.904806	0	0	1.57886
ENSG00000209702.1	SNORD41	chr19:12706449-12706518	hgnc_idHGNC:10179	-	1.04486	-2.39338	2.65918	-0.900045	0.368097	NA	0	5.2778	0	0	0.991361	0
ENSG00000214867.3	SRSF9P1	chr21:36295173-36295702	hgnc_idHGNC:10792	-	1.04486	-2.39338	2.65918	-0.900045	0.368097	NA	0	5.2778	0	0	0.991361	0
ENSG00000239722.1	IMP3P2	chr7:128693450-128693924	hgnc_idHGNC:49386	+	1.04486	-2.39338	2.65918	-0.900045	0.368097	NA	0	5.2778	0	0	0.991361	0
ENSG00000270915.1	H3P8	chr2:202505012-202505343	hgnc_idHGNC:54449	-	1.04486	-2.39338	2.65918	-0.900045	0.368097	NA	0	5.2778	0	0	0.991361	0
ENSG00000263860.1	RP11-218M11.3	chr17:30550493-30551189	havana_geneOTTHUMG00000178854.1	-	1.00934	-2.39258	2.22722	-1.07424	0.282713	NA	1.03078	1.31945	2.71442	0	0.991361	0
ENSG00000263938.1	RP11-579O24.3	chr17:58965952-58966727	tagoverlapping_locus	+	1.00245	-2.39252	2.23119	-1.07231	0.283583	NA	1.03078	1.31945	2.71442	0.950066	0	0
ENSG00000261449.1	RP11-589C21.5	chr8:42151772-42152763	havana_geneOTTHUMG00000173375.1	-	0.97568	-2.39229	2.24706	-1.06463	0.287043	NA	1.03078	1.31945	2.71442	0	0	0.789428
ENSG00000171872.5	KLF17	chr1:44118821-44135140	hgnc_idHGNC:18830	+	4.53641	-2.39133	1.14424	-2.08987	0.0366292	NA	11.3386	5.2778	6.33364	1.90013	0	2.36828
ENSG00000213030.6	CGB8	chr19:49047638-49049111	hgnc_idHGNC:16453	-	54.1504	-2.38728	0.455021	-5.24653	1.55e-07	2.09e-05	112.355	38.2641	122.149	16.1511	13.879	22.104
ENSG00000234502.2	FYTTD1P1	chr9:101375344-101376603	hgnc_idHGNC:38035	-	17.6452	-2.38708	0.689389	-3.4626	0.00053499	0.0201107	36.0774	31.6668	20.8105	2.8502	12.8877	1.57886
ENSG00000286811.1	RP11-168F24.3	chr6:48069213-48111078	havana_geneOTTHUMG00000194978.1	-	1.00322	-2.38579	2.42623	-0.983333	0.325444	NA	4.12313	0	0.904806	0	0.991361	0
ENSG00000048740.18	CELF2	chr10:10798397-11336675	hgnc_idHGNC:2550	+	0.996333	-2.38571	2.43107	-0.981341	0.326425	NA	4.12313	0	0.904806	0.950066	0	0
ENSG00000271587.1	GS1-531I17.3	chr17:65644308-65644617	tagpseudo_consens	+	0.996333	-2.38571	2.43107	-0.981341	0.326425	NA	4.12313	0	0.904806	0.950066	0	0
ENSG00000206797.1	Y_RNA	chr20:450663-450762		+	1.85674	-2.38189	1.86736	-1.27554	0.202119	NA	4.12313	5.2778	0	0.950066	0	0.789428
ENSG00000263017.1	RP11-356I18.1	chr17:959034-959366	tagpseudo_consens	+	5.75968	-2.38188	1.13655	-2.09571	0.0361077	NA	8.24625	17.1529	3.61922	4.75033	0	0.789428
ENSG00000207449.1	RNU6-19P	chr15:65553081-65553187	hgnc_idHGNC:34263	-	3.00283	-2.37876	1.50937	-1.57599	0.115028	NA	3.09235	9.23615	2.71442	0	2.97408	0
ENSG00000264757.1	MIR3198-1	chr22:17764180-17764259	hgnc_idHGNC:38236	-	2.85349	-2.37358	1.53785	-1.54344	0.122725	NA	5.15391	9.23615	0	0.950066	0.991361	0.789428
ENSG00000252943.1	RNU6-264P	chr9:19073843-19073946	hgnc_idHGNC:47227	+	1.86362	-2.36617	1.86469	-1.26893	0.204465	NA	4.12313	5.2778	0	0	0.991361	0.789428
ENSG00000015520.15	NPC1L1	chr7:44512535-44541330	hgnc_idHGNC:7898	-	0.439817	-2.36332	3.92257	-0.602494	0.546845	NA	0	2.6389	0	0	0	0
ENSG00000113600.11	C9	chr5:39284140-39424868	hgnc_idHGNC:1358	-	0.439817	-2.36332	3.92257	-0.602494	0.546845	NA	0	2.6389	0	0	0	0
ENSG00000120088.15	CRHR1	chr17:45784280-45835828	hgnc_idHGNC:2357	+	0.439817	-2.36332	3.92257	-0.602494	0.546845	NA	0	2.6389	0	0	0	0
ENSG00000128276.10	RFPL3	chr22:32354885-32361161	hgnc_idHGNC:9980	+	0.439817	-2.36332	3.92257	-0.602494	0.546845	NA	0	2.6389	0	0	0	0
ENSG00000129455.15	KLK8	chr19:50996007-51002711	hgnc_idHGNC:6369	-	0.439817	-2.36332	3.92257	-0.602494	0.546845	NA	0	2.6389	0	0	0	0
ENSG00000134765.10	DSC1	chr18:31129236-31162856	hgnc_idHGNC:3035	-	0.439817	-2.36332	3.92257	-0.602494	0.546845	NA	0	2.6389	0	0	0	0
ENSG00000149305.7	HTR3B	chr11:113904677-113949078	hgnc_idHGNC:5298	+	0.439817	-2.36332	3.92257	-0.602494	0.546845	NA	0	2.6389	0	0	0	0
ENSG00000151224.13	MAT1A	chr10:80271820-80289658	hgnc_idHGNC:6903	-	0.439817	-2.36332	3.92257	-0.602494	0.546845	NA	0	2.6389	0	0	0	0
ENSG00000165553.5	NGB	chr14:77265483-77271206	hgnc_idHGNC:14077	-	0.439817	-2.36332	3.92257	-0.602494	0.546845	NA	0	2.6389	0	0	0	0
ENSG00000166265.13	CYYR1	chr21:26466209-26573286	hgnc_idHGNC:16274	-	0.439817	-2.36332	3.92257	-0.602494	0.546845	NA	0	2.6389	0	0	0	0
ENSG00000171115.4	GIMAP8	chr7:150450630-150479393	hgnc_idHGNC:21792	+	0.439817	-2.36332	3.92257	-0.602494	0.546845	NA	0	2.6389	0	0	0	0
ENSG00000171487.15	NLRP5	chr19:55999726-56061810	hgnc_idHGNC:21269	+	0.439817	-2.36332	3.92257	-0.602494	0.546845	NA	0	2.6389	0	0	0	0
ENSG00000175718.10	RBMXL3	chrX:115189410-115192868	hgnc_idHGNC:26859	+	0.439817	-2.36332	3.92257	-0.602494	0.546845	NA	0	2.6389	0	0	0	0
ENSG00000177575.13	CD163	chr12:7470811-7503893	hgnc_idHGNC:1631	-	0.439817	-2.36332	3.92257	-0.602494	0.546845	NA	0	2.6389	0	0	0	0
ENSG00000181074.5	OR52N4	chr11:5754243-5755958	hgnc_idHGNC:15230	+	0.439817	-2.36332	3.92257	-0.602494	0.546845	NA	0	2.6389	0	0	0	0
ENSG00000183230.18	CTNNA3	chr10:65912457-67763637	hgnc_idHGNC:2511	-	0.439817	-2.36332	3.92257	-0.602494	0.546845	NA	0	2.6389	0	0	0	0
ENSG00000183389.5	OR56A4	chr11:5999445-6006946	hgnc_idHGNC:14791	-	0.439817	-2.36332	3.92257	-0.602494	0.546845	NA	0	2.6389	0	0	0	0
ENSG00000184814.5	PRR23B	chr3:139019031-139020926	hgnc_idHGNC:33764	-	0.439817	-2.36332	3.92257	-0.602494	0.546845	NA	0	2.6389	0	0	0	0
ENSG00000187999.4	HNRNPA1P61	chr2:33636502-33637425	hgnc_idHGNC:48791	+	0.439817	-2.36332	3.92257	-0.602494	0.546845	NA	0	2.6389	0	0	0	0
ENSG00000189145.7	RPL32P36	chrX:40907987-40908391	hgnc_idHGNC:36613	+	0.439817	-2.36332	3.92257	-0.602494	0.546845	NA	0	2.6389	0	0	0	0
ENSG00000196136.18	SERPINA3	chr14:94612384-94624055	hgnc_idHGNC:16	+	0.439817	-2.36332	3.92257	-0.602494	0.546845	NA	0	2.6389	0	0	0	0
ENSG00000196277.16	GRM7	chr3:6770001-7741533	hgnc_idHGNC:4599	+	0.439817	-2.36332	3.92257	-0.602494	0.546845	NA	0	2.6389	0	0	0	0
ENSG00000197416.4	FABP12	chr8:81524981-81531378	hgnc_idHGNC:34524	-	0.439817	-2.36332	3.92257	-0.602494	0.546845	NA	0	2.6389	0	0	0	0
ENSG00000199306.1	RNU6-858P	chr3:197894507-197894613	hgnc_idHGNC:47821	+	0.439817	-2.36332	3.92257	-0.602494	0.546845	NA	0	2.6389	0	0	0	0
ENSG00000200661.1	SNORD116-10	chr15:25074114-25074215	hgnc_idHGNC:33076	+	0.439817	-2.36332	3.92257	-0.602494	0.546845	NA	0	2.6389	0	0	0	0
ENSG00000200756.1	RNU6-236P	chr5:139717985-139718090	hgnc_idHGNC:47199	-	0.439817	-2.36332	3.92257	-0.602494	0.546845	NA	0	2.6389	0	0	0	0
ENSG00000201279.1	Y_RNA	chr11:3663815-3663911		-	0.439817	-2.36332	3.92257	-0.602494	0.546845	NA	0	2.6389	0	0	0	0
ENSG00000201330.1	SNORD32B	chr6:29582249-29582332	hgnc_idHGNC:32719	+	0.439817	-2.36332	3.92257	-0.602494	0.546845	NA	0	2.6389	0	0	0	0
ENSG00000201550.1	RNU6-726P	chr3:131092821-131092927	hgnc_idHGNC:47689	-	0.439817	-2.36332	3.92257	-0.602494	0.546845	NA	0	2.6389	0	0	0	0
ENSG00000201733.1	ENSG10010136491.1	chr11:66432763-66432902		+	0.439817	-2.36332	3.92257	-0.602494	0.546845	NA	0	2.6389	0	0	0	0
ENSG00000201782.1	RN7SKP226	chr8:128220504-128220803	hgnc_idHGNC:45950	+	0.439817	-2.36332	3.92257	-0.602494	0.546845	NA	0	2.6389	0	0	0	0
ENSG00000202047.1	RNA5SP324	chr10:96619376-96619483	hgnc_idHGNC:43224	+	0.439817	-2.36332	3.92257	-0.602494	0.546845	NA	0	2.6389	0	0	0	0
ENSG00000204572.10	KRTAP5-10	chr11:71565563-71566735	hgnc_idHGNC:23605	+	0.439817	-2.36332	3.92257	-0.602494	0.546845	NA	0	2.6389	0	0	0	0
ENSG00000207039.1	Y_RNA	chr1:153785720-153785821		-	0.439817	-2.36332	3.92257	-0.602494	0.546845	NA	0	2.6389	0	0	0	0
ENSG00000207201.1	RNU1-148P	chr8:24076997-24077158	hgnc_idHGNC:48490	-	0.439817	-2.36332	3.92257	-0.602494	0.546845	NA	0	2.6389	0	0	0	0
ENSG00000212359.1	RNU6-550P	chr4:120810469-120810569	hgnc_idHGNC:47513	+	0.439817	-2.36332	3.92257	-0.602494	0.546845	NA	0	2.6389	0	0	0	0
ENSG00000212525.1	RNA5SP212	chr6:108252401-108252507	hgnc_idHGNC:43112	+	0.439817	-2.36332	3.92257	-0.602494	0.546845	NA	0	2.6389	0	0	0	0
ENSG00000212618.1	ENSG10010138505.1	chr17:18943999-18944073		+	0.439817	-2.36332	3.92257	-0.602494	0.546845	NA	0	2.6389	0	0	0	0
ENSG00000214244.4	SETP21	chr5:60459848-60460739	hgnc_idHGNC:42940	-	0.439817	-2.36332	3.92257	-0.602494	0.546845	NA	0	2.6389	0	0	0	0
ENSG00000214282.3	KRT8P14	chrX:45632292-45633733	hgnc_idHGNC:33366	-	0.439817	-2.36332	3.92257	-0.602494	0.546845	NA	0	2.6389	0	0	0	0
ENSG00000222022.1	AC112721.1	chr2:237421420-237425276	havana_geneOTTHUMG00000152981.1	-	0.439817	-2.36332	3.92257	-0.602494	0.546845	NA	0	2.6389	0	0	0	0
ENSG00000223402.1	AC074121.4	chr7:98478551-98479225	tagpseudo_consens	-	0.439817	-2.36332	3.92257	-0.602494	0.546845	NA	0	2.6389	0	0	0	0
ENSG00000223665.1	CTB-111F10.1	chr7:91638847-91643512	havana_geneOTTHUMG00000156062.1	-	0.439817	-2.36332	3.92257	-0.602494	0.546845	NA	0	2.6389	0	0	0	0
ENSG00000224347.6	SCEL-AS1	chr13:77599755-77606551	hgnc_idHGNC:39895	-	0.439817	-2.36332	3.92257	-0.602494	0.546845	NA	0	2.6389	0	0	0	0
ENSG00000224366.1	AC138472.4	chr19:44570304-44570564	tagoverlapping_locus	-	0.439817	-2.36332	3.92257	-0.602494	0.546845	NA	0	2.6389	0	0	0	0
ENSG00000224611.1	AC007919.18	chr3:172522228-172522444	tagpseudo_consens	+	0.439817	-2.36332	3.92257	-0.602494	0.546845	NA	0	2.6389	0	0	0	0
ENSG00000225831.1	RPS18P1	chr20:5532878-5533335	hgnc_idHGNC:16550	+	0.439817	-2.36332	3.92257	-0.602494	0.546845	NA	0	2.6389	0	0	0	0
ENSG00000228174.7	RP11-244N9.6	chr9:97512706-97517836	havana_geneOTTHUMG00000020329.3	-	0.439817	-2.36332	3.92257	-0.602494	0.546845	NA	0	2.6389	0	0	0	0
ENSG00000228286.3	AP000593.5	chr11:72249856-72251288	tagpseudo_consens	-	0.439817	-2.36332	3.92257	-0.602494	0.546845	NA	0	2.6389	0	0	0	0
ENSG00000228958.1	PIGPP3	chr20:33965162-33965576	hgnc_idHGNC:45155	+	0.439817	-2.36332	3.92257	-0.602494	0.546845	NA	0	2.6389	0	0	0	0
ENSG00000229156.1	RP11-250H24.2	chr9:64462819-64463196	havana_geneOTTHUMG00000034633.2	+	0.439817	-2.36332	3.92257	-0.602494	0.546845	NA	0	2.6389	0	0	0	0
ENSG00000229821.1	RP11-567E21.3	chr1:201222113-201223123	havana_geneOTTHUMG00000040658.1	-	0.439817	-2.36332	3.92257	-0.602494	0.546845	NA	0	2.6389	0	0	0	0
ENSG00000229913.1	RP11-378I13.1	chr1:56823679-56826920	havana_geneOTTHUMG00000008327.3	-	0.439817	-2.36332	3.92257	-0.602494	0.546845	NA	0	2.6389	0	0	0	0
ENSG00000229986.1	AP001042.1	chr21:38846247-38848644	havana_geneOTTHUMG00000086700.1	+	0.439817	-2.36332	3.92257	-0.602494	0.546845	NA	0	2.6389	0	0	0	0
ENSG00000230116.1	RPS3AP11	chr1:42491739-42492493	hgnc_idHGNC:36825	+	0.439817	-2.36332	3.92257	-0.602494	0.546845	NA	0	2.6389	0	0	0	0
ENSG00000230408.3	BZW1-AS1	chr2:200780495-200812170	hgnc_idHGNC:40839	-	0.439817	-2.36332	3.92257	-0.602494	0.546845	NA	0	2.6389	0	0	0	0
ENSG00000230480.1	AC093142.2	chr3:28447725-28448073	tagpseudo_consens	+	0.439817	-2.36332	3.92257	-0.602494	0.546845	NA	0	2.6389	0	0	0	0
ENSG00000230507.5	RPL7AP8	chr10:86630825-86631628	hgnc_idHGNC:23738	-	0.439817	-2.36332	3.92257	-0.602494	0.546845	NA	0	2.6389	0	0	0	0
ENSG00000230628.1	RP4-781K5.6	chr1:234669523-234696153	havana_geneOTTHUMG00000037983.1	-	0.439817	-2.36332	3.92257	-0.602494	0.546845	NA	0	2.6389	0	0	0	0
ENSG00000231095.1	GYG1P3	chr1:55222379-55223372	hgnc_idHGNC:39711	+	0.439817	-2.36332	3.92257	-0.602494	0.546845	NA	0	2.6389	0	0	0	0
ENSG00000231482.3	AC141930.2	chr2:1366234-1580747	tagoverlapping_locus	-	0.439817	-2.36332	3.92257	-0.602494	0.546845	NA	0	2.6389	0	0	0	0
ENSG00000231515.1	AC006003.3	chr7:157739010-157740456	tagoverlapping_locus	-	0.439817	-2.36332	3.92257	-0.602494	0.546845	NA	0	2.6389	0	0	0	0
ENSG00000231606.2	RP11-344F13.1	chr1:14221887-14304445	havana_geneOTTHUMG00000002047.3	-	0.439817	-2.36332	3.92257	-0.602494	0.546845	NA	0	2.6389	0	0	0	0
ENSG00000232190.3	LINC02181	chr16:87057784-87070105	hgnc_idHGNC:53043	+	0.439817	-2.36332	3.92257	-0.602494	0.546845	NA	0	2.6389	0	0	0	0
ENSG00000232192.1	KIF26B-AS1	chr1:245206444-245234501	hgnc_idHGNC:41098	-	0.439817	-2.36332	3.92257	-0.602494	0.546845	NA	0	2.6389	0	0	0	0
ENSG00000232894.1	MRPS31P2	chr13:19552571-19570288	hgnc_idHGNC:39252	-	0.439817	-2.36332	3.92257	-0.602494	0.546845	NA	0	2.6389	0	0	0	0
ENSG00000233433.1	CBLL1P1	chrX:121024964-121026563	hgnc_idHGNC:55074	-	0.439817	-2.36332	3.92257	-0.602494	0.546845	NA	0	2.6389	0	0	0	0
ENSG00000233718.8	MYCNOS	chr2:15918350-15942249	hgnc_idHGNC:16911	-	0.439817	-2.36332	3.92257	-0.602494	0.546845	NA	0	2.6389	0	0	0	0
ENSG00000234493.4	RHOXF1P1	chrX:119978713-120025138	hgnc_idHGNC:51580	-	0.439817	-2.36332	3.92257	-0.602494	0.546845	NA	0	2.6389	0	0	0	0
ENSG00000234775.2	RP11-335O13.7	chr1:203115468-203128367	havana_geneOTTHUMG00000043020.2	-	0.439817	-2.36332	3.92257	-0.602494	0.546845	NA	0	2.6389	0	0	0	0
ENSG00000234860.2	RP11-547C13.1	chr9:99531507-99583301	havana_geneOTTHUMG00000020357.2	+	0.439817	-2.36332	3.92257	-0.602494	0.546845	NA	0	2.6389	0	0	0	0
ENSG00000235271.6	RP1-90L6.3	chr22:26903292-26920935	havana_geneOTTHUMG00000151357.2	+	0.439817	-2.36332	3.92257	-0.602494	0.546845	NA	0	2.6389	0	0	0	0
ENSG00000235462.1	TAB3P1	chrY:13153931-13162214	hgnc_idHGNC:37723	-	0.439817	-2.36332	3.92257	-0.602494	0.546845	NA	0	2.6389	0	0	0	0
ENSG00000235492.1	LINC01221	chr1:199016133-199076735	hgnc_idHGNC:49671	+	0.439817	-2.36332	3.92257	-0.602494	0.546845	NA	0	2.6389	0	0	0	0
ENSG00000235813.1	RP11-308B5.2	chrX:134599457-134606254	havana_geneOTTHUMG00000022458.1	+	0.439817	-2.36332	3.92257	-0.602494	0.546845	NA	0	2.6389	0	0	0	0
ENSG00000235861.1	AC005237.2	chr2:241118725-241118943	havana_geneOTTHUMG00000151760.2	+	0.439817	-2.36332	3.92257	-0.602494	0.546845	NA	0	2.6389	0	0	0	0
ENSG00000236393.2	RP11-320G24.1	chrX:40262917-40299061	havana_geneOTTHUMG00000033140.2	+	0.439817	-2.36332	3.92257	-0.602494	0.546845	NA	0	2.6389	0	0	0	0
ENSG00000237090.1	MKRN8P	chr1:42891094-42892430	hgnc_idHGNC:7120	-	0.439817	-2.36332	3.92257	-0.602494	0.546845	NA	0	2.6389	0	0	0	0
ENSG00000237153.4	RP11-132E11.2	chr9:16917511-17114122	tagncRNA_host	+	0.439817	-2.36332	3.92257	-0.602494	0.546845	NA	0	2.6389	0	0	0	0
ENSG00000237285.1	HNRNPA1P2	chr6:32325219-32326178	hgnc_idHGNC:13958	+	0.439817	-2.36332	3.92257	-0.602494	0.546845	NA	0	2.6389	0	0	0	0
ENSG00000237922.1	RP11-478H16.1	chr1:236285976-236286960	tagpseudo_consens	-	0.439817	-2.36332	3.92257	-0.602494	0.546845	NA	0	2.6389	0	0	0	0
ENSG00000237951.1	PPIL1P1	chr2:26162056-26162554	hgnc_idHGNC:20865	+	0.439817	-2.36332	3.92257	-0.602494	0.546845	NA	0	2.6389	0	0	0	0
ENSG00000237989.1	LINC01679	chr21:43358147-43362349	hgnc_idHGNC:52469	-	0.439817	-2.36332	3.92257	-0.602494	0.546845	NA	0	2.6389	0	0	0	0
ENSG00000238031.1	AC090505.1	chr3:194827890-194832592	havana_geneOTTHUMG00000156017.1	+	0.439817	-2.36332	3.92257	-0.602494	0.546845	NA	0	2.6389	0	0	0	0
ENSG00000238441.1	RNU7-130P	chr5:35632963-35633024	hgnc_idHGNC:45664	-	0.439817	-2.36332	3.92257	-0.602494	0.546845	NA	0	2.6389	0	0	0	0
ENSG00000238906.1	ENSG10010135973.1	chr7:29912528-29912632		+	0.439817	-2.36332	3.92257	-0.602494	0.546845	NA	0	2.6389	0	0	0	0
ENSG00000239504.3	RN7SL583P	chr1:88477828-88478114	hgnc_idHGNC:46599	-	0.439817	-2.36332	3.92257	-0.602494	0.546845	NA	0	2.6389	0	0	0	0
ENSG00000240056.2	RP11-349J5.2	chr6:134941392-134942450	havana_geneOTTHUMG00000015624.2	+	0.439817	-2.36332	3.92257	-0.602494	0.546845	NA	0	2.6389	0	0	0	0
ENSG00000240959.1	ST13P14	chr3:50876712-50877657	hgnc_idHGNC:38849	-	0.439817	-2.36332	3.92257	-0.602494	0.546845	NA	0	2.6389	0	0	0	0
ENSG00000241074.3	RN7SL813P	chr2:168451324-168451606	hgnc_idHGNC:46829	+	0.439817	-2.36332	3.92257	-0.602494	0.546845	NA	0	2.6389	0	0	0	0
ENSG00000241469.9	LINC00635	chr3:107840228-107882250	hgnc_idHGNC:27184	-	0.439817	-2.36332	3.92257	-0.602494	0.546845	NA	0	2.6389	0	0	0	0
ENSG00000241479.1	MECOM-AS1	chr3:169447867-169477052	hgnc_idHGNC:40368	+	0.439817	-2.36332	3.92257	-0.602494	0.546845	NA	0	2.6389	0	0	0	0
ENSG00000241956.10	CTC-340A15.2	chr5:164296696-165171643	havana_geneOTTHUMG00000162877.18	+	0.439817	-2.36332	3.92257	-0.602494	0.546845	NA	0	2.6389	0	0	0	0
ENSG00000242052.1	RPL10P7	chr3:119635526-119636150	hgnc_idHGNC:35974	-	0.439817	-2.36332	3.92257	-0.602494	0.546845	NA	0	2.6389	0	0	0	0
ENSG00000242568.1	RP11-875H7.1	chr3:55335462-55350915	havana_geneOTTHUMG00000158360.1	-	0.439817	-2.36332	3.92257	-0.602494	0.546845	NA	0	2.6389	0	0	0	0
ENSG00000242849.2	ALDOAP1	chr3:52193170-52194785	hgnc_idHGNC:415	+	0.439817	-2.36332	3.92257	-0.602494	0.546845	NA	0	2.6389	0	0	0	0
ENSG00000243721.1	RPL23AP63	chr11:43718676-43719146	hgnc_idHGNC:35502	+	0.439817	-2.36332	3.92257	-0.602494	0.546845	NA	0	2.6389	0	0	0	0
ENSG00000244623.2	OR2AE1	chr7:99876062-99877033	hgnc_idHGNC:15087	-	0.439817	-2.36332	3.92257	-0.602494	0.546845	NA	0	2.6389	0	0	0	0
ENSG00000244657.1	GS1-124K5.8	chr7:66485095-66486532	tagoverlapping_locus	-	0.439817	-2.36332	3.92257	-0.602494	0.546845	NA	0	2.6389	0	0	0	0
ENSG00000244692.3	RN7SL724P	chr3:139609669-139609939	hgnc_idHGNC:46740	-	0.439817	-2.36332	3.92257	-0.602494	0.546845	NA	0	2.6389	0	0	0	0
ENSG00000247381.3	PLUT	chr13:27819376-27917298	hgnc_idHGNC:43698	-	0.439817	-2.36332	3.92257	-0.602494	0.546845	NA	0	2.6389	0	0	0	0
ENSG00000247765.2	RP11-32B5.7	chr15:21298233-21325241	havana_geneOTTHUMG00000176136.2	-	0.439817	-2.36332	3.92257	-0.602494	0.546845	NA	0	2.6389	0	0	0	0
ENSG00000248114.1	AC114812.9	chr2:233738952-233741957	tagoverlapping_locus	+	0.439817	-2.36332	3.92257	-0.602494	0.546845	NA	0	2.6389	0	0	0	0
ENSG00000248764.1	RP11-292D4.2	chr4:146934001-146945471	havana_geneOTTHUMG00000162048.1	+	0.439817	-2.36332	3.92257	-0.602494	0.546845	NA	0	2.6389	0	0	0	0
ENSG00000249266.1	MTHFD2P6	chr5:41967139-41968366	hgnc_idHGNC:48864	-	0.439817	-2.36332	3.92257	-0.602494	0.546845	NA	0	2.6389	0	0	0	0
ENSG00000249890.1	RP11-813N20.2	chr4:69021656-69022340	havana_geneOTTHUMG00000161509.1	-	0.439817	-2.36332	3.92257	-0.602494	0.546845	NA	0	2.6389	0	0	0	0
ENSG00000249944.1	CTB-161J7.1	chr5:115489634-115489931	tagpseudo_consens	+	0.439817	-2.36332	3.92257	-0.602494	0.546845	NA	0	2.6389	0	0	0	0
ENSG00000250140.1	CTD-2517O10.5	chr5:34860783-34861506	tagpseudo_consens	-	0.439817	-2.36332	3.92257	-0.602494	0.546845	NA	0	2.6389	0	0	0	0
ENSG00000250215.1	CIR1P2	chr4:114713579-114714920	hgnc_idHGNC:44012	-	0.439817	-2.36332	3.92257	-0.602494	0.546845	NA	0	2.6389	0	0	0	0
ENSG00000250258.1	CTC-431G16.2	chr5:79774348-79816190	havana_geneOTTHUMG00000162658.1	-	0.439817	-2.36332	3.92257	-0.602494	0.546845	NA	0	2.6389	0	0	0	0
ENSG00000251137.1	RPL7L1P7	chr3:139081654-139082377	hgnc_idHGNC:39489	-	0.439817	-2.36332	3.92257	-0.602494	0.546845	NA	0	2.6389	0	0	0	0
ENSG00000251172.1	RP11-529P9.1	chr3:97481177-97481506	tagpseudo_consens	-	0.439817	-2.36332	3.92257	-0.602494	0.546845	NA	0	2.6389	0	0	0	0
ENSG00000251778.1	ENSG10010135022.1	chr21:41882205-41882300		+	0.439817	-2.36332	3.92257	-0.602494	0.546845	NA	0	2.6389	0	0	0	0
ENSG00000251811.1	Y_RNA	chr3:43472477-43472596		+	0.439817	-2.36332	3.92257	-0.602494	0.546845	NA	0	2.6389	0	0	0	0
ENSG00000252156.1	RNU6-155P	chr6:75768059-75768158	hgnc_idHGNC:47118	-	0.439817	-2.36332	3.92257	-0.602494	0.546845	NA	0	2.6389	0	0	0	0
ENSG00000252225.1	Y_RNA	chr22:36440880-36440970		-	0.439817	-2.36332	3.92257	-0.602494	0.546845	NA	0	2.6389	0	0	0	0
ENSG00000252739.1	RNU7-151P	chr4:102837047-102837099	hgnc_idHGNC:45685	-	0.439817	-2.36332	3.92257	-0.602494	0.546845	NA	0	2.6389	0	0	0	0
ENSG00000252783.1	RNU6-835P	chr14:87996345-87996448	hgnc_idHGNC:47798	-	0.439817	-2.36332	3.92257	-0.602494	0.546845	NA	0	2.6389	0	0	0	0
ENSG00000252960.1	RN7SKP258	chr9:18651147-18651450	hgnc_idHGNC:45982	+	0.439817	-2.36332	3.92257	-0.602494	0.546845	NA	0	2.6389	0	0	0	0
ENSG00000253048.1	RNU4-60P	chr19:42472875-42473009	hgnc_idHGNC:46996	+	0.439817	-2.36332	3.92257	-0.602494	0.546845	NA	0	2.6389	0	0	0	0
ENSG00000254127.1	IGLCOR22-1	chr22:32199919-32200234	hgnc_idHGNC:15696	+	0.439817	-2.36332	3.92257	-0.602494	0.546845	NA	0	2.6389	0	0	0	0
ENSG00000254588.1	ETS1-AS1	chr11:128526142-128530389	hgnc_idHGNC:53932	+	0.439817	-2.36332	3.92257	-0.602494	0.546845	NA	0	2.6389	0	0	0	0
ENSG00000255003.1	CYCSP28	chr11:83328926-83329246	hgnc_idHGNC:24402	+	0.439817	-2.36332	3.92257	-0.602494	0.546845	NA	0	2.6389	0	0	0	0
ENSG00000255387.1	RDXP1	chr11:4210354-4212091	hgnc_idHGNC:9945	-	0.439817	-2.36332	3.92257	-0.602494	0.546845	NA	0	2.6389	0	0	0	0
ENSG00000256069.7	A2MP1	chr12:9228533-9275817	hgnc_idHGNC:8	-	0.439817	-2.36332	3.92257	-0.602494	0.546845	NA	0	2.6389	0	0	0	0
ENSG00000256563.2	NANOGNBP2	chr12:132972338-132972890	hgnc_idHGNC:42159	-	0.439817	-2.36332	3.92257	-0.602494	0.546845	NA	0	2.6389	0	0	0	0
ENSG00000256762.1	STH	chr17:45999250-45999694	hgnc_idHGNC:18839	+	0.439817	-2.36332	3.92257	-0.602494	0.546845	NA	0	2.6389	0	0	0	0
ENSG00000257069.6	KCNK4-TEX40	chr11:64291722-64304769	tagncRNA_host	+	0.439817	-2.36332	3.92257	-0.602494	0.546845	NA	0	2.6389	0	0	0	0
ENSG00000257343.1	RP11-641A6.8	chr12:52746596-52748308	havana_geneOTTHUMG00000169766.1	-	0.439817	-2.36332	3.92257	-0.602494	0.546845	NA	0	2.6389	0	0	0	0
ENSG00000258123.1	LINC02444	chr12:73159190-73208317	hgnc_idHGNC:53376	+	0.439817	-2.36332	3.92257	-0.602494	0.546845	NA	0	2.6389	0	0	0	0
ENSG00000258206.1	RP13-619I2.2	chr12:85781892-85782444	tagpseudo_consens	-	0.439817	-2.36332	3.92257	-0.602494	0.546845	NA	0	2.6389	0	0	0	0
ENSG00000258624.1	SERPINE4P	chr15:27340524-27340804	hgnc_idHGNC:44400	+	0.439817	-2.36332	3.92257	-0.602494	0.546845	NA	0	2.6389	0	0	0	0
ENSG00000258948.2	KRT8P1	chr14:38727275-38728481	hgnc_idHGNC:20281	+	0.439817	-2.36332	3.92257	-0.602494	0.546845	NA	0	2.6389	0	0	0	0
ENSG00000259719.6	LINC02284	chr14:56310880-56427032	hgnc_idHGNC:53201	+	0.439817	-2.36332	3.92257	-0.602494	0.546845	NA	0	2.6389	0	0	0	0
ENSG00000259749.1	NCAPGP2	chr15:30005205-30006430	hgnc_idHGNC:51905	+	0.439817	-2.36332	3.92257	-0.602494	0.546845	NA	0	2.6389	0	0	0	0
ENSG00000260524.1	CYP3A52P	chr7:99872168-99872258	hgnc_idHGNC:42412	+	0.439817	-2.36332	3.92257	-0.602494	0.546845	NA	0	2.6389	0	0	0	0
ENSG00000260795.1	RP11-107C10.1	chr16:86906175-86906472	tagpseudo_consens	-	0.439817	-2.36332	3.92257	-0.602494	0.546845	NA	0	2.6389	0	0	0	0
ENSG00000260851.7	RP11-403P17.5	chr16:66469812-66517312	tagoverlapping_locus	-	0.439817	-2.36332	3.92257	-0.602494	0.546845	NA	0	2.6389	0	0	0	0
ENSG00000260902.1	LINC02011	chr3:14799331-14811414	hgnc_idHGNC:27191	-	0.439817	-2.36332	3.92257	-0.602494	0.546845	NA	0	2.6389	0	0	0	0
ENSG00000261432.1	LINC01613	chr9:119935053-119937832	hgnc_idHGNC:51842	+	0.439817	-2.36332	3.92257	-0.602494	0.546845	NA	0	2.6389	0	0	0	0
ENSG00000261439.1	GNAO1-AS1	chr16:56192614-56194518	hgnc_idHGNC:24498	-	0.439817	-2.36332	3.92257	-0.602494	0.546845	NA	0	2.6389	0	0	0	0
ENSG00000262081.2	IL9RP4	chr18:80140-88570	hgnc_idHGNC:6034	-	0.439817	-2.36332	3.92257	-0.602494	0.546845	NA	0	2.6389	0	0	0	0
ENSG00000262158.1	MTCO3P24	chr16:10723836-10724617	hgnc_idHGNC:52127	-	0.439817	-2.36332	3.92257	-0.602494	0.546845	NA	0	2.6389	0	0	0	0
ENSG00000262179.3	MYMX	chr6:44216926-44218234	hgnc_idHGNC:52391	+	0.439817	-2.36332	3.92257	-0.602494	0.546845	NA	0	2.6389	0	0	0	0
ENSG00000263232.2	ATP5F1AP3	chr16:72005037-72006543	hgnc_idHGNC:829	-	0.439817	-2.36332	3.92257	-0.602494	0.546845	NA	0	2.6389	0	0	0	0
ENSG00000264598.1	RP1-29G21.1	chr17:33052107-33052867	tagoverlapping_locus	-	0.439817	-2.36332	3.92257	-0.602494	0.546845	NA	0	2.6389	0	0	0	0
ENSG00000265435.1	MIR3121	chr1:180438314-180438390	hgnc_idHGNC:38259	-	0.439817	-2.36332	3.92257	-0.602494	0.546845	NA	0	2.6389	0	0	0	0
ENSG00000266321.1	MIR4293	chr10:14383200-14383277	hgnc_idHGNC:38270	-	0.439817	-2.36332	3.92257	-0.602494	0.546845	NA	0	2.6389	0	0	0	0
ENSG00000266449.1	MIR3713	chr15:76586647-76586691	hgnc_idHGNC:38926	+	0.439817	-2.36332	3.92257	-0.602494	0.546845	NA	0	2.6389	0	0	0	0
ENSG00000266515.1	MIR4452	chr4:86542482-86542552	hgnc_idHGNC:41539	-	0.439817	-2.36332	3.92257	-0.602494	0.546845	NA	0	2.6389	0	0	0	0
ENSG00000266560.5	MAGEA10-MAGEA5	chrX:152114994-152138556	tagoverlapping_locus	-	0.439817	-2.36332	3.92257	-0.602494	0.546845	NA	0	2.6389	0	0	0	0
ENSG00000266617.1	MIR3692	chr6:157529132-157529200	hgnc_idHGNC:38885	+	0.439817	-2.36332	3.92257	-0.602494	0.546845	NA	0	2.6389	0	0	0	0
ENSG00000267250.1	RP11-118B18.2	chr17:68793549-68797822	havana_geneOTTHUMG00000180191.1	-	0.439817	-2.36332	3.92257	-0.602494	0.546845	NA	0	2.6389	0	0	0	0
ENSG00000267409.1	RP11-567M16.2	chr18:79610747-79612303	havana_geneOTTHUMG00000180270.1	+	0.439817	-2.36332	3.92257	-0.602494	0.546845	NA	0	2.6389	0	0	0	0
ENSG00000267462.1	RP11-866E20.3	chr18:60010281-60014258	havana_geneOTTHUMG00000179953.1	+	0.439817	-2.36332	3.92257	-0.602494	0.546845	NA	0	2.6389	0	0	0	0
ENSG00000268170.2	RP11-556I13.2	chr7:143220468-143222267	havana_geneOTTHUMG00000187176.1	-	0.439817	-2.36332	3.92257	-0.602494	0.546845	NA	0	2.6389	0	0	0	0
ENSG00000269009.1	SLC6A21P	chr19:49255472-49256102	hgnc_idHGNC:31400	-	0.439817	-2.36332	3.92257	-0.602494	0.546845	NA	0	2.6389	0	0	0	0
ENSG00000270479.1	BNIP3P37	chr19:23123188-23124088	hgnc_idHGNC:49717	-	0.439817	-2.36332	3.92257	-0.602494	0.546845	NA	0	2.6389	0	0	0	0
ENSG00000270780.1	RP4-590F24.1	chr1:114001433-114002235	tagpseudo_consens	-	0.439817	-2.36332	3.92257	-0.602494	0.546845	NA	0	2.6389	0	0	0	0
ENSG00000271564.2	LINC02333	chr13:52334295-52341896	hgnc_idHGNC:53253	+	0.439817	-2.36332	3.92257	-0.602494	0.546845	NA	0	2.6389	0	0	0	0
ENSG00000272080.1	MIR502	chrX:50014598-50014683	hgnc_idHGNC:32136	+	0.439817	-2.36332	3.92257	-0.602494	0.546845	NA	0	2.6389	0	0	0	0
ENSG00000272362.1	RP4-781K5.9	chr1:234644666-234647571	tagoverlapping_locus	+	0.439817	-2.36332	3.92257	-0.602494	0.546845	NA	0	2.6389	0	0	0	0
ENSG00000272592.1	RP11-63A2.2	chr10:61684892-61685388	havana_geneOTTHUMG00000186278.1	-	0.439817	-2.36332	3.92257	-0.602494	0.546845	NA	0	2.6389	0	0	0	0
ENSG00000273920.1	RP11-761I4.5	chr15:81335577-81336119	tagoverlapping_locus	+	0.439817	-2.36332	3.92257	-0.602494	0.546845	NA	0	2.6389	0	0	0	0
ENSG00000273971.1	RP11-77K12.10	chr16:75497948-75498289	havana_geneOTTHUMG00000186995.1	-	0.439817	-2.36332	3.92257	-0.602494	0.546845	NA	0	2.6389	0	0	0	0
ENSG00000274752.1	TRBV12-3	chr7:142560423-142560931	hgnc_idHGNC:12185	+	0.439817	-2.36332	3.92257	-0.602494	0.546845	NA	0	2.6389	0	0	0	0
ENSG00000275355.1	Metazoa_SRP	chr18:76840838-76841102		-	0.439817	-2.36332	3.92257	-0.602494	0.546845	NA	0	2.6389	0	0	0	0
ENSG00000276269.1	RP11-403A3.2	chr13:110031101-110031567	tagoverlapping_locus	-	0.439817	-2.36332	3.92257	-0.602494	0.546845	NA	0	2.6389	0	0	0	0
ENSG00000277099.1	FAM166AP1	chr1:242060490-242062595	havana_geneOTTHUMG00000187553.1	-	0.439817	-2.36332	3.92257	-0.602494	0.546845	NA	0	2.6389	0	0	0	0
ENSG00000278469.1	Metazoa_SRP	chr12:3124777-3125063		+	0.439817	-2.36332	3.92257	-0.602494	0.546845	NA	0	2.6389	0	0	0	0
ENSG00000279503.1	RP11-30P16.1	chr9:90158028-90158646	havana_geneOTTHUMG00000175611.1	+	0.439817	-2.36332	3.92257	-0.602494	0.546845	NA	0	2.6389	0	0	0	0
ENSG00000279593.1	RP11-131H24.5	chr14:93895762-93897759	havana_geneOTTHUMG00000173001.1	+	0.439817	-2.36332	3.92257	-0.602494	0.546845	NA	0	2.6389	0	0	0	0
ENSG00000279733.1	RP11-685B24.1	chr11:88165575-88167691	tagoverlapping_locus	-	0.439817	-2.36332	3.92257	-0.602494	0.546845	NA	0	2.6389	0	0	0	0
ENSG00000281732.1	CTA-299D3.8	chr22:48538900-48547387	havana_geneOTTHUMG00000150309.1	-	0.439817	-2.36332	3.92257	-0.602494	0.546845	NA	0	2.6389	0	0	0	0
ENSG00000285853.1	RP4-798A10.8	chr1:16515034-16521788	tagoverlapping_locus	+	0.439817	-2.36332	3.92257	-0.602494	0.546845	NA	0	2.6389	0	0	0	0
ENSG00000286203.1	RP11-2B6.4	chr9:94147966-94157219	havana_geneOTTHUMG00000193498.1	+	0.439817	-2.36332	3.92257	-0.602494	0.546845	NA	0	2.6389	0	0	0	0
ENSG00000286331.1	CTB-171P15.2	chr5:150427904-150429906	havana_geneOTTHUMG00000195407.1	+	0.439817	-2.36332	3.92257	-0.602494	0.546845	NA	0	2.6389	0	0	0	0
ENSG00000286915.1	RP11-731C17.3	chr3:136778181-136806308	havana_geneOTTHUMG00000195423.1	+	0.439817	-2.36332	3.92257	-0.602494	0.546845	NA	0	2.6389	0	0	0	0
ENSG00000286933.1	RP3-501N12.2	chr6:25632673-25640931	havana_geneOTTHUMG00000195443.1	-	0.439817	-2.36332	3.92257	-0.602494	0.546845	NA	0	2.6389	0	0	0	0
ENSG00000287010.1	CTD-2015G9.3	chr16:86764298-86771041	havana_geneOTTHUMG00000195362.1	+	0.439817	-2.36332	3.92257	-0.602494	0.546845	NA	0	2.6389	0	0	0	0
ENSG00000287144.1	RP11-8P17.2	chr4:137943022-138051288	havana_geneOTTHUMG00000194210.1	+	0.439817	-2.36332	3.92257	-0.602494	0.546845	NA	0	2.6389	0	0	0	0
ENSG00000287746.1	RP11-214F16.9	chr13:99584014-99590508	havana_geneOTTHUMG00000194958.1	-	0.439817	-2.36332	3.92257	-0.602494	0.546845	NA	0	2.6389	0	0	0	0
ENSG00000288187.1	CH507-145C22.4	chr21:6215291-6217681	havana_geneOTTHUMG00000195913.1	-	0.439817	-2.36332	3.92257	-0.602494	0.546845	NA	0	2.6389	0	0	0	0
ENSG00000288593.1	KB-218C10.1	chr21:43939919-43959673	tagoverlapping_locus	+	0.439817	-2.36332	3.92257	-0.602494	0.546845	NA	0	2.6389	0	0	0	0
ENSG00000231981.3	RPL7L1P12	chr13:98949719-98950447	hgnc_idHGNC:39811	-	1.95797	-2.36272	1.73873	-1.35888	0.174185	NA	3.09235	3.95835	2.71442	0	1.98272	0
ENSG00000262228.3	RP11-676J12.4	chr17:763565-765319	havana_geneOTTHUMG00000177498.1	-	9.85514	-2.36221	1.0975	-2.15236	0.0313687	0.325197	3.09235	44.8613	1.80961	2.8502	0.991361	5.52599
ENSG00000226216.1	RPS12P5	chr3:29390848-29391218	hgnc_idHGNC:36525	+	3.78801	-2.35968	1.49139	-1.5822	0.113604	NA	1.03078	17.1529	0.904806	2.8502	0	0.789428
ENSG00000196143.4	OR11H13P	chr14:19180291-19181269	hgnc_idHGNC:29997	+	0.988339	-2.35952	2.43416	-0.969335	0.332378	NA	0	1.31945	3.61922	0	0.991361	0
ENSG00000248529.5	RP11-2O17.2	chr5:61658474-61698432	tagncRNA_host	-	0.981457	-2.35943	2.43911	-0.967333	0.333377	NA	0	1.31945	3.61922	0.950066	0	0
ENSG00000257327.1	RP11-650K20.3	chr12:103841451-103844664	havana_geneOTTHUMG00000170096.1	+	0.975337	-2.3559	2.40557	-0.979351	0.327406	NA	3.09235	0	1.80961	0.950066	0	0
ENSG00000286433.1	RP3-426I6.7	chr1:27827812-27831209	havana_geneOTTHUMG00000194034.1	-	0.975337	-2.3559	2.40557	-0.979351	0.327406	NA	3.09235	0	1.80961	0.950066	0	0
ENSG00000242578.1	RP11-469J4.3	chr3:170410512-170418615	havana_geneOTTHUMG00000158939.1	+	4.66595	-2.35482	1.1049	-2.13126	0.0330674	NA	11.3386	6.59725	5.42884	2.8502	0.991361	0.789428
ENSG00000279458.2	CH17-335B8.4	chr10:46370759-46382626	tagoverlapping_locus	+	1.68563	-2.35349	2.09573	-1.12299	0.26144	NA	7.21547	1.31945	0	0	0	1.57886
ENSG00000235389.2	RP11-134K1.3	chr9:8700595-8701552	tagoverlapping_locus	-	1.93698	-2.34629	1.75223	-1.33903	0.180561	NA	2.06156	3.95835	3.61922	0	1.98272	0
ENSG00000287853.1	RP1-64K7.5	chr20:34132270-34136485	havana_geneOTTHUMG00000194727.1	+	3.73948	-2.3434	1.25901	-1.86131	0.062701	NA	10.3078	6.59725	1.80961	0.950066	1.98272	0.789428
ENSG00000248416.1	RP11-1191J2.4	chr4:722275-724034	havana_geneOTTHUMG00000159970.1	-	3.65737	-2.34285	1.24473	-1.88222	0.0598064	NA	5.15391	10.5556	2.71442	0.950066	0.991361	1.57886
ENSG00000204022.9	LIPJ	chr10:88586753-88606976	hgnc_idHGNC:21773	+	1.7861	-2.34044	1.73719	-1.34725	0.177899	NA	3.09235	1.31945	4.52403	0	0.991361	0.789428
ENSG00000112499.13	SLC22A2	chr6:160171061-160277638	hgnc_idHGNC:10966	-	4.4406	-2.33852	1.11248	-2.10207	0.0355475	NA	10.3078	6.59725	5.42884	0.950066	0.991361	2.36828
ENSG00000217783.2	LDHAL6FP	chr6:157299045-157300126	hgnc_idHGNC:44240	-	3.76778	-2.33773	1.44545	-1.6173	0.105814	NA	3.09235	15.8334	0	1.90013	0.991361	0.789428
ENSG00000279620.1	RP11-1102P22.2	chr16:17249674-17251395	tagoverlapping_locus	-	1.69175	-2.33741	1.84067	-1.26987	0.204132	NA	4.12313	2.6389	1.80961	0	0	1.57886
ENSG00000138675.17	FGF5	chr4:80266639-80336680	hgnc_idHGNC:3683	+	21.6899	-2.33674	0.532936	-4.38466	1.16e-05	0.000886814	31.9542	46.1808	30.7634	7.60053	4.9568	8.6837
ENSG00000236529.2	RP13-254B10.1	chr7:65840055-65842396	havana_geneOTTHUMG00000156742.2	+	1.9385	-2.33388	1.85384	-1.25894	0.208051	NA	3.09235	6.59725	0	0.950066	0.991361	0
ENSG00000184274.3	LINC00315	chr21:45300245-45305257	hgnc_idHGNC:16621	-	2.7565	-2.33349	1.4625	-1.59555	0.110588	NA	4.12313	7.9167	1.80961	1.90013	0	0.789428
ENSG00000276742.1	RP11-500G22.4	chr10:121956782-121957098	havana_geneOTTHUMG00000186564.1	+	1.90986	-2.32838	1.7557	-1.32619	0.184778	NA	4.12313	2.6389	2.71442	0	1.98272	0
ENSG00000223575.2	RBMX2P3	chr1:119084998-119085954	hgnc_idHGNC:39925	-	2.63962	-2.32761	1.44848	-1.60693	0.108069	NA	3.09235	6.59725	3.61922	0.950066	0	1.57886
ENSG00000232101.1	AC108059.2	chr2:128151154-128151304	havana_geneOTTHUMG00000153444.1	-	1.82163	-2.32594	1.72943	-1.34492	0.17865	NA	2.06156	5.2778	1.80961	0	0.991361	0.789428
ENSG00000164744.13	SUN3	chr7:47987148-48029119	hgnc_idHGNC:22429	-	0.961224	-2.32506	2.41309	-0.963521	0.335286	NA	2.06156	0	2.71442	0	0.991361	0
ENSG00000240183.3	RN7SL297P	chr2:111930175-111930467	hgnc_idHGNC:46313	+	0.961224	-2.32506	2.41309	-0.963521	0.335286	NA	2.06156	0	2.71442	0	0.991361	0
ENSG00000105251.11	SHD	chr19:4279266-4290722	hgnc_idHGNC:30633	+	0.954341	-2.32491	2.41826	-0.961398	0.336352	NA	2.06156	0	2.71442	0.950066	0	0
ENSG00000130595.19	TNNT3	chr11:1919703-1938706	hgnc_idHGNC:11950	+	0.927568	-2.32432	2.43895	-0.953002	0.340589	NA	2.06156	0	2.71442	0	0	0.789428
ENSG00000279551.1	RP11-588G21.1	chr12:69660034-69661429	tagoverlapping_locus	-	0.927568	-2.32432	2.43895	-0.953002	0.340589	NA	2.06156	0	2.71442	0	0	0.789428
ENSG00000175206.10	NPPA	chr1:11845709-11848345	hgnc_idHGNC:7939	-	1.66463	-2.3243	1.93281	-1.20255	0.229149	NA	6.18469	1.31945	0.904806	0	0	1.57886
ENSG00000279481.1	RP11-181K12.1	chr4:145830456-145832980	tagoverlapping_locus	-	8.30433	-2.32141	0.989249	-2.34664	0.0189437	0.258061	4.12313	32.9863	4.52403	2.8502	2.97408	2.36828
ENSG00000206924.1	RNU6-689P	chr14:75020761-75020867	hgnc_idHGNC:47652	+	1.88963	-2.31576	1.83812	-1.25985	0.207724	NA	1.03078	6.59725	1.80961	1.90013	0	0
ENSG00000231001.2	CCNB1IP1P3	chrX:94776739-94777567	hgnc_idHGNC:37695	-	0.963093	-2.31554	2.47434	-0.93582	0.349366	NA	1.03078	3.95835	0	0	0	0.789428
ENSG00000251040.1	LINC02480	chr4:52044805-52046954	hgnc_idHGNC:53454	+	0.963093	-2.31554	2.47434	-0.93582	0.349366	NA	1.03078	3.95835	0	0	0	0.789428
ENSG00000287145.1	RP11-459K11.1	chr2:41716133-41731611	havana_geneOTTHUMG00000195835.1	+	0.963093	-2.31554	2.47434	-0.93582	0.349366	NA	1.03078	3.95835	0	0	0	0.789428
ENSG00000117560.8	FASLG	chr1:172659103-172666876	hgnc_idHGNC:11936	+	0.989866	-2.31473	2.45487	-0.942914	0.345725	NA	1.03078	3.95835	0	0.950066	0	0
ENSG00000207009.1	Y_RNA	chr4:1683420-1683529		-	0.989866	-2.31473	2.45487	-0.942914	0.345725	NA	1.03078	3.95835	0	0.950066	0	0
ENSG00000251898.1	SCARNA11	chr12:6581474-6581609	hgnc_idHGNC:32568	-	0.989866	-2.31473	2.45487	-0.942914	0.345725	NA	1.03078	3.95835	0	0.950066	0	0
ENSG00000260286.4	ARMH2	chr6:24797335-24798917	hgnc_idHGNC:49394	-	0.989866	-2.31473	2.45487	-0.942914	0.345725	NA	1.03078	3.95835	0	0.950066	0	0
ENSG00000223189.1	RNU6-177P	chr7:128627172-128627275	hgnc_idHGNC:47140	+	0.996749	-2.31453	2.44999	-0.944707	0.344808	NA	1.03078	3.95835	0	0	0.991361	0
ENSG00000249858.2	SNX5P1	chr4:76344550-76345590	hgnc_idHGNC:41512	+	0.996749	-2.31453	2.44999	-0.944707	0.344808	NA	1.03078	3.95835	0	0	0.991361	0
ENSG00000267177.1	RP11-756J15.3	chr18:13234945-13236470	havana_geneOTTHUMG00000181951.1	-	0.996749	-2.31453	2.44999	-0.944707	0.344808	NA	1.03078	3.95835	0	0	0.991361	0
ENSG00000251281.1	CTD-2066L21.2	chr5:33011322-33017607	tagoverlapping_locus	-	5.39577	-2.31354	1.07316	-2.15581	0.0310983	NA	6.18469	14.514	6.33364	0	2.97408	2.36828
ENSG00000106113.19	CRHR2	chr7:30651942-30700129	hgnc_idHGNC:2358	-	1.80063	-2.31028	1.75304	-1.31787	0.187547	NA	1.03078	5.2778	2.71442	0	0.991361	0.789428
ENSG00000225755.2	RP11-267N12.2	chr1:163237214-163239197	tagpseudo_consens	+	1.80063	-2.31028	1.75304	-1.31787	0.187547	NA	1.03078	5.2778	2.71442	0	0.991361	0.789428
ENSG00000266315.1	MIR4668	chr9:111932100-111932169	hgnc_idHGNC:41545	+	1.88275	-2.30547	1.82242	-1.26506	0.20585	NA	6.18469	1.31945	1.80961	0	1.98272	0
ENSG00000263558.2	RN7SL716P	chr17:59059226-59059493	hgnc_idHGNC:46732	+	1.76663	-2.30416	1.72722	-1.33403	0.182195	NA	3.09235	3.95835	1.80961	0.950066	0	0.789428
ENSG00000223624.1	RP1-125I3.4	chr1:25888970-25889109	tagpseudo_consens	+	3.56191	-2.30375	1.36149	-1.69208	0.0906304	NA	10.3078	6.59725	0.904806	0	1.98272	1.57886
ENSG00000267000.1	RP11-27G24.3	chr18:59459072-59465682	havana_geneOTTHUMG00000180088.1	+	6.30318	-2.30248	1.0099	-2.27992	0.0226126	NA	4.12313	21.1112	6.33364	1.90013	1.98272	2.36828
ENSG00000207975.1	MIR181B1	chr1:198858873-198858982	hgnc_idHGNC:31550	-	1.92439	-2.3016	1.83076	-1.25719	0.208685	NA	2.06156	6.59725	0.904806	0	1.98272	0
ENSG00000279982.1	RP11-45A17.3	chr10:131996738-131999846	havana_geneOTTHUMG00000186608.1	+	6.94166	-2.29995	0.918674	-2.50356	0.0122952	NA	7.21547	15.8334	11.7625	1.90013	0.991361	3.94714
ENSG00000272215.1	U7	chr12:111564821-111564883		-	5.51231	-2.29966	1.19591	-1.92294	0.0544874	NA	4.12313	19.7918	3.61922	4.75033	0	0.789428
ENSG00000236188.1	PRKX-AS1	chrX:3659487-3668192	hgnc_idHGNC:40479	+	2.82492	-2.29828	1.83592	-1.25184	0.210629	NA	0	13.1945	0.904806	2.8502	0	0
ENSG00000254080.1	RP11-730G20.1	chr8:74609698-74633320	havana_geneOTTHUMG00000164513.1	-	1.66429	-2.29739	2.0645	-1.11281	0.265792	NA	0	6.59725	1.80961	0	0	1.57886
ENSG00000254842.6	LINC02551	chr11:130844191-130865561	hgnc_idHGNC:53586	-	12.4937	-2.29666	0.666038	-3.44824	0.000564262	0.0209336	22.6772	22.4307	17.1913	4.75033	3.96544	3.94714
ENSG00000267319.1	SELENOKP1	chr19:37693280-37693564	hgnc_idHGNC:53724	-	1.86251	-2.29647	1.82503	-1.25832	0.208275	NA	3.09235	5.2778	0.904806	1.90013	0	0
ENSG00000103489.12	XYLT1	chr16:17101769-17470960	hgnc_idHGNC:15516	-	148.766	-2.29565	0.29035	-7.9065	2.65e-15	1.88e-12	185.541	328.543	228.011	57.954	39.6544	52.8916
ENSG00000204866.8	IGFL2	chr19:46143106-46161299	hgnc_idHGNC:32929	+	84.1457	-2.2924	0.322976	-7.09774	1.27e-12	6.29e-10	116.478	184.723	118.53	31.3522	23.7927	29.9982
ENSG00000187979.4	FAM230D	chr22:18178038-18205915	hgnc_idHGNC:53910	-	0.940228	-2.29221	2.4639	-0.930317	0.352207	NA	1.03078	0	3.61922	0	0.991361	0
ENSG00000169427.8	KCNK9	chr8:139600838-139704109	hgnc_idHGNC:6283	-	2.43264	-2.28825	1.63957	-1.39565	0.162821	NA	1.03078	3.95835	7.23845	0	0	2.36828
ENSG00000237982.1	RP11-815I22.1	chr3:38270283-38270767	tagpseudo_consens	-	1.73952	-2.28757	1.77859	-1.28617	0.198385	NA	5.15391	2.6389	0.904806	0.950066	0	0.789428
ENSG00000249791.1	CTC-428G20.2	chr5:115188563-115188932	havana_geneOTTHUMG00000162913.1	+	3.53216	-2.28648	1.30303	-1.75474	0.0793031	NA	2.06156	9.23615	6.33364	0	1.98272	1.57886
ENSG00000231544.3	RSL24D1P11	chr18:57838476-57838966	hgnc_idHGNC:37881	+	1.72311	-2.28426	1.94993	-1.17145	0.241416	NA	0	1.31945	7.23845	0	0.991361	0.789428
ENSG00000159261.12	CLDN14	chr21:36460621-36576569	hgnc_idHGNC:2035	-	10.1939	-2.2835	0.852596	-2.6783	0.00739979	0.140028	9.27704	26.389	15.3817	3.80026	0	6.31542
ENSG00000231324.1	AP000696.2	chr21:36632681-36637033	havana_geneOTTHUMG00000086644.1	-	0.942097	-2.28289	2.48733	-0.917808	0.35872	NA	0	3.95835	0.904806	0	0	0.789428
ENSG00000273524.1	Metazoa_SRP	chr18:24179038-24179295		-	0.942097	-2.28289	2.48733	-0.917808	0.35872	NA	0	3.95835	0.904806	0	0	0.789428
ENSG00000230593.3	PPIAP40	chr11:3892398-3892887	hgnc_idHGNC:53664	-	4.35244	-2.28264	1.15972	-1.96827	0.0490375	NA	7.21547	11.8751	2.71442	0.950066	0.991361	2.36828
ENSG00000118492.18	ADGB	chr6:146598967-146815462	hgnc_idHGNC:21212	+	0.96887	-2.28216	2.4672	-0.924997	0.354967	NA	0	3.95835	0.904806	0.950066	0	0
ENSG00000207012.2	RNU6-72P	chr11:72047873-72047951	hgnc_idHGNC:42562	-	0.96887	-2.28216	2.4672	-0.924997	0.354967	NA	0	3.95835	0.904806	0.950066	0	0
ENSG00000244232.3	RN7SL698P	chr3:128785147-128785448	hgnc_idHGNC:46714	+	0.96887	-2.28216	2.4672	-0.924997	0.354967	NA	0	3.95835	0.904806	0.950066	0	0
ENSG00000249649.1	MRPS33P2	chr4:38006784-38007105	hgnc_idHGNC:29765	-	0.96887	-2.28216	2.4672	-0.924997	0.354967	NA	0	3.95835	0.904806	0.950066	0	0
ENSG00000286520.1	RP11-349L8.1	chr12:105699168-105703520	havana_geneOTTHUMG00000195438.1	-	0.96887	-2.28216	2.4672	-0.924997	0.354967	NA	0	3.95835	0.904806	0.950066	0	0
ENSG00000233099.1	RP11-375A5.1	chr1:77346046-77349585	havana_geneOTTHUMG00000039775.2	-	0.975753	-2.28197	2.46217	-0.926814	0.354023	NA	0	3.95835	0.904806	0	0.991361	0
ENSG00000235071.1	RP11-759L5.2	chrX:16474342-16475340	tagpseudo_consens	-	0.975753	-2.28197	2.46217	-0.926814	0.354023	NA	0	3.95835	0.904806	0	0.991361	0
ENSG00000285978.1	CTD-2537M22.2	chr5:178694605-178729335	tagoverlapping_locus	-	0.975753	-2.28197	2.46217	-0.926814	0.354023	NA	0	3.95835	0.904806	0	0.991361	0
ENSG00000229005.2	HNF4A-AS1	chr20:44372746-44395706	hgnc_idHGNC:49505	-	2.76151	-2.28062	1.41528	-1.61143	0.107087	NA	5.15391	3.95835	4.52403	0.950066	1.98272	0
ENSG00000235258.1	NDUFB4P6	chr2:112286057-112286422	hgnc_idHGNC:45254	-	2.45558	-2.27989	1.83485	-1.24255	0.214034	NA	0	10.5556	1.80961	0	0	2.36828
ENSG00000238259.1	PHF5GP	chr2:168231921-168232220	hgnc_idHGNC:23269	-	3.62344	-2.27779	1.40884	-1.61679	0.105923	NA	6.18469	11.8751	0	1.90013	0.991361	0.789428
ENSG00000207004.1	RNU6-301P	chr14:51724103-51724209	hgnc_idHGNC:47264	+	3.75179	-2.274	1.31289	-1.73205	0.0832642	NA	3.09235	11.8751	3.61922	0.950066	2.97408	0
ENSG00000284830.1	RP4-773A18.8	chr1:111745299-111755537	tagoverlapping_locus	-	1.7464	-2.27323	1.77589	-1.28006	0.200525	NA	5.15391	2.6389	0.904806	0	0.991361	0.789428
ENSG00000267786.1	AF038458.3	chr19:35947115-35959192	havana_geneOTTHUMG00000181741.1	+	5.12733	-2.27205	1.15766	-1.96262	0.0496904	NA	2.06156	14.514	9.04806	0	1.98272	3.15771
ENSG00000233471.2	KRT18P62	chr22:19257520-19258806	hgnc_idHGNC:48889	+	9.86288	-2.27161	0.781338	-2.90733	0.00364525	0.0845221	17.5233	22.4307	9.04806	2.8502	4.9568	2.36828
ENSG00000266235.1	MIR3176	chr16:543277-543366	hgnc_idHGNC:38345	+	8.0913	-2.2708	0.996196	-2.27947	0.0226391	0.280798	4.12313	31.6668	4.52403	1.90013	3.96544	2.36828
ENSG00000201390.1	RNU6-1141P	chr10:21661635-21661741	hgnc_idHGNC:48104	-	2.82492	-2.26858	1.58322	-1.43289	0.15189	NA	5.15391	7.9167	0.904806	0	2.97408	0
ENSG00000196337.13	CGB7	chr19:49054274-49058860	hgnc_idHGNC:16451	-	11.2625	-2.2677	0.73639	-3.07949	0.00207355	0.0567345	20.6156	14.514	20.8105	0.950066	5.94816	4.73657
ENSG00000270734.1	RP11-719K4.7	chr16:14862380-14862749	tagpseudo_consens	-	1.60165	-2.26591	1.88105	-1.20459	0.22836	NA	3.09235	1.31945	3.61922	0	0	1.57886
ENSG00000230122.1	ECEL1P3	chr2:232349754-232351309	hgnc_idHGNC:14018	-	1.87628	-2.26582	1.82028	-1.24477	0.213218	NA	3.09235	5.2778	0.904806	0	1.98272	0
ENSG00000265083.1	MIR3691	chr6:5148233-5148322	hgnc_idHGNC:38909	-	1.8824	-2.26477	1.97062	-1.14927	0.250446	NA	0	6.59725	2.71442	0	1.98272	0
ENSG00000213250.5	RBMS2P1	chr12:94423744-94424969	hgnc_idHGNC:30994	-	4.4728	-2.2644	1.14532	-1.97709	0.0480316	NA	3.09235	11.8751	7.23845	2.8502	0.991361	0.789428
ENSG00000239437.3	RN7SL752P	chr3:129591349-129591635	hgnc_idHGNC:46768	+	1.82052	-2.26216	1.83062	-1.23573	0.216557	NA	1.03078	5.2778	2.71442	1.90013	0	0
ENSG00000252026.1	RNU6-1262P	chr16:68284223-68284318	hgnc_idHGNC:48225	-	3.60168	-2.26166	1.29684	-1.74398	0.0811632	NA	7.21547	7.9167	2.71442	0	2.97408	0.789428
ENSG00000266072.1	MIR5693	chr13:51348567-51348639	hgnc_idHGNC:43499	-	1.63717	-2.25811	1.90991	-1.18231	0.237083	NA	2.06156	5.2778	0.904806	0	0	1.57886
ENSG00000224718.1	LINC01657	chr1:175877343-175880468	hgnc_idHGNC:52445	+	2.58352	-2.25573	1.5389	-1.46581	0.142701	NA	8.24625	0	4.52403	0.950066	0.991361	0.789428
ENSG00000230194.1	AC000081.2	chr22:19238443-19238739	tagpseudo_consens	-	4.29786	-2.25449	1.21173	-1.86055	0.0628075	NA	5.15391	14.514	1.80961	0.950066	0.991361	2.36828
ENSG00000228092.1	COX6CP15	chr10:77433572-77433782	hgnc_idHGNC:49368	-	1.69753	-2.25185	1.73557	-1.29747	0.194469	NA	3.09235	2.6389	2.71442	0.950066	0	0.789428
ENSG00000120160.11	EQTN	chr9:27284654-27297150	hgnc_idHGNC:1359	-	0.919232	-2.2511	2.73709	-0.822441	0.410826	NA	0	0	4.52403	0	0.991361	0
ENSG00000259504.2	RP11-352D13.5	chr15:69278675-69295322	havana_geneOTTHUMG00000172085.2	+	0.885576	-2.25018	2.77026	-0.812264	0.41664	NA	0	0	4.52403	0	0	0.789428
ENSG00000236091.1	LINC02243	chrX:134949549-134953382	hgnc_idHGNC:53129	+	3.49017	-2.2497	1.2459	-1.80569	0.0709672	NA	8.24625	2.6389	6.33364	0.950066	1.98272	0.789428
ENSG00000228399.1	RP4-575N6.2	chr1:101256274-101256616	tagpseudo_consens	+	3.34158	-2.246	1.30598	-1.71978	0.0854728	NA	5.15391	7.9167	3.61922	0	0.991361	2.36828
ENSG00000197721.17	CR1L	chr1:207645113-207738416	hgnc_idHGNC:2335	+	0.914982	-2.24431	2.47852	-0.905505	0.365198	NA	2.06156	2.6389	0	0	0	0.789428
ENSG00000200296.1	RNU1-83P	chr12:62850738-62850901	hgnc_idHGNC:48425	-	0.914982	-2.24431	2.47852	-0.905505	0.365198	NA	2.06156	2.6389	0	0	0	0.789428
ENSG00000270031.1	RP3-426I6.6	chr1:27819983-27820341	tagoverlapping_locus	+	0.914982	-2.24431	2.47852	-0.905505	0.365198	NA	2.06156	2.6389	0	0	0	0.789428
ENSG00000288597.1	RP5-1055C14.9	chrX:103707034-103919047	tagncRNA_host	-	0.914982	-2.24431	2.47852	-0.905505	0.365198	NA	2.06156	2.6389	0	0	0	0.789428
ENSG00000260022.1	LA16c-306A4.1	chr16:883780-885090	havana_geneOTTHUMG00000172820.1	+	2.76269	-2.24418	1.67312	-1.34131	0.179819	NA	0	11.8751	1.80961	1.90013	0.991361	0
ENSG00000234419.1	CICP13	chr1:222468094-222470882	hgnc_idHGNC:37907	+	0.941755	-2.24376	2.45753	-0.913014	0.361235	NA	2.06156	2.6389	0	0.950066	0	0
ENSG00000221662.1	MIR1290	chr1:18897071-18897148	hgnc_idHGNC:35283	-	2.79057	-2.24372	1.59529	-1.40646	0.159587	NA	1.03078	11.8751	0.904806	0.950066	1.98272	0
ENSG00000218153.2	KRT18P22	chr6:116457323-116458669	hgnc_idHGNC:33390	-	0.948637	-2.24361	2.45228	-0.914911	0.360238	NA	2.06156	2.6389	0	0	0.991361	0
ENSG00000251294.1	RP11-116O11.1	chr5:24554018-24613222	havana_geneOTTHUMG00000161879.1	+	0.948637	-2.24361	2.45228	-0.914911	0.360238	NA	2.06156	2.6389	0	0	0.991361	0
ENSG00000258928.1	RP11-463J10.2	chr14:51916145-51918571	havana_geneOTTHUMG00000171084.1	-	0.948637	-2.24361	2.45228	-0.914911	0.360238	NA	2.06156	2.6389	0	0	0.991361	0
ENSG00000259130.2	RP11-219E7.3	chr14:20870278-20873848	havana_geneOTTHUMG00000171037.2	-	0.948637	-2.24361	2.45228	-0.914911	0.360238	NA	2.06156	2.6389	0	0	0.991361	0
ENSG00000261429.2	DPPA2P4	chr16:56686851-56688052	hgnc_idHGNC:44629	+	0.948637	-2.24361	2.45228	-0.914911	0.360238	NA	2.06156	2.6389	0	0	0.991361	0
ENSG00000136274.9	NACAD	chr7:45080437-45088969	hgnc_idHGNC:22196	-	4.51445	-2.24316	1.18186	-1.89799	0.0576968	NA	7.21547	10.5556	4.52403	3.80026	0.991361	0
ENSG00000217612.2	RP1-28C20.1	chr6:145489630-145492092	havana_geneOTTHUMG00000016100.2	-	1.79953	-2.24315	1.98194	-1.13179	0.257722	NA	0	5.2778	3.61922	1.90013	0	0
ENSG00000234025.1	RBPMS2P1	chr6:73157517-73158139	hgnc_idHGNC:50509	-	1.79341	-2.2431	1.79932	-1.24664	0.212529	NA	3.09235	3.95835	1.80961	1.90013	0	0
ENSG00000275620.1	FLJ16779	chr20:63253978-63261615	havana_geneOTTHUMG00000187005.1	+	21.6507	-2.2395	0.615441	-3.63886	0.00027385	0.0122143	30.9235	48.8197	27.1442	8.55059	12.8877	1.57886
ENSG00000222255.1	RNU6-101P	chr12:101765406-101765509	hgnc_idHGNC:47064	-	2.52435	-2.23938	1.70383	-1.31432	0.188737	NA	2.06156	10.5556	0	0.950066	0	1.57886
ENSG00000201240.1	SNORD114-9	chr14:100966029-100966100	hgnc_idHGNC:32997	+	1.61617	-2.23918	1.91359	-1.17014	0.241943	NA	1.03078	5.2778	1.80961	0	0	1.57886
ENSG00000280115.1	RP11-133M8.3	chr16:78872739-78873505	tagoverlapping_locus	+	3.40958	-2.23905	1.29312	-1.73151	0.0833612	NA	4.12313	9.23615	3.61922	1.90013	0	1.57886
ENSG00000243193.4	PRKAR2B-AS1	chr7:107066591-107133733	hgnc_idHGNC:40472	-	4.37198	-2.23797	1.18225	-1.89297	0.0583617	NA	6.18469	11.8751	3.61922	0	2.97408	1.57886
ENSG00000228382.1	ITPKB-IT1	chr1:226656640-226675067	hgnc_idHGNC:41349	-	1.59518	-2.23442	2.06259	-1.08331	0.278671	NA	0	5.2778	2.71442	0	0	1.57886
ENSG00000253730.1	RP11-893F2.13	chr17:50158333-50161276	havana_geneOTTHUMG00000163971.1	-	1.55353	-2.23314	2.04952	-1.08959	0.275893	NA	4.12313	0	3.61922	0	0	1.57886
ENSG00000225213.2	RP11-197M22.2	chr10:16721352-16748377	tagoverlapping_locus	-	9.29087	-2.22289	0.967059	-2.29861	0.0215272	0.274753	11.3386	32.9863	1.80961	1.90013	2.97408	4.73657
ENSG00000255330.9	RP3-403A15.5	chr6:127438406-127519001	tagoverlapping_locus	-	2.46018	-2.22231	1.47599	-1.50564	0.13216	NA	4.12313	2.6389	5.42884	0	0.991361	1.57886
ENSG00000257855.1	RP11-629O19.1	chr12:85567878-85568239	tagpseudo_consens	+	1.68341	-2.22099	1.74584	-1.27217	0.203314	NA	2.06156	2.6389	3.61922	0	0.991361	0.789428
ENSG00000277022.1	RP3-453C12.15	chr20:45435272-45448325	havana_geneOTTHUMG00000186919.1	-	3.39547	-2.22014	1.25655	-1.76686	0.0772519	NA	3.09235	9.23615	4.52403	0.950066	0.991361	1.57886
ENSG00000283654.3	LMLN2	chr14:23099062-23104989	hgnc_idHGNC:53647	-	2.42618	-2.21965	1.51707	-1.46312	0.143436	NA	6.18469	1.31945	4.52403	0.950066	0	1.57886
ENSG00000235554.1	SRSF6P2	chr17:16616848-16617881	hgnc_idHGNC:54947	-	3.33283	-2.21841	1.23828	-1.79152	0.0732096	NA	6.18469	3.95835	6.33364	0.950066	0.991361	1.57886
ENSG00000223117.1	RN7SKP296	chr3:190642163-190642503	hgnc_idHGNC:46020	+	2.64506	-2.21776	1.5225	-1.45665	0.145212	NA	4.12313	5.2778	3.61922	2.8502	0	0
ENSG00000173862.3	RP11-89N17.1	chr7:33725981-33728456	havana_geneOTTHUMG00000156245.1	+	1.77777	-2.21674	1.88481	-1.17611	0.239552	NA	1.03078	1.31945	6.33364	0	1.98272	0
ENSG00000220739.2	RP11-277I20.3	chr6:144708106-144708497	tagpseudo_consens	-	1.80717	-2.21324	1.79452	-1.23334	0.217451	NA	3.09235	3.95835	1.80961	0	1.98272	0
ENSG00000230801.1	RP11-243J16.8	chr20:31808503-31808749	tagpseudo_consens	-	6.91664	-2.21241	1.03649	-2.13453	0.0327994	NA	5.15391	26.389	2.71442	1.90013	2.97408	2.36828
ENSG00000000005.6	TNMD	chrX:100584936-100599885	hgnc_idHGNC:17757	+	0.391705	-2.21113	3.6409	-0.607303	0.54365	NA	1.03078	1.31945	0	0	0	0
ENSG00000163827.14	LRRC2	chr3:46515385-46606948	hgnc_idHGNC:14676	-	0.391705	-2.21113	3.6409	-0.607303	0.54365	NA	1.03078	1.31945	0	0	0	0
ENSG00000164879.7	CA3	chr8:85373436-85449040	hgnc_idHGNC:1374	+	0.391705	-2.21113	3.6409	-0.607303	0.54365	NA	1.03078	1.31945	0	0	0	0
ENSG00000168081.9	PNOC	chr8:28316986-28343355	hgnc_idHGNC:9163	+	0.391705	-2.21113	3.6409	-0.607303	0.54365	NA	1.03078	1.31945	0	0	0	0
ENSG00000169509.6	CRCT1	chr1:152514482-152516008	hgnc_idHGNC:29875	+	0.391705	-2.21113	3.6409	-0.607303	0.54365	NA	1.03078	1.31945	0	0	0	0
ENSG00000170486.11	KRT72	chr12:52585589-52601538	hgnc_idHGNC:28932	-	0.391705	-2.21113	3.6409	-0.607303	0.54365	NA	1.03078	1.31945	0	0	0	0
ENSG00000175967.4	LINC02880	chr6:113904132-113921642	hgnc_idHGNC:54660	+	0.391705	-2.21113	3.6409	-0.607303	0.54365	NA	1.03078	1.31945	0	0	0	0
ENSG00000181036.14	FCRL6	chr1:159800511-159816257	hgnc_idHGNC:31910	+	0.391705	-2.21113	3.6409	-0.607303	0.54365	NA	1.03078	1.31945	0	0	0	0
ENSG00000188655.10	RNASE9	chr14:20556093-20560931	hgnc_idHGNC:20673	-	0.391705	-2.21113	3.6409	-0.607303	0.54365	NA	1.03078	1.31945	0	0	0	0
ENSG00000199289.1	RNU6-502P	chr6:26519351-26519458	hgnc_idHGNC:47465	-	0.391705	-2.21113	3.6409	-0.607303	0.54365	NA	1.03078	1.31945	0	0	0	0
ENSG00000199762.1	Y_RNA	chr6:47489067-47489170		+	0.391705	-2.21113	3.6409	-0.607303	0.54365	NA	1.03078	1.31945	0	0	0	0
ENSG00000200613.1	RNA5SP349	chr11:109120878-109120986	hgnc_idHGNC:43249	-	0.391705	-2.21113	3.6409	-0.607303	0.54365	NA	1.03078	1.31945	0	0	0	0
ENSG00000200832.1	SNORD114-4	chr14:100954374-100954448	hgnc_idHGNC:32992	+	0.391705	-2.21113	3.6409	-0.607303	0.54365	NA	1.03078	1.31945	0	0	0	0
ENSG00000201028.1	RNU6-151P	chr1:111650431-111650537	hgnc_idHGNC:47114	-	0.391705	-2.21113	3.6409	-0.607303	0.54365	NA	1.03078	1.31945	0	0	0	0
ENSG00000201595.1	RNA5SP132	chr3:51694465-51694582	hgnc_idHGNC:43032	-	0.391705	-2.21113	3.6409	-0.607303	0.54365	NA	1.03078	1.31945	0	0	0	0
ENSG00000201644.2	Y_RNA	chr4:75662120-75662213		-	0.391705	-2.21113	3.6409	-0.607303	0.54365	NA	1.03078	1.31945	0	0	0	0
ENSG00000203685.10	STUM	chr1:226548764-226609230	hgnc_idHGNC:30491	+	0.391705	-2.21113	3.6409	-0.607303	0.54365	NA	1.03078	1.31945	0	0	0	0
ENSG00000203811.1	H3C14	chr1:149839538-149841193	hgnc_idHGNC:20503	-	0.391705	-2.21113	3.6409	-0.607303	0.54365	NA	1.03078	1.31945	0	0	0	0
ENSG00000204397.9	CARD16	chr11:105041326-105101431	hgnc_idHGNC:33701	-	0.391705	-2.21113	3.6409	-0.607303	0.54365	NA	1.03078	1.31945	0	0	0	0
ENSG00000206751.1	Y_RNA	chr14:72853224-72853331		-	0.391705	-2.21113	3.6409	-0.607303	0.54365	NA	1.03078	1.31945	0	0	0	0
ENSG00000212398.1	RNU6-1248P	chr1:223690051-223690114	hgnc_idHGNC:48211	+	0.391705	-2.21113	3.6409	-0.607303	0.54365	NA	1.03078	1.31945	0	0	0	0
ENSG00000212994.5	RPS26P6	chr8:100895771-100896118	hgnc_idHGNC:31090	+	0.391705	-2.21113	3.6409	-0.607303	0.54365	NA	1.03078	1.31945	0	0	0	0
ENSG00000213896.4	RP11-546M4.1	chr5:60429903-60430276	tagpseudo_consens	-	0.391705	-2.21113	3.6409	-0.607303	0.54365	NA	1.03078	1.31945	0	0	0	0
ENSG00000215297.3	RP11-62E14.2	chr9:3364329-3364792	tagpseudo_consens	-	0.391705	-2.21113	3.6409	-0.607303	0.54365	NA	1.03078	1.31945	0	0	0	0
ENSG00000218173.1	RP11-427E4.1	chr6:104687241-104687671	havana_geneOTTHUMG00000015286.1	+	0.391705	-2.21113	3.6409	-0.607303	0.54365	NA	1.03078	1.31945	0	0	0	0
ENSG00000221300.1	ENSG10010139344.1	chr2:42440377-42440436		+	0.391705	-2.21113	3.6409	-0.607303	0.54365	NA	1.03078	1.31945	0	0	0	0
ENSG00000222872.1	RNU4-78P	chr3:42221840-42221965	hgnc_idHGNC:47014	+	0.391705	-2.21113	3.6409	-0.607303	0.54365	NA	1.03078	1.31945	0	0	0	0
ENSG00000229679.1	AC007327.5	chr7:36229280-36231107	havana_geneOTTHUMG00000154941.1	-	0.391705	-2.21113	3.6409	-0.607303	0.54365	NA	1.03078	1.31945	0	0	0	0
ENSG00000230523.1	LINC01756	chr1:29329620-29350114	hgnc_idHGNC:52545	-	0.391705	-2.21113	3.6409	-0.607303	0.54365	NA	1.03078	1.31945	0	0	0	0
ENSG00000235129.1	FABP7P2	chr2:95368507-95368885	hgnc_idHGNC:41952	-	0.391705	-2.21113	3.6409	-0.607303	0.54365	NA	1.03078	1.31945	0	0	0	0
ENSG00000235993.1	AC007559.1	chr2:229701794-229702148	tagpseudo_consens	+	0.391705	-2.21113	3.6409	-0.607303	0.54365	NA	1.03078	1.31945	0	0	0	0
ENSG00000236226.1	RP11-645N11.3	chr7:103030104-103031354	havana_geneOTTHUMG00000157223.1	+	0.391705	-2.21113	3.6409	-0.607303	0.54365	NA	1.03078	1.31945	0	0	0	0
ENSG00000236387.2	RP11-307O10.1	chr20:4422186-4431732	havana_geneOTTHUMG00000031781.3	-	0.391705	-2.21113	3.6409	-0.607303	0.54365	NA	1.03078	1.31945	0	0	0	0
ENSG00000240238.1	RP11-112N19.2	chr15:59552615-59553093	tagpseudo_consens	-	0.391705	-2.21113	3.6409	-0.607303	0.54365	NA	1.03078	1.31945	0	0	0	0
ENSG00000241462.1	RP11-579O24.1	chr17:58897776-58899692	tagpseudo_consens	+	0.391705	-2.21113	3.6409	-0.607303	0.54365	NA	1.03078	1.31945	0	0	0	0
ENSG00000244376.3	RN7SL636P	chr20:50429190-50429483	hgnc_idHGNC:46652	-	0.391705	-2.21113	3.6409	-0.607303	0.54365	NA	1.03078	1.31945	0	0	0	0
ENSG00000247131.6	RP11-588G21.2	chr12:69713633-69738574	havana_geneOTTHUMG00000169398.3	-	0.391705	-2.21113	3.6409	-0.607303	0.54365	NA	1.03078	1.31945	0	0	0	0
ENSG00000248884.1	CTC-537E7.3	chr5:68430427-68434481	havana_geneOTTHUMG00000162337.1	-	0.391705	-2.21113	3.6409	-0.607303	0.54365	NA	1.03078	1.31945	0	0	0	0
ENSG00000249192.1	MTND3P25	chr5:134928393-134928527	hgnc_idHGNC:52172	-	0.391705	-2.21113	3.6409	-0.607303	0.54365	NA	1.03078	1.31945	0	0	0	0
ENSG00000250114.1	CTB-95B16.1	chr5:163416525-163416731	havana_geneOTTHUMG00000163375.1	+	0.391705	-2.21113	3.6409	-0.607303	0.54365	NA	1.03078	1.31945	0	0	0	0
ENSG00000251452.2	RP13-539F13.2	chr4:144920713-144921164	tagpseudo_consens	-	0.391705	-2.21113	3.6409	-0.607303	0.54365	NA	1.03078	1.31945	0	0	0	0
ENSG00000251468.2	RP11-369K16.1	chr8:12958387-12962200	tagoverlapping_locus	+	0.391705	-2.21113	3.6409	-0.607303	0.54365	NA	1.03078	1.31945	0	0	0	0
ENSG00000252542.1	SNORD36C	chr9:133350847-133350912	hgnc_idHGNC:10165	+	0.391705	-2.21113	3.6409	-0.607303	0.54365	NA	1.03078	1.31945	0	0	0	0
ENSG00000253993.1	RP11-451O18.1	chr8:33226848-33227147	tagpseudo_consens	-	0.391705	-2.21113	3.6409	-0.607303	0.54365	NA	1.03078	1.31945	0	0	0	0
ENSG00000254561.4	RP11-196E1.3	chr11:119608423-119659284	tagncRNA_host	+	0.391705	-2.21113	3.6409	-0.607303	0.54365	NA	1.03078	1.31945	0	0	0	0
ENSG00000255581.1	RP11-69M1.4	chr12:8017201-8017860	tagpseudo_consens	-	0.391705	-2.21113	3.6409	-0.607303	0.54365	NA	1.03078	1.31945	0	0	0	0
ENSG00000256280.1	ATP5MGP1	chr11:63834667-63834943	hgnc_idHGNC:13214	-	0.391705	-2.21113	3.6409	-0.607303	0.54365	NA	1.03078	1.31945	0	0	0	0
ENSG00000256306.1	RP11-4N23.1	chr12:13526854-13547582	tagoverlapping_locus	+	0.391705	-2.21113	3.6409	-0.607303	0.54365	NA	1.03078	1.31945	0	0	0	0
ENSG00000256913.1	RP1-102E24.6	chr12:6477714-6480207	tagpseudo_consens	+	0.391705	-2.21113	3.6409	-0.607303	0.54365	NA	1.03078	1.31945	0	0	0	0
ENSG00000258153.1	HSPE1P4	chr12:101873316-101873623	hgnc_idHGNC:49323	-	0.391705	-2.21113	3.6409	-0.607303	0.54365	NA	1.03078	1.31945	0	0	0	0
ENSG00000259122.2	TVP23BP1	chr15:26964917-26970385	hgnc_idHGNC:31127	+	0.391705	-2.21113	3.6409	-0.607303	0.54365	NA	1.03078	1.31945	0	0	0	0
ENSG00000259240.1	MIR4713HG	chr15:51037488-51293912	hgnc_idHGNC:53124	+	0.391705	-2.21113	3.6409	-0.607303	0.54365	NA	1.03078	1.31945	0	0	0	0
ENSG00000260014.1	LSM3P5	chr16:78355529-78355834	hgnc_idHGNC:44350	+	0.391705	-2.21113	3.6409	-0.607303	0.54365	NA	1.03078	1.31945	0	0	0	0
ENSG00000263342.1	RP1-4G17.2	chr17:7282947-7284071	havana_geneOTTHUMG00000177991.1	-	0.391705	-2.21113	3.6409	-0.607303	0.54365	NA	1.03078	1.31945	0	0	0	0
ENSG00000270623.1	SPCS2P2	chr10:100143065-100143995	hgnc_idHGNC:45235	-	0.391705	-2.21113	3.6409	-0.607303	0.54365	NA	1.03078	1.31945	0	0	0	0
ENSG00000271353.1	RP11-179H18.8	chr10:119562101-119562530	tagpseudo_consens	-	0.391705	-2.21113	3.6409	-0.607303	0.54365	NA	1.03078	1.31945	0	0	0	0
ENSG00000274443.4	C8orf89	chr8:73241329-73259502	hgnc_idHGNC:51258	-	0.391705	-2.21113	3.6409	-0.607303	0.54365	NA	1.03078	1.31945	0	0	0	0
ENSG00000275406.1	RP11-125A15.3	chr1:226331999-226333655	havana_geneOTTHUMG00000187548.1	-	0.391705	-2.21113	3.6409	-0.607303	0.54365	NA	1.03078	1.31945	0	0	0	0
ENSG00000276735.1	Metazoa_SRP	chr1:193236794-193237107		-	0.391705	-2.21113	3.6409	-0.607303	0.54365	NA	1.03078	1.31945	0	0	0	0
ENSG00000276772.1	CTD-2515H24.2	chr15:57553955-57555680	havana_geneOTTHUMG00000173069.1	+	0.391705	-2.21113	3.6409	-0.607303	0.54365	NA	1.03078	1.31945	0	0	0	0
ENSG00000282419.3	TEX13D	chrX:124246249-124336863	hgnc_idHGNC:52278	+	0.391705	-2.21113	3.6409	-0.607303	0.54365	NA	1.03078	1.31945	0	0	0	0
ENSG00000285117.1	RP11-473C18.7	chr15:43179793-43206481	tagoverlapping_locus	-	0.391705	-2.21113	3.6409	-0.607303	0.54365	NA	1.03078	1.31945	0	0	0	0
ENSG00000285525.1	RP11-84O12.5	chr1:100628230-100641723	havana_geneOTTHUMG00000193038.1	+	0.391705	-2.21113	3.6409	-0.607303	0.54365	NA	1.03078	1.31945	0	0	0	0
ENSG00000286031.1	RP11-922B14.1	chrX:49279677-49281440	havana_geneOTTHUMG00000192912.1	-	0.391705	-2.21113	3.6409	-0.607303	0.54365	NA	1.03078	1.31945	0	0	0	0
ENSG00000286051.1	MAGEA6-DT	chrX:152769764-152792268	hgnc_idHGNC:55139	+	0.391705	-2.21113	3.6409	-0.607303	0.54365	NA	1.03078	1.31945	0	0	0	0
ENSG00000286141.1	RP11-123O22.2	chr4:28580991-28600845	havana_geneOTTHUMG00000192918.1	-	0.391705	-2.21113	3.6409	-0.607303	0.54365	NA	1.03078	1.31945	0	0	0	0
ENSG00000286195.1	AC007666.5	chr22:17521514-17570078	havana_geneOTTHUMG00000193014.1	-	0.391705	-2.21113	3.6409	-0.607303	0.54365	NA	1.03078	1.31945	0	0	0	0
ENSG00000286483.1	RP4-610C12.5	chr20:30281837-30282954	havana_geneOTTHUMG00000193548.1	+	0.391705	-2.21113	3.6409	-0.607303	0.54365	NA	1.03078	1.31945	0	0	0	0
ENSG00000240625.3	RN7SL403P	chr6:43036196-43036500	hgnc_idHGNC:46419	-	2.46171	-2.20976	1.4938	-1.47928	0.139065	NA	5.15391	5.2778	1.80961	0.950066	0	1.57886
ENSG00000241230.3	RN7SL801P	chr5:54048007-54048308	hgnc_idHGNC:46817	-	3.49823	-2.20962	1.26391	-1.74824	0.0804231	NA	3.09235	10.5556	3.61922	0.950066	1.98272	0.789428
ENSG00000230665.3	THAP12P1	chrX:74396871-74399550	hgnc_idHGNC:39563	-	1.68494	-2.20914	1.91798	-1.1518	0.249403	NA	3.09235	5.2778	0	0.950066	0	0.789428
ENSG00000286232.1	RP11-723K16.1	chr20:61267525-61271827	havana_geneOTTHUMG00000192924.1	-	91.4502	-2.20799	0.488595	-4.51906	6.21e-06	0.000505273	74.2163	302.154	75.0989	21.8515	40.6458	34.7348
ENSG00000259774.1	RP11-182J1.13	chr15:84422618-84425882	havana_geneOTTHUMG00000172441.1	+	5.36687	-2.20793	1.16434	-1.89629	0.0579217	NA	16.4925	5.2778	4.52403	0.950066	4.9568	0
ENSG00000169085.13	VXN	chr8:66493520-66518524	hgnc_idHGNC:28498	+	0.893986	-2.2064	2.32076	-0.950723	0.341745	NA	1.03078	2.6389	0.904806	0	0	0.789428
ENSG00000254451.2	CAPS2-AS1	chr12:75234740-75298508	hgnc_idHGNC:40769	+	0.893986	-2.2064	2.32076	-0.950723	0.341745	NA	1.03078	2.6389	0.904806	0	0	0.789428
ENSG00000258676.5	RP11-386M24.3	chr15:92580741-92600545	havana_geneOTTHUMG00000171743.7	+	0.893986	-2.2064	2.32076	-0.950723	0.341745	NA	1.03078	2.6389	0.904806	0	0	0.789428
ENSG00000260995.3	RP11-165H23.1	chr9:79135374-79198314	havana_geneOTTHUMG00000175501.6	-	0.893986	-2.2064	2.32076	-0.950723	0.341745	NA	1.03078	2.6389	0.904806	0	0	0.789428
ENSG00000273514.2	FOXD4L6	chr9:41126435-41128681	hgnc_idHGNC:31986	-	0.893986	-2.2064	2.32076	-0.950723	0.341745	NA	1.03078	2.6389	0.904806	0	0	0.789428
ENSG00000276406.1	RP11-78O7.3	chr17:19868568-19868689	havana_geneOTTHUMG00000186635.1	+	0.893986	-2.2064	2.32076	-0.950723	0.341745	NA	1.03078	2.6389	0.904806	0	0	0.789428
ENSG00000202479.1	SNORD14	chr2:24969388-24969477		-	0.920759	-2.20592	2.30278	-0.957937	0.338095	NA	1.03078	2.6389	0.904806	0.950066	0	0
ENSG00000221230.1	MIR548L	chr11:94466495-94466580	hgnc_idHGNC:35292	-	0.920759	-2.20592	2.30278	-0.957937	0.338095	NA	1.03078	2.6389	0.904806	0.950066	0	0
ENSG00000266155.2	RP11-927P21.6	chr17:64936485-64940229	havana_geneOTTHUMG00000179313.2	-	0.920759	-2.20592	2.30278	-0.957937	0.338095	NA	1.03078	2.6389	0.904806	0.950066	0	0
ENSG00000272916.5	RP11-574K11.31	chr10:73796514-73811651	tagoverlapping_locus	-	0.920759	-2.20592	2.30278	-0.957937	0.338095	NA	1.03078	2.6389	0.904806	0.950066	0	0
ENSG00000286690.1	CTC-325N22.1	chr5:156019228-156039977	havana_geneOTTHUMG00000195472.1	-	0.920759	-2.20592	2.30278	-0.957937	0.338095	NA	1.03078	2.6389	0.904806	0.950066	0	0
ENSG00000126838.10	PZP	chr12:9148840-9208395	hgnc_idHGNC:9750	-	0.927641	-2.2058	2.29829	-0.959756	0.337178	NA	1.03078	2.6389	0.904806	0	0.991361	0
ENSG00000232719.1	RP11-13J8.1	chr2:201101382-201103136	havana_geneOTTHUMG00000157083.1	+	0.927641	-2.2058	2.29829	-0.959756	0.337178	NA	1.03078	2.6389	0.904806	0	0.991361	0
ENSG00000248601.1	RP11-310I9.1	chr4:167946674-168113331	havana_geneOTTHUMG00000161276.2	-	0.927641	-2.2058	2.29829	-0.959756	0.337178	NA	1.03078	2.6389	0.904806	0	0.991361	0
ENSG00000279681.1	RP11-274A11.5	chr16:81617038-81617543	havana_geneOTTHUMG00000176527.1	-	15.6787	-2.20511	0.786369	-2.80417	0.00504468	0.106067	9.27704	55.4169	12.6673	2.8502	9.91361	3.94714
ENSG00000172020.13	GAP43	chr3:115623510-115721490	hgnc_idHGNC:4140	+	1.78694	-2.20452	2.07186	-1.06403	0.287316	NA	0	7.9167	0.904806	1.90013	0	0
ENSG00000227370.1	RP4-669P10.19	chr22:42132543-42132998	tagpseudo_consens	+	6.1647	-2.20241	1.02041	-2.15835	0.0309003	NA	5.15391	19.7918	5.42884	2.8502	2.97408	0.789428
ENSG00000278200.1	LINC01971	chr17:81480523-81481570	hgnc_idHGNC:52797	-	2.65882	-2.20122	1.43374	-1.5353	0.12471	NA	4.12313	5.2778	3.61922	0.950066	1.98272	0
ENSG00000287333.1	RP11-379P1.5	chr9:86127507-86128703	havana_geneOTTHUMG00000193883.1	+	3.43712	-2.19732	1.2744	-1.72419	0.0846729	NA	7.21547	7.9167	1.80961	1.90013	0.991361	0.789428
ENSG00000169067.4	ACTBL2	chr5:57480018-57482811	hgnc_idHGNC:17780	-	4.80238	-2.19722	1.10109	-1.99549	0.0459891	NA	6.18469	3.95835	13.5721	0.950066	0.991361	3.15771
ENSG00000108823.17	SGCA	chr17:50164214-50175928	hgnc_idHGNC:10805	+	5.85531	-2.19711	0.939227	-2.33927	0.0193213	NA	9.27704	10.5556	9.04806	1.90013	1.98272	2.36828
ENSG00000236426.5	RP11-79M19.2	chr10:119330233-119336182	havana_geneOTTHUMG00000019148.4	-	11.0924	-2.19603	0.72748	-3.01868	0.00253879	0.0662155	13.4002	27.7085	13.5721	4.75033	3.96544	3.15771
ENSG00000148488.17	ST8SIA6	chr10:17315421-17454595	hgnc_idHGNC:23317	-	6.94224	-2.19535	1.01259	-2.16806	0.0301541	NA	13.4002	17.1529	3.61922	5.70039	0.991361	0.789428
ENSG00000199975.1	RN7SKP243	chr11:73832382-73832690	hgnc_idHGNC:45967	-	3.51964	-2.19504	1.45619	-1.50738	0.131713	NA	1.03078	14.514	1.80961	0	2.97408	0.789428
ENSG00000105664.11	COMP	chr19:18782773-18791305	hgnc_idHGNC:2227	-	1.56806	-2.19485	1.88681	-1.16326	0.244722	NA	2.06156	3.95835	1.80961	0	0	1.57886
ENSG00000254255.1	CTD-2008O4.1	chr8:131712512-131712980	tagpseudo_consens	+	3.49176	-2.1945	1.45694	-1.50623	0.132007	NA	0	14.514	2.71442	0.950066	1.98272	0.789428
ENSG00000137809.17	ITGA11	chr15:68296532-68432163	hgnc_idHGNC:6136	-	70.1875	-2.19329	0.35158	-6.23839	4.42e-10	1.11e-07	80.401	157.015	108.577	24.7017	22.8013	27.63
ENSG00000173728.11	C1orf100	chr1:244352635-244389663	hgnc_idHGNC:30435	+	2.53583	-2.19329	1.469	-1.49305	0.135424	NA	6.18469	2.6389	3.61922	0	1.98272	0.789428
ENSG00000286302.1	RP11-613O14.1	chr4:169572328-169576451	havana_geneOTTHUMG00000194668.1	+	2.70047	-2.19312	1.65013	-1.32906	0.183828	NA	0	10.5556	2.71442	0.950066	1.98272	0
ENSG00000233818.1	AP000695.4	chr21:36445731-36532408	tagoverlapping_locus	+	41.8195	-2.1914	0.409353	-5.35334	8.63e-08	1.23e-05	60.8161	80.4865	64.2412	13.3009	21.8099	10.2626
ENSG00000279315.1	RP11-57H14.5	chr10:112831169-112832454	havana_geneOTTHUMG00000176202.1	+	3.32024	-2.19069	1.24367	-1.76148	0.0781578	NA	6.18469	6.59725	3.61922	0.950066	0.991361	1.57886
ENSG00000270892.1	AC006077.4	chr5:134863091-134863433	tagpseudo_consens	-	1.8217	-2.18688	2.06238	-1.06037	0.288977	NA	1.03078	7.9167	0	0	1.98272	0
ENSG00000270911.1	RP11-272L13.4	chr1:97855575-97856825	tagpseudo_consens	+	7.28668	-2.18671	0.958958	-2.28029	0.0225903	NA	4.12313	21.1112	10.8577	1.90013	0.991361	4.73657
ENSG00000221261.1	MIR1208	chr8:128150116-128150188	hgnc_idHGNC:35274	+	3.321	-2.18554	1.33811	-1.6333	0.102405	NA	9.27704	5.2778	1.80961	0	1.98272	1.57886
ENSG00000252723.2	RNU6-677P	chr9:37333857-37333957	hgnc_idHGNC:47640	-	4.39765	-2.18226	1.17794	-1.85262	0.0639374	NA	5.15391	11.8751	4.52403	2.8502	1.98272	0
ENSG00000238173.1	RPL39P6	chr1:11232963-11233112	hgnc_idHGNC:35803	+	1.60742	-2.18007	1.79702	-1.21316	0.225068	NA	2.06156	1.31945	4.52403	0.950066	0	0.789428
ENSG00000152779.14	SLC16A12	chr10:89430299-89556641	hgnc_idHGNC:23094	-	9.16033	-2.17728	0.75956	-2.8665	0.00415043	0.0921452	13.4002	17.1529	14.4769	3.80026	2.97408	3.15771
ENSG00000182568.17	SATB1	chr3:18345377-18445588	hgnc_idHGNC:10541	-	0.87299	-2.17578	2.50752	-0.867703	0.385557	NA	0	2.6389	1.80961	0	0	0.789428
ENSG00000196859.8	KRT39	chr17:40958417-40966948	hgnc_idHGNC:32971	-	0.87299	-2.17578	2.50752	-0.867703	0.385557	NA	0	2.6389	1.80961	0	0	0.789428
ENSG00000231063.1	RPL6P6	chr2:210088226-210089064	hgnc_idHGNC:36673	+	0.87299	-2.17578	2.50752	-0.867703	0.385557	NA	0	2.6389	1.80961	0	0	0.789428
ENSG00000235653.1	AC007253.1	chr2:39929110-39929998	tagoverlapping_locus	+	0.87299	-2.17578	2.50752	-0.867703	0.385557	NA	0	2.6389	1.80961	0	0	0.789428
ENSG00000110203.9	FOLR3	chr11:72114869-72139892	hgnc_idHGNC:3795	+	0.899763	-2.17545	2.48499	-0.875437	0.381336	NA	0	2.6389	1.80961	0.950066	0	0
ENSG00000147257.15	GPC3	chrX:133535745-133985594	hgnc_idHGNC:4451	-	0.899763	-2.17545	2.48499	-0.875437	0.381336	NA	0	2.6389	1.80961	0.950066	0	0
ENSG00000238172.2	RPS2P35	chr9:100116755-100117651	hgnc_idHGNC:36757	-	0.899763	-2.17545	2.48499	-0.875437	0.381336	NA	0	2.6389	1.80961	0.950066	0	0
ENSG00000267019.1	NTF6A	chr19:49025461-49026020	hgnc_idHGNC:8025	-	0.899763	-2.17545	2.48499	-0.875437	0.381336	NA	0	2.6389	1.80961	0.950066	0	0
ENSG00000277545.1	RP11-73M11.3	chr13:112811566-112812158	tagoverlapping_locus	+	0.899763	-2.17545	2.48499	-0.875437	0.381336	NA	0	2.6389	1.80961	0.950066	0	0
ENSG00000161905.13	ALOX15	chr17:4630919-4642294	hgnc_idHGNC:433	-	0.906645	-2.17537	2.47936	-0.87739	0.380275	NA	0	2.6389	1.80961	0	0.991361	0
ENSG00000205871.5	RPS3AP47	chr15:43115702-43116493	hgnc_idHGNC:36744	-	0.906645	-2.17537	2.47936	-0.87739	0.380275	NA	0	2.6389	1.80961	0	0.991361	0
ENSG00000218893.1	SUMO2P12	chr6:12319453-12319592	hgnc_idHGNC:49350	+	0.906645	-2.17537	2.47936	-0.87739	0.380275	NA	0	2.6389	1.80961	0	0.991361	0
ENSG00000261292.2	RP11-389G6.3	chr3:97759523-97761532	havana_geneOTTHUMG00000175728.2	+	0.906645	-2.17537	2.47936	-0.87739	0.380275	NA	0	2.6389	1.80961	0	0.991361	0
ENSG00000279588.2	RP11-76I7.1	chr15:100782417-100786189	havana_geneOTTHUMG00000192058.1	-	0.906645	-2.17537	2.47936	-0.87739	0.380275	NA	0	2.6389	1.80961	0	0.991361	0
ENSG00000280191.3	LINC01669	chr21:6060340-6076305	hgnc_idHGNC:52457	+	0.906645	-2.17537	2.47936	-0.87739	0.380275	NA	0	2.6389	1.80961	0	0.991361	0
ENSG00000281264.1	SALRNA3	chr15:70615547-70616567	hgnc_idHGNC:49002	+	0.906645	-2.17537	2.47936	-0.87739	0.380275	NA	0	2.6389	1.80961	0	0.991361	0
ENSG00000284626.1	RP11-697E2.13	chr15:90234200-90265462	tagoverlapping_locus	+	0.906645	-2.17537	2.47936	-0.87739	0.380275	NA	0	2.6389	1.80961	0	0.991361	0
ENSG00000284883.1	RP3-416H24.7	chr12:52263948-52267461	havana_geneOTTHUMG00000192551.1	+	18.3134	-2.17265	0.60519	-3.59003	0.000330644	0.0141436	29.8927	44.8613	15.3817	5.70039	6.93952	7.10485
ENSG00000204790.9	BX255923.2	chr9:63974762-64004155	havana_geneOTTHUMG00000066820.7	-	0.86687	-2.1714	2.53888	-0.85526	0.392407	NA	3.09235	1.31945	0	0	0	0.789428
ENSG00000264083.1	RP11-227G15.9	chr17:32430967-32432841	havana_geneOTTHUMG00000179589.1	+	0.893644	-2.17121	2.51613	-0.862916	0.388183	NA	3.09235	1.31945	0	0.950066	0	0
ENSG00000183674.12	LINC00518	chr6:10429255-10435015	hgnc_idHGNC:28626	-	0.900526	-2.17117	2.51045	-0.86485	0.387121	NA	3.09235	1.31945	0	0	0.991361	0
ENSG00000223238.1	RNA5SP294	chr9:111411644-111411742	hgnc_idHGNC:43194	-	0.900526	-2.17117	2.51045	-0.86485	0.387121	NA	3.09235	1.31945	0	0	0.991361	0
ENSG00000237094.12	RP4-669L17.4	chr1:365389-522928	havana_geneOTTHUMG00000002857.7	-	4.29683	-2.16928	1.29526	-1.67478	0.0939768	NA	3.09235	17.1529	0.904806	2.8502	0.991361	0.789428
ENSG00000276156.1	RP11-491H9.4	chr6:45097496-45097976	havana_geneOTTHUMG00000187622.1	+	1.8007	-2.16797	2.06666	-1.04902	0.294169	NA	0	7.9167	0.904806	0	1.98272	0
ENSG00000279829.1	RP11-63I8.1	chr18:46385707-46387083	tagoverlapping_locus	+	1.8007	-2.16797	2.06666	-1.04902	0.294169	NA	0	7.9167	0.904806	0	1.98272	0
ENSG00000236467.8	KCNMA1-AS1	chr10:76888044-76980624	hgnc_idHGNC:51213	+	40.9693	-2.16732	0.512755	-4.22681	2.37e-05	0.001632	39.1697	109.514	52.4787	6.65046	23.7927	14.2097
ENSG00000240661.3	RP11-174O3.3	chr3:120349449-120423826	havana_geneOTTHUMG00000159404.3	+	8.34462	-2.16474	0.852946	-2.53795	0.0111504	0.185977	8.24625	23.7501	9.04806	1.90013	3.96544	3.15771
ENSG00000177234.7	LINC01561	chr10:120597949-120600124	hgnc_idHGNC:31365	+	1.64295	-2.16365	1.80836	-1.19647	0.231512	NA	1.03078	5.2778	1.80961	0.950066	0	0.789428
ENSG00000257376.1	RP11-328C8.2	chr12:42431665-42433357	tagpseudo_consens	-	4.30219	-2.16264	1.20995	-1.78737	0.0738771	NA	2.06156	14.514	4.52403	0.950066	2.97408	0.789428
ENSG00000239636.1	TFAP2E-AS1	chr1:35569813-35577729	hgnc_idHGNC:41274	-	4.04243	-2.16159	1.1446	-1.88852	0.0589567	NA	6.18469	9.23615	4.52403	0.950066	0.991361	2.36828
ENSG00000260694.1	RP11-556H2.4	chr16:79077376-79078234	havana_geneOTTHUMG00000176960.1	-	1.71019	-2.15993	1.73511	-1.24484	0.213192	NA	2.06156	2.6389	3.61922	0.950066	0.991361	0
ENSG00000270048.1	RP11-214K3.22	chr12:123962555-123962817	tagoverlapping_locus	-	6.51109	-2.15904	1.06479	-2.02767	0.0425944	NA	5.15391	22.4307	4.52403	3.80026	0	3.15771
ENSG00000095932.7	SMIM24	chr19:3473986-3480525	hgnc_idHGNC:37244	-	2.4736	-2.15625	1.5274	-1.41171	0.158035	NA	1.03078	6.59725	4.52403	1.90013	0	0.789428
ENSG00000221634.1	MIR1276	chr15:85770496-85770578	hgnc_idHGNC:35347	-	3.38789	-2.15493	1.30242	-1.65456	0.0980139	NA	4.12313	7.9167	4.52403	0	2.97408	0.789428
ENSG00000250384.1	UBE2CP3	chr4:57072683-57073132	hgnc_idHGNC:43552	+	4.07837	-2.15493	1.38018	-1.56134	0.118444	NA	2.06156	17.1529	0.904806	0	1.98272	2.36828
ENSG00000243333.3	RN7SL174P	chr5:119306343-119306631	hgnc_idHGNC:46190	-	4.19372	-2.15268	1.29495	-1.66237	0.0964395	NA	2.06156	15.8334	2.71442	0	2.97408	1.57886
ENSG00000244203.2	FOXP1-AS1	chr3:71289769-71305853	hgnc_idHGNC:41942	+	8.26939	-2.15135	0.836676	-2.57131	0.0101315	0.175519	11.3386	21.1112	8.14325	1.90013	3.96544	3.15771
ENSG00000243225.2	RP11-7F17.1	chr14:76968683-76969145	tagpseudo_consens	+	3.32602	-2.15094	1.2376	-1.73799	0.0822128	NA	5.15391	6.59725	4.52403	1.90013	0.991361	0.789428
ENSG00000241963.3	RN7SL655P	chr5:154349428-154349725	hgnc_idHGNC:46671	+	12.7167	-2.15021	0.867486	-2.47867	0.0131875	0.205265	15.4617	43.5419	3.61922	3.80026	1.98272	7.89428
ENSG00000241868.3	RN7SL434P	chr3:196397508-196397778	hgnc_idHGNC:46450	-	1.74418	-2.14999	1.99702	-1.0766	0.28166	NA	0	3.95835	4.52403	0	1.98272	0
ENSG00000271098.1	IMMP1LP3	chr7:2287915-2288428	hgnc_idHGNC:51134	+	1.64983	-2.14896	1.80555	-1.1902	0.233967	NA	1.03078	5.2778	1.80961	0	0.991361	0.789428
ENSG00000169213.7	RAB3B	chr1:51907956-51990700	hgnc_idHGNC:9778	-	2207.47	-2.14836	0.239198	-8.98153	2.67e-19	3.31e-16	2690.34	4910.99	3206.63	923.464	647.358	866.002
ENSG00000275488.1	RP11-793H13.12	chr12:53574632-53576103	havana_geneOTTHUMG00000187924.1	+	4.80014	-2.14786	1.14436	-1.87691	0.0605299	NA	5.15391	15.8334	2.71442	0.950066	0.991361	3.15771
ENSG00000226348.1	VN2R10P	chr16:77220406-77221258	hgnc_idHGNC:33216	+	4.79215	-2.14703	1.25139	-1.71572	0.0862141	NA	1.03078	17.1529	5.42884	0	1.98272	3.15771
ENSG00000271002.1	RP11-599B13.8	chr17:8199123-8199437	tagpseudo_consens	-	4.1242	-2.14549	1.13496	-1.89036	0.0587099	NA	5.15391	10.5556	4.52403	0.950066	1.98272	1.57886
ENSG00000253406.1	AC012613.2	chr5:149216523-149276805	tagoverlapping_locus	-	17.3485	-2.14548	0.680116	-3.15457	0.00160733	0.0467776	12.3694	52.778	19.9057	3.80026	8.92225	6.31542
ENSG00000207003.1	RNU6-611P	chr19:45047458-45047561	hgnc_idHGNC:47574	+	5.82903	-2.14367	1.00127	-2.14095	0.0322777	NA	13.4002	10.5556	4.52403	0.950066	3.96544	1.57886
ENSG00000114124.3	GRK7	chr3:141763408-141819352	hgnc_idHGNC:17031	+	1.74571	-2.1429	1.82202	-1.17611	0.239551	NA	1.03078	6.59725	0.904806	0.950066	0.991361	0
ENSG00000273142.1	LINC02604	chr7:66902857-66906297	hgnc_idHGNC:53972	+	10.4536	-2.14276	1.07406	-1.99502	0.0460407	0.397484	2.06156	47.5002	1.80961	2.8502	2.97408	5.52599
ENSG00000078596.11	ITM2A	chrX:79360384-79367667	hgnc_idHGNC:6173	-	0.370709	-2.14059	3.71373	-0.576398	0.564346	NA	0	1.31945	0.904806	0	0	0
ENSG00000106384.12	MOGAT3	chr7:101195007-101201038	hgnc_idHGNC:23249	-	0.370709	-2.14059	3.71373	-0.576398	0.564346	NA	0	1.31945	0.904806	0	0	0
ENSG00000107317.13	PTGDS	chr9:136975092-136981742	hgnc_idHGNC:9592	+	0.370709	-2.14059	3.71373	-0.576398	0.564346	NA	0	1.31945	0.904806	0	0	0
ENSG00000115138.11	POMC	chr2:25160853-25168903	hgnc_idHGNC:9201	-	0.370709	-2.14059	3.71373	-0.576398	0.564346	NA	0	1.31945	0.904806	0	0	0
ENSG00000118473.23	SGIP1	chr1:66533267-66751139	hgnc_idHGNC:25412	+	0.370709	-2.14059	3.71373	-0.576398	0.564346	NA	0	1.31945	0.904806	0	0	0
ENSG00000120094.9	HOXB1	chr17:48528526-48531011	hgnc_idHGNC:5111	-	0.370709	-2.14059	3.71373	-0.576398	0.564346	NA	0	1.31945	0.904806	0	0	0
ENSG00000156738.18	MS4A1	chr11:60455846-60470752	hgnc_idHGNC:7315	+	0.370709	-2.14059	3.71373	-0.576398	0.564346	NA	0	1.31945	0.904806	0	0	0
ENSG00000169715.15	MT1E	chr16:56625475-56627112	hgnc_idHGNC:7397	+	0.370709	-2.14059	3.71373	-0.576398	0.564346	NA	0	1.31945	0.904806	0	0	0
ENSG00000173200.13	PARP15	chr3:122577628-122639047	hgnc_idHGNC:26876	+	0.370709	-2.14059	3.71373	-0.576398	0.564346	NA	0	1.31945	0.904806	0	0	0
ENSG00000174348.14	PODN	chr1:53062052-53085501	hgnc_idHGNC:23174	+	0.370709	-2.14059	3.71373	-0.576398	0.564346	NA	0	1.31945	0.904806	0	0	0
ENSG00000186790.6	FOXE3	chr1:47416285-47418052	hgnc_idHGNC:3808	+	0.370709	-2.14059	3.71373	-0.576398	0.564346	NA	0	1.31945	0.904806	0	0	0
ENSG00000188386.8	PPP3R2	chr9:101591604-101595021	hgnc_idHGNC:9318	-	0.370709	-2.14059	3.71373	-0.576398	0.564346	NA	0	1.31945	0.904806	0	0	0
ENSG00000204442.4	FAM155A	chr13:107163510-107867496	hgnc_idHGNC:33877	-	0.370709	-2.14059	3.71373	-0.576398	0.564346	NA	0	1.31945	0.904806	0	0	0
ENSG00000205360.6	MT1CP	chr16:56648248-56649514	hgnc_idHGNC:7395	+	0.370709	-2.14059	3.71373	-0.576398	0.564346	NA	0	1.31945	0.904806	0	0	0
ENSG00000207931.1	MIR577	chr4:114656759-114656854	hgnc_idHGNC:32833	+	0.370709	-2.14059	3.71373	-0.576398	0.564346	NA	0	1.31945	0.904806	0	0	0
ENSG00000212122.4	TSSK1B	chr5:113432553-113434989	hgnc_idHGNC:14968	-	0.370709	-2.14059	3.71373	-0.576398	0.564346	NA	0	1.31945	0.904806	0	0	0
ENSG00000214886.4	FAM177A1P1	chr4:98955982-98956767	hgnc_idHGNC:34441	+	0.370709	-2.14059	3.71373	-0.576398	0.564346	NA	0	1.31945	0.904806	0	0	0
ENSG00000219186.2	FTH1P19	chrX:37492021-37492548	hgnc_idHGNC:33525	+	0.370709	-2.14059	3.71373	-0.576398	0.564346	NA	0	1.31945	0.904806	0	0	0
ENSG00000222407.1	RNA5SP80	chr1:231281414-231281524	hgnc_idHGNC:42857	-	0.370709	-2.14059	3.71373	-0.576398	0.564346	NA	0	1.31945	0.904806	0	0	0
ENSG00000222790.1	RNU4-14P	chr5:140397323-140397444	hgnc_idHGNC:46950	-	0.370709	-2.14059	3.71373	-0.576398	0.564346	NA	0	1.31945	0.904806	0	0	0
ENSG00000222986.1	RNU5A-5P	chr1:231670635-231670750	hgnc_idHGNC:42525	+	0.370709	-2.14059	3.71373	-0.576398	0.564346	NA	0	1.31945	0.904806	0	0	0
ENSG00000223739.1	RPS15AP15	chr2:65511771-65512076	hgnc_idHGNC:35640	-	0.370709	-2.14059	3.71373	-0.576398	0.564346	NA	0	1.31945	0.904806	0	0	0
ENSG00000223824.1	TERF1P6	chr2:189917254-189917758	hgnc_idHGNC:54602	-	0.370709	-2.14059	3.71373	-0.576398	0.564346	NA	0	1.31945	0.904806	0	0	0
ENSG00000224132.2	AC112715.2	chr2:237257091-237257676	havana_geneOTTHUMG00000153019.3	+	0.370709	-2.14059	3.71373	-0.576398	0.564346	NA	0	1.31945	0.904806	0	0	0
ENSG00000224731.1	AC016716.2	chr2:80028012-80030551	havana_geneOTTHUMG00000152926.1	-	0.370709	-2.14059	3.71373	-0.576398	0.564346	NA	0	1.31945	0.904806	0	0	0
ENSG00000225246.1	RPS2P1	chr20:34122470-34123290	hgnc_idHGNC:16580	+	0.370709	-2.14059	3.71373	-0.576398	0.564346	NA	0	1.31945	0.904806	0	0	0
ENSG00000225620.1	RP11-569A11.2	chr1:202632428-202632911	havana_geneOTTHUMG00000041395.1	+	0.370709	-2.14059	3.71373	-0.576398	0.564346	NA	0	1.31945	0.904806	0	0	0
ENSG00000225756.1	DBH-AS1	chr9:133654586-133657313	hgnc_idHGNC:24155	-	0.370709	-2.14059	3.71373	-0.576398	0.564346	NA	0	1.31945	0.904806	0	0	0
ENSG00000226240.2	LINC00381	chr13:74419158-74444735	hgnc_idHGNC:42708	+	0.370709	-2.14059	3.71373	-0.576398	0.564346	NA	0	1.31945	0.904806	0	0	0
ENSG00000226883.1	RP4-782L23.2	chr1:59754747-59789182	havana_geneOTTHUMG00000008768.1	-	0.370709	-2.14059	3.71373	-0.576398	0.564346	NA	0	1.31945	0.904806	0	0	0
ENSG00000227294.1	AC016994.2	chr2:106834464-106841207	havana_geneOTTHUMG00000153202.1	+	0.370709	-2.14059	3.71373	-0.576398	0.564346	NA	0	1.31945	0.904806	0	0	0
ENSG00000227297.1	RP4-718J7.4	chr20:57599695-57601200	havana_geneOTTHUMG00000032826.2	-	0.370709	-2.14059	3.71373	-0.576398	0.564346	NA	0	1.31945	0.904806	0	0	0
ENSG00000227489.1	AC006458.3	chr7:15066207-15068651	havana_geneOTTHUMG00000152389.1	+	0.370709	-2.14059	3.71373	-0.576398	0.564346	NA	0	1.31945	0.904806	0	0	0
ENSG00000230747.1	AC021188.4	chr2:96307263-96321731	tagoverlapping_locus	-	0.370709	-2.14059	3.71373	-0.576398	0.564346	NA	0	1.31945	0.904806	0	0	0
ENSG00000231034.1	RP11-346K17.3	chr20:34688688-34688978	havana_geneOTTHUMG00000032303.1	+	0.370709	-2.14059	3.71373	-0.576398	0.564346	NA	0	1.31945	0.904806	0	0	0
ENSG00000232622.1	RP11-484D4.3	chr1:84636158-84637106	tagpseudo_consens	-	0.370709	-2.14059	3.71373	-0.576398	0.564346	NA	0	1.31945	0.904806	0	0	0
ENSG00000234675.1	RP11-242F11.2	chr6:148017422-148020974	havana_geneOTTHUMG00000015770.1	-	0.370709	-2.14059	3.71373	-0.576398	0.564346	NA	0	1.31945	0.904806	0	0	0
ENSG00000235248.3	OR13C1P	chr9:104655363-104659055	hgnc_idHGNC:14699	-	0.370709	-2.14059	3.71373	-0.576398	0.564346	NA	0	1.31945	0.904806	0	0	0
ENSG00000237031.7	AC008067.2	chr2:80572681-80618777	havana_geneOTTHUMG00000152911.4	-	0.370709	-2.14059	3.71373	-0.576398	0.564346	NA	0	1.31945	0.904806	0	0	0
ENSG00000237186.1	RP11-229A12.2	chr3:57530345-57530967	tagpseudo_consens	-	0.370709	-2.14059	3.71373	-0.576398	0.564346	NA	0	1.31945	0.904806	0	0	0
ENSG00000237557.1	YWHABP1	chr9:38643042-38643768	hgnc_idHGNC:50294	+	0.370709	-2.14059	3.71373	-0.576398	0.564346	NA	0	1.31945	0.904806	0	0	0
ENSG00000238249.2	HMGN2P17	chr1:8893409-8894151	hgnc_idHGNC:39381	+	0.370709	-2.14059	3.71373	-0.576398	0.564346	NA	0	1.31945	0.904806	0	0	0
ENSG00000239822.3	RN7SL754P	chr10:430239-430504	hgnc_idHGNC:46770	-	0.370709	-2.14059	3.71373	-0.576398	0.564346	NA	0	1.31945	0.904806	0	0	0
ENSG00000239823.2	Y_RNA	chr17:64390158-64390263		-	0.370709	-2.14059	3.71373	-0.576398	0.564346	NA	0	1.31945	0.904806	0	0	0
ENSG00000241187.1	CTC-209L16.1	chr5:154729231-154729694	tagpseudo_consens	+	0.370709	-2.14059	3.71373	-0.576398	0.564346	NA	0	1.31945	0.904806	0	0	0
ENSG00000241280.1	RP11-221J22.2	chr3:101960358-101997926	tagoverlapping_locus	+	0.370709	-2.14059	3.71373	-0.576398	0.564346	NA	0	1.31945	0.904806	0	0	0
ENSG00000242986.2	RPL21P99	chr12:29658376-29658798	hgnc_idHGNC:36628	-	0.370709	-2.14059	3.71373	-0.576398	0.564346	NA	0	1.31945	0.904806	0	0	0
ENSG00000243008.2	RP11-556N21.1	chr13:24566873-24597676	tagoverlapping_locus	+	0.370709	-2.14059	3.71373	-0.576398	0.564346	NA	0	1.31945	0.904806	0	0	0
ENSG00000243020.1	RPL7P39	chr12:64867956-64868699	hgnc_idHGNC:36214	-	0.370709	-2.14059	3.71373	-0.576398	0.564346	NA	0	1.31945	0.904806	0	0	0
ENSG00000243085.1	RP11-392E22.3	chr9:38526831-38527032	tagpseudo_consens	+	0.370709	-2.14059	3.71373	-0.576398	0.564346	NA	0	1.31945	0.904806	0	0	0
ENSG00000243359.3	RN7SL815P	chr3:115837870-115838159	hgnc_idHGNC:46831	+	0.370709	-2.14059	3.71373	-0.576398	0.564346	NA	0	1.31945	0.904806	0	0	0
ENSG00000248393.1	CTD-2015A6.1	chr5:82545862-82546310	havana_geneOTTHUMG00000162772.1	-	0.370709	-2.14059	3.71373	-0.576398	0.564346	NA	0	1.31945	0.904806	0	0	0
ENSG00000250662.1	HNRNPKP5	chr5:14877667-14877919	hgnc_idHGNC:42378	-	0.370709	-2.14059	3.71373	-0.576398	0.564346	NA	0	1.31945	0.904806	0	0	0
ENSG00000251839.1	RNU7-12P	chr10:27232255-27232316	hgnc_idHGNC:34108	-	0.370709	-2.14059	3.71373	-0.576398	0.564346	NA	0	1.31945	0.904806	0	0	0
ENSG00000252545.1	RNU6-362P	chr17:75031097-75031186	hgnc_idHGNC:47325	+	0.370709	-2.14059	3.71373	-0.576398	0.564346	NA	0	1.31945	0.904806	0	0	0
ENSG00000253460.2	IGKV2OR22-3	chr22:16921443-16922173	hgnc_idHGNC:5812	-	0.370709	-2.14059	3.71373	-0.576398	0.564346	NA	0	1.31945	0.904806	0	0	0
ENSG00000253541.1	SEPTIN10P1	chr8:56476826-56477987	hgnc_idHGNC:40018	-	0.370709	-2.14059	3.71373	-0.576398	0.564346	NA	0	1.31945	0.904806	0	0	0
ENSG00000255983.1	RP11-1038A11.1	chr12:5388589-5406651	havana_geneOTTHUMG00000168648.1	+	0.370709	-2.14059	3.71373	-0.576398	0.564346	NA	0	1.31945	0.904806	0	0	0
ENSG00000256232.1	LINC02387	chr12:31363481-31369301	hgnc_idHGNC:53313	-	0.370709	-2.14059	3.71373	-0.576398	0.564346	NA	0	1.31945	0.904806	0	0	0
ENSG00000258616.5	LINC02303	chr14:45706250-45715952	hgnc_idHGNC:53222	-	0.370709	-2.14059	3.71373	-0.576398	0.564346	NA	0	1.31945	0.904806	0	0	0
ENSG00000259476.1	RP11-50C13.2	chr15:58521311-58523371	tagoverlapping_locus	+	0.370709	-2.14059	3.71373	-0.576398	0.564346	NA	0	1.31945	0.904806	0	0	0
ENSG00000259664.3	LINC02254	chr15:97339693-97523442	hgnc_idHGNC:53152	-	0.370709	-2.14059	3.71373	-0.576398	0.564346	NA	0	1.31945	0.904806	0	0	0
ENSG00000260488.1	RP11-166B2.7	chr16:11976851-11977850	havana_geneOTTHUMG00000172962.1	-	0.370709	-2.14059	3.71373	-0.576398	0.564346	NA	0	1.31945	0.904806	0	0	0
ENSG00000260876.6	LINC01229	chr16:79676048-79809716	hgnc_idHGNC:49682	+	0.370709	-2.14059	3.71373	-0.576398	0.564346	NA	0	1.31945	0.904806	0	0	0
ENSG00000261117.1	RP11-333O1.1	chr2:12715415-12716227	havana_geneOTTHUMG00000175731.1	+	0.370709	-2.14059	3.71373	-0.576398	0.564346	NA	0	1.31945	0.904806	0	0	0
ENSG00000261218.5	RP11-960L18.1	chr16:81738248-81767868	tagoverlapping_locus	+	0.370709	-2.14059	3.71373	-0.576398	0.564346	NA	0	1.31945	0.904806	0	0	0
ENSG00000264614.1	MIR5588	chr3:185253210-185253272	hgnc_idHGNC:43505	-	0.370709	-2.14059	3.71373	-0.576398	0.564346	NA	0	1.31945	0.904806	0	0	0
ENSG00000265456.1	MIR3672	chrX:121370972-121371053	hgnc_idHGNC:38957	+	0.370709	-2.14059	3.71373	-0.576398	0.564346	NA	0	1.31945	0.904806	0	0	0
ENSG00000266107.1	MIR4525	chr17:82668233-82668307	hgnc_idHGNC:41903	-	0.370709	-2.14059	3.71373	-0.576398	0.564346	NA	0	1.31945	0.904806	0	0	0
ENSG00000266738.1	MIR4757	chr2:19348429-19348505	hgnc_idHGNC:41746	+	0.370709	-2.14059	3.71373	-0.576398	0.564346	NA	0	1.31945	0.904806	0	0	0
ENSG00000267605.7	CTD-3220F14.1	chr19:37235507-37304395	havana_geneOTTHUMG00000180577.8	-	0.370709	-2.14059	3.71373	-0.576398	0.564346	NA	0	1.31945	0.904806	0	0	0
ENSG00000271379.1	RP11-440G2.2	chr12:42069935-42070625	tagpseudo_consens	-	0.370709	-2.14059	3.71373	-0.576398	0.564346	NA	0	1.31945	0.904806	0	0	0
ENSG00000271761.1	XXbac-BPGBPG55C20.3	chr6:57902609-57903148	havana_geneOTTHUMG00000185766.1	-	0.370709	-2.14059	3.71373	-0.576398	0.564346	NA	0	1.31945	0.904806	0	0	0
ENSG00000272161.1	RP4-713A8.1	chr1:2326201-2326693	tagoverlapping_locus	-	0.370709	-2.14059	3.71373	-0.576398	0.564346	NA	0	1.31945	0.904806	0	0	0
ENSG00000272545.1	CTC-527H23.4	chr16:48640473-48641052	tagoverlapping_locus	+	0.370709	-2.14059	3.71373	-0.576398	0.564346	NA	0	1.31945	0.904806	0	0	0
ENSG00000272789.1	RP11-286H15.1	chr2:127625997-127626848	havana_geneOTTHUMG00000186042.2	-	0.370709	-2.14059	3.71373	-0.576398	0.564346	NA	0	1.31945	0.904806	0	0	0
ENSG00000272968.5	RBAK-RBAKDN	chr7:4983718-5073221	hgnc_idHGNC:42971	+	0.370709	-2.14059	3.71373	-0.576398	0.564346	NA	0	1.31945	0.904806	0	0	0
ENSG00000274775.2	RP1-274L7.4	chrX:130445085-130524257	havana_geneOTTHUMG00000188056.2	-	0.370709	-2.14059	3.71373	-0.576398	0.564346	NA	0	1.31945	0.904806	0	0	0
ENSG00000277950.1	Metazoa_SRP	chr22:20070716-20070965		+	0.370709	-2.14059	3.71373	-0.576398	0.564346	NA	0	1.31945	0.904806	0	0	0
ENSG00000278524.1	MIR6810	chr2:218341911-218341980	hgnc_idHGNC:49987	+	0.370709	-2.14059	3.71373	-0.576398	0.564346	NA	0	1.31945	0.904806	0	0	0
ENSG00000278969.1	RP11-662I13.3	chr12:24902309-24904681	havana_geneOTTHUMG00000187475.1	+	0.370709	-2.14059	3.71373	-0.576398	0.564346	NA	0	1.31945	0.904806	0	0	0
ENSG00000279091.1	RP11-461F11.2	chr15:97533738-97541476	tagoverlapping_locus	-	0.370709	-2.14059	3.71373	-0.576398	0.564346	NA	0	1.31945	0.904806	0	0	0
ENSG00000279370.1	RP1-247F3.1	chr5:131261321-131261607	havana_geneOTTHUMG00000162693.1	-	0.370709	-2.14059	3.71373	-0.576398	0.564346	NA	0	1.31945	0.904806	0	0	0
ENSG00000279677.1	RP11-327P2.6	chr13:51921251-51921587	havana_geneOTTHUMG00000175998.1	+	0.370709	-2.14059	3.71373	-0.576398	0.564346	NA	0	1.31945	0.904806	0	0	0
ENSG00000280443.1	RP4-551N11.1	chr6:21822536-21822737	tagoverlapping_locus	+	0.370709	-2.14059	3.71373	-0.576398	0.564346	NA	0	1.31945	0.904806	0	0	0
ENSG00000283317.1	RP11-122G18.11	chr1:161433444-161440996	havana_geneOTTHUMG00000191710.1	-	0.370709	-2.14059	3.71373	-0.576398	0.564346	NA	0	1.31945	0.904806	0	0	0
ENSG00000284646.1	RP4-796F18.3	chr1:11311734-11319093	havana_geneOTTHUMG00000192296.1	-	0.370709	-2.14059	3.71373	-0.576398	0.564346	NA	0	1.31945	0.904806	0	0	0
ENSG00000285030.1	RP11-536G4.5	chr12:95885169-95885797	havana_geneOTTHUMG00000192602.1	+	0.370709	-2.14059	3.71373	-0.576398	0.564346	NA	0	1.31945	0.904806	0	0	0
ENSG00000286164.1	CTD-2062O1.4	chr5:41868975-41880210	tagoverlapping_locus	+	0.370709	-2.14059	3.71373	-0.576398	0.564346	NA	0	1.31945	0.904806	0	0	0
ENSG00000286546.1	RP5-841K13.1	chr20:15892355-15985876	havana_geneOTTHUMG00000195080.1	-	0.370709	-2.14059	3.71373	-0.576398	0.564346	NA	0	1.31945	0.904806	0	0	0
ENSG00000287083.1	RP11-774G5.2	chr4:179923773-180059792	havana_geneOTTHUMG00000195414.1	-	0.370709	-2.14059	3.71373	-0.576398	0.564346	NA	0	1.31945	0.904806	0	0	0
ENSG00000287960.1	CTC-543D15.9	chr19:9507820-9514539	havana_geneOTTHUMG00000195281.1	-	0.370709	-2.14059	3.71373	-0.576398	0.564346	NA	0	1.31945	0.904806	0	0	0
ENSG00000230751.1	AC007036.4	chr7:30140870-30141417	tagoverlapping_locus	+	2.38613	-2.1395	1.54479	-1.38498	0.16606	NA	2.06156	7.9167	1.80961	0.950066	0	1.57886
ENSG00000240925.1	RPS20P31	chr12:120247460-120247791	hgnc_idHGNC:35767	+	8.47728	-2.13892	1.18818	-1.80017	0.0718343	0.48119	1.03078	39.5835	0.904806	3.80026	3.96544	1.57886
ENSG00000242522.1	KLHL6-AS1	chr3:183548735-183552326	hgnc_idHGNC:40850	+	1.55931	-2.13875	1.92441	-1.11138	0.266404	NA	3.09235	0	4.52403	0.950066	0	0.789428
ENSG00000273141.1	RP11-820I16.4	chr18:11908712-11909223	havana_geneOTTHUMG00000186232.1	+	1.67007	-2.13555	2.08713	-1.0232	0.306214	NA	7.21547	0	0.904806	1.90013	0	0
ENSG00000200201.1	Y_RNA	chr11:3665164-3665259		-	0.845875	-2.13527	2.34969	-0.908745	0.363485	NA	2.06156	1.31945	0.904806	0	0	0.789428
ENSG00000235821.1	IFITM4P	chr6:29750729-29751148	hgnc_idHGNC:21669	-	0.845875	-2.13527	2.34969	-0.908745	0.363485	NA	2.06156	1.31945	0.904806	0	0	0.789428
ENSG00000262049.1	RP13-1032I1.7	chr17:81701324-81703300	havana_geneOTTHUMG00000178170.1	-	0.845875	-2.13527	2.34969	-0.908745	0.363485	NA	2.06156	1.31945	0.904806	0	0	0.789428
ENSG00000280113.2	RP11-84A14.7	chr1:9826289-9828271	havana_geneOTTHUMG00000192111.1	-	0.845875	-2.13527	2.34969	-0.908745	0.363485	NA	2.06156	1.31945	0.904806	0	0	0.789428
ENSG00000212789.4	ST13P5	chr11:18261982-18263091	hgnc_idHGNC:18556	+	0.872648	-2.13521	2.33018	-0.916328	0.359495	NA	2.06156	1.31945	0.904806	0.950066	0	0
ENSG00000224447.1	H3P26	chr6:26016379-26016601	hgnc_idHGNC:4770	+	0.87953	-2.1352	2.32531	-0.91824	0.358493	NA	2.06156	1.31945	0.904806	0	0.991361	0
ENSG00000226377.2	AC084809.2	chr17:32876759-32881070	havana_geneOTTHUMG00000132777.2	+	0.87953	-2.1352	2.32531	-0.91824	0.358493	NA	2.06156	1.31945	0.904806	0	0.991361	0
ENSG00000232963.1	HMGN2P20	chr2:24330402-24330674	hgnc_idHGNC:39385	+	0.87953	-2.1352	2.32531	-0.91824	0.358493	NA	2.06156	1.31945	0.904806	0	0.991361	0
ENSG00000233996.1	KDM3AP1	chr2:189486480-189487992	hgnc_idHGNC:54795	-	0.87953	-2.1352	2.32531	-0.91824	0.358493	NA	2.06156	1.31945	0.904806	0	0.991361	0
ENSG00000275860.1	RP11-178C3.7	chr17:60021072-60022436	havana_geneOTTHUMG00000187935.1	+	0.87953	-2.1352	2.32531	-0.91824	0.358493	NA	2.06156	1.31945	0.904806	0	0.991361	0
ENSG00000257464.1	RP11-161H23.8	chr12:49442424-49442652	havana_geneOTTHUMG00000169516.1	-	3.9825	-2.13379	1.40289	-1.52099	0.128261	NA	10.3078	9.23615	0	0	1.98272	2.36828
ENSG00000223841.1	RP11-448K10.1	chr10:57955295-57957178	tagpseudo_consens	+	7.54039	-2.13269	0.902831	-2.36222	0.0181659	NA	10.3078	21.1112	5.42884	2.8502	3.96544	1.57886
ENSG00000242134.2	RPL5P13	chr4:142286917-142287625	hgnc_idHGNC:37023	-	3.25155	-2.13179	1.32301	-1.61132	0.10711	NA	3.09235	9.23615	3.61922	0	1.98272	1.57886
ENSG00000237953.1	RPS13P5	chr2:24968958-24969224	hgnc_idHGNC:36610	-	3.24543	-2.13139	1.337	-1.59415	0.110901	NA	6.18469	7.9167	1.80961	0	1.98272	1.57886
ENSG00000270857.1	RP11-757G14.3	chr12:12248991-12249427	tagpseudo_consens	+	2.20662	-2.13113	1.65674	-1.28634	0.198326	NA	4.12313	1.31945	5.42884	0	0	2.36828
ENSG00000275383.1	RP11-615I2.6	chr16:68591382-68594424	havana_geneOTTHUMG00000177420.1	+	2.45337	-2.13055	1.41934	-1.50109	0.133332	NA	3.09235	5.2778	3.61922	0.950066	0.991361	0.789428
ENSG00000184574.10	LPAR5	chr12:6618835-6635960	hgnc_idHGNC:13307	-	4.01956	-2.12967	1.12461	-1.89371	0.0582638	NA	6.18469	5.2778	8.14325	0.950066	1.98272	1.57886
ENSG00000241641.1	RPS23P6	chr16:12081237-12081902	hgnc_idHGNC:36511	+	1.75259	-2.12743	1.91329	-1.11192	0.266172	NA	1.03078	6.59725	0.904806	0	1.98272	0
ENSG00000232827.3	LINC01189	chr9:62452451-62522018	hgnc_idHGNC:49592	+	1.72471	-2.12488	1.9192	-1.10717	0.268221	NA	0	6.59725	1.80961	0.950066	0.991361	0
ENSG00000222068.1	RN7SKP154	chr2:133391109-133391398	hgnc_idHGNC:45878	-	4.09826	-2.12483	1.31307	-1.61822	0.105616	NA	2.06156	17.1529	0.904806	1.90013	0.991361	1.57886
ENSG00000237007.4	KRT18P52	chr2:31822591-31823436	hgnc_idHGNC:37888	-	2.34414	-2.12419	1.67953	-1.26475	0.20596	NA	0	7.9167	3.61922	0.950066	0	1.57886
ENSG00000124256.15	ZBP1	chr20:57603846-57620576	hgnc_idHGNC:16176	-	4.94303	-2.12213	1.09067	-1.94571	0.0516891	NA	8.24625	13.1945	2.71442	0.950066	2.97408	1.57886
ENSG00000123610.5	TNFAIP6	chr2:151357592-151380046	hgnc_idHGNC:11898	+	37.4059	-2.12143	0.439625	-4.82556	1.4e-06	0.000140607	68.0316	46.1808	67.8604	9.50066	21.8099	11.052
ENSG00000229585.4	RPL21P44	chr4:53986587-53987058	hgnc_idHGNC:33820	-	4.0845	-2.12071	1.23147	-1.7221	0.0850508	NA	7.21547	11.8751	0.904806	0.950066	1.98272	1.57886
ENSG00000238109.1	RNF14P3	chr7:98998538-98999930	hgnc_idHGNC:54671	-	17.768	-2.12035	0.819017	-2.5889	0.00962831	0.16867	12.3694	67.292	7.23845	1.90013	9.91361	7.89428
ENSG00000104967.8	NOVA2	chr19:45933734-45974044	hgnc_idHGNC:7887	-	23.2431	-2.12009	0.831683	-2.54916	0.0107984	0.182003	9.27704	98.9588	5.42884	7.60053	7.93089	10.2626
ENSG00000234579.1	AC009305.1	chr2:30986939-30991426	havana_geneOTTHUMG00000152041.1	+	4.98851	-2.11759	1.04758	-2.02141	0.0432371	NA	5.15391	11.8751	7.23845	1.90013	2.97408	0.789428
ENSG00000119866.22	BCL11A	chr2:60450520-60554467	hgnc_idHGNC:13221	-	10.5578	-2.11603	0.757288	-2.79422	0.00520252	0.10858	13.4002	26.389	11.7625	1.90013	5.94816	3.94714
ENSG00000279246.1	RP11-286N22.14	chr11:61352244-61354477	tagoverlapping_locus	+	3.19656	-2.11558	1.26589	-1.67122	0.0946783	NA	4.12313	7.9167	3.61922	0.950066	0.991361	1.57886
ENSG00000262480.2	SAMD11P1	chr17:2613284-2613944	hgnc_idHGNC:44473	-	2.39838	-2.11469	1.47612	-1.43261	0.15197	NA	4.12313	3.95835	3.61922	1.90013	0	0.789428
ENSG00000229955.1	RP1-5O6.4	chr22:38387918-38388857	tagoverlapping_locus	-	4.15785	-2.11406	1.15017	-1.83804	0.0660561	NA	5.15391	10.5556	4.52403	0.950066	2.97408	0.789428
ENSG00000261729.2	GS1-204I12.4	chr1:185646463-185657168	havana_geneOTTHUMG00000176308.3	+	4.0001	-2.11195	1.12434	-1.87839	0.0603279	NA	6.18469	7.9167	5.42884	1.90013	0.991361	1.57886
ENSG00000271765.1	RN7SKP299	chr6:136545192-136545492	hgnc_idHGNC:46023	+	4.56799	-2.10839	1.34577	-1.56668	0.117189	NA	3.09235	18.4723	0.904806	0	0.991361	3.94714
ENSG00000234353.2	AP000347.4	chr22:23638492-23640762	tagoverlapping_locus	-	6.78963	-2.1074	1.05981	-1.98847	0.0467596	NA	5.15391	22.4307	5.42884	4.75033	2.97408	0
ENSG00000144583.5	MARCHF4	chr2:216257865-216372483	hgnc_idHGNC:29269	-	132.181	-2.10316	0.380225	-5.53136	3.18e-08	5.26e-06	135.032	358.89	150.198	56.0539	33.7063	59.2071
ENSG00000248936.1	RP11-36B15.1	chr4:37588087-37588875	havana_geneOTTHUMG00000160390.1	-	3.3952	-2.10313	1.34623	-1.56224	0.118233	NA	4.12313	10.5556	1.80961	1.90013	1.98272	0
ENSG00000163817.16	SLC6A20	chr3:45755449-45796536	hgnc_idHGNC:30927	-	1.56772	-2.10302	1.82023	-1.15536	0.247945	NA	4.12313	2.6389	0.904806	0.950066	0	0.789428
ENSG00000237605.2	DYRK3-AS1	chr1:206634196-206635714	hgnc_idHGNC:40199	-	1.56772	-2.10302	1.82023	-1.15536	0.247945	NA	4.12313	2.6389	0.904806	0.950066	0	0.789428
ENSG00000248560.1	CTB-14A14.2	chr5:181114106-181115674	tagpseudo_consens	+	11.4168	-2.10293	0.723756	-2.90558	0.00366575	0.0848982	18.5541	13.1945	23.525	5.70039	5.94816	1.57886
ENSG00000286850.1	RP11-533K9.5	chr9:94485445-94511614	havana_geneOTTHUMG00000194240.1	-	4.66193	-2.10092	1.1069	-1.89803	0.0576922	NA	5.15391	13.1945	4.52403	0.950066	0.991361	3.15771
ENSG00000179772.8	FOXS1	chr20:31844303-31845604	hgnc_idHGNC:3735	-	9.69592	-2.10058	0.740583	-2.83639	0.00456264	0.0985412	15.4617	17.1529	14.4769	4.75033	3.96544	2.36828
ENSG00000123560.14	PLP1	chrX:103773718-103792619	hgnc_idHGNC:9086	+	0.858534	-2.10054	2.33783	-0.8985	0.368919	NA	1.03078	1.31945	1.80961	0	0.991361	0
ENSG00000202430.1	RNA5SP88	chr2:24564630-24564738	hgnc_idHGNC:42886	-	0.858534	-2.10054	2.33783	-0.8985	0.368919	NA	1.03078	1.31945	1.80961	0	0.991361	0
ENSG00000205502.4	C2CD4B	chr15:62163535-62165285	hgnc_idHGNC:33628	-	0.858534	-2.10054	2.33783	-0.8985	0.368919	NA	1.03078	1.31945	1.80961	0	0.991361	0
ENSG00000179157.4	RPS2P28	chr6:43363479-43364219	hgnc_idHGNC:35780	+	0.851652	-2.10051	2.34288	-0.896552	0.369958	NA	1.03078	1.31945	1.80961	0.950066	0	0
ENSG00000180019.6	AC079741.2	chr7:112446086-112446375	tagpseudo_consens	-	0.824879	-2.1004	2.36313	-0.888821	0.374099	NA	1.03078	1.31945	1.80961	0	0	0.789428
ENSG00000207198.1	RNU6-1195P	chr4:41113942-41114045	hgnc_idHGNC:48158	+	0.824879	-2.1004	2.36313	-0.888821	0.374099	NA	1.03078	1.31945	1.80961	0	0	0.789428
ENSG00000225008.1	TWF1P2	chrX:155290360-155291353	hgnc_idHGNC:21737	-	0.824879	-2.1004	2.36313	-0.888821	0.374099	NA	1.03078	1.31945	1.80961	0	0	0.789428
ENSG00000230491.1	SRD5A2P1	chrX:155310247-155310490	hgnc_idHGNC:55160	+	0.824879	-2.1004	2.36313	-0.888821	0.374099	NA	1.03078	1.31945	1.80961	0	0	0.789428
ENSG00000249610.1	ZNF474-AS1	chr5:122154496-122156015	hgnc_idHGNC:41019	-	0.824879	-2.1004	2.36313	-0.888821	0.374099	NA	1.03078	1.31945	1.80961	0	0	0.789428
ENSG00000278875.1	CTC-439O9.1	chr19:31364297-31366098	tagoverlapping_locus	+	0.824879	-2.1004	2.36313	-0.888821	0.374099	NA	1.03078	1.31945	1.80961	0	0	0.789428
ENSG00000279650.1	RP11-989F5.4	chr12:130775694-130776546	havana_geneOTTHUMG00000168364.1	-	0.824879	-2.1004	2.36313	-0.888821	0.374099	NA	1.03078	1.31945	1.80961	0	0	0.789428
ENSG00000285820.1	RP11-305F14.1	chr9:116838144-116877264	havana_geneOTTHUMG00000192849.1	+	0.824879	-2.1004	2.36313	-0.888821	0.374099	NA	1.03078	1.31945	1.80961	0	0	0.789428
ENSG00000134369.15	NAV1	chr1:201622885-201826969	hgnc_idHGNC:15989	+	564.437	-2.09867	0.598003	-3.50946	0.000449014	0.0176476	476.221	1725.84	543.788	205.214	212.151	223.408
ENSG00000200089.1	SNORD114-31	chr14:100993236-100993310	hgnc_idHGNC:33019	+	2.40679	-2.09833	1.66825	-1.2578	0.208463	NA	5.15391	6.59725	0	1.90013	0	0.789428
ENSG00000254192.1	CTC-558O2.2	chr5:168654513-168667761	havana_geneOTTHUMG00000163057.1	+	4.14222	-2.0983	1.1658	-1.79989	0.0718788	NA	6.18469	6.59725	7.23845	2.8502	1.98272	0
ENSG00000202259.1	RNU6-1318P	chr1:100000637-100000739	hgnc_idHGNC:48281	-	1.6636	-2.09747	2.03533	-1.03053	0.30276	NA	4.12313	3.95835	0	1.90013	0	0
ENSG00000228423.2	RP4-633I8.4	chr1:8805860-8807051	tagoverlapping_locus	-	3.21568	-2.09627	1.25169	-1.67476	0.0939815	NA	6.18469	3.95835	5.42884	0.950066	1.98272	0.789428
ENSG00000273483.1	RP4-671G15.2	chr1:112517799-112518441	havana_geneOTTHUMG00000186364.1	-	2.39038	-2.09287	1.5802	-1.32443	0.18536	NA	0	5.2778	6.33364	0.950066	0.991361	0.789428
ENSG00000212040.3	MIR543	chr14:101031987-101032064	hgnc_idHGNC:33664	+	0.852415	-2.09246	2.80976	-0.744713	0.456446	NA	4.12313	0	0	0	0.991361	0
ENSG00000228810.1	PABPC1P11	chr9:17589161-17591318	hgnc_idHGNC:37993	-	0.852415	-2.09246	2.80976	-0.744713	0.456446	NA	4.12313	0	0	0	0.991361	0
ENSG00000251372.6	LINC00499	chr4:138309613-138663403	hgnc_idHGNC:43436	+	0.852415	-2.09246	2.80976	-0.744713	0.456446	NA	4.12313	0	0	0	0.991361	0
ENSG00000254238.1	RP11-300E4.2	chr8:75026428-75029460	havana_geneOTTHUMG00000164545.1	-	2.19403	-2.09239	1.6193	-1.29216	0.196303	NA	4.12313	3.95835	2.71442	0	0	2.36828
ENSG00000225684.4	FAM225B	chr9:113102117-113111543	hgnc_idHGNC:21865	-	0.818759	-2.09219	2.84692	-0.734897	0.462402	NA	4.12313	0	0	0	0	0.789428
ENSG00000233416.1	RPS25P3	chr2:20606280-20606654	hgnc_idHGNC:36073	-	0.818759	-2.09219	2.84692	-0.734897	0.462402	NA	4.12313	0	0	0	0	0.789428
ENSG00000250815.1	RP11-89B16.2	chr4:53927499-53928138	tagpseudo_consens	-	0.818759	-2.09219	2.84692	-0.734897	0.462402	NA	4.12313	0	0	0	0	0.789428
ENSG00000054938.16	CHRDL2	chr11:74696429-74731426	hgnc_idHGNC:24168	-	3.87216	-2.09047	1.31069	-1.59494	0.110726	NA	6.18469	11.8751	0.904806	1.90013	0	2.36828
ENSG00000244921.2	MTCYBP18	chr5:134923303-134924049	hgnc_idHGNC:51976	-	6.42795	-2.0898	1.03631	-2.01657	0.0437403	NA	3.09235	23.7501	4.52403	2.8502	1.98272	2.36828
ENSG00000285527.1	RP11-899L11.4	chr16:87129857-87133107	havana_geneOTTHUMG00000192974.1	+	2.54202	-2.08936	1.57472	-1.32681	0.184571	NA	2.06156	6.59725	3.61922	0	2.97408	0
ENSG00000276765.1	MIR8073	chr13:110340958-110341029	hgnc_idHGNC:50131	+	6.9332	-2.08881	1.13109	-1.84672	0.0647879	NA	3.09235	29.0279	1.80961	0.950066	1.98272	4.73657
ENSG00000286347.1	RP11-790N8.1	chr2:69030042-69033637	havana_geneOTTHUMG00000195801.1	-	17.7161	-2.08332	0.692089	-3.0102	0.00261079	0.0676488	18.5541	56.7364	10.8577	5.70039	8.92225	5.52599
ENSG00000235121.1	RP11-90L20.2	chr1:201723294-201737506	tagoverlapping_locus	-	13.2695	-2.07931	0.823917	-2.52368	0.0116133	0.191199	7.21547	47.5002	9.95286	6.65046	1.98272	6.31542
ENSG00000285551.2	RP11-13A2.4	chr10:62520448-62672011	tagoverlapping_locus	+	1.42373	-2.07883	2.12848	-0.976674	0.328731	NA	5.15391	0	1.80961	0	0	1.57886
ENSG00000258091.1	RP11-290L1.6	chr12:75926213-75926467	tagpseudo_consens	+	2.48091	-2.07534	1.49615	-1.38712	0.165404	NA	6.18469	3.95835	1.80961	0.950066	1.98272	0
ENSG00000215049.3	PRDX2P1	chr13:30296147-30296735	hgnc_idHGNC:30020	+	2.30291	-2.07469	1.5597	-1.33018	0.183458	NA	1.03078	6.59725	3.61922	0	0.991361	1.57886
ENSG00000180043.11	FAM71E2	chr19:55354908-55363260	hgnc_idHGNC:25278	-	5.27566	-2.07467	1.11283	-1.86431	0.0622782	NA	13.4002	10.5556	1.80961	0.950066	0.991361	3.94714
ENSG00000235587.2	GAPDHP65	chrX:46439709-46440714	hgnc_idHGNC:4143	-	1.42985	-2.07347	1.95277	-1.06181	0.288323	NA	2.06156	1.31945	3.61922	0	0	1.57886
ENSG00000169862.19	CTNND2	chr5:10971836-11904446	hgnc_idHGNC:2516	-	1.55973	-2.073	1.93968	-1.06874	0.285188	NA	0	3.95835	3.61922	0	0.991361	0.789428
ENSG00000249623.1	PALLD-AS1	chr4:168647896-168648587	hgnc_idHGNC:40789	-	6.24307	-2.0714	0.960912	-2.15567	0.0311098	NA	11.3386	14.514	4.52403	0.950066	2.97408	3.15771
ENSG00000279421.1	RP11-335K5.3	chr15:78599892-78600013	tagoverlapping_locus	-	2.44538	-2.07101	1.63287	-1.26832	0.204683	NA	7.21547	0	4.52403	0.950066	1.98272	0
ENSG00000183396.4	TMEM89	chr3:48620759-48621769	hgnc_idHGNC:32372	-	1.55361	-2.06825	1.78803	-1.15672	0.247387	NA	3.09235	2.6389	1.80961	0	0.991361	0.789428
ENSG00000259713.1	RP11-429B14.1	chr15:89518523-89591956	tagoverlapping_locus	+	7.84216	-2.0675	0.820112	-2.52099	0.0117024	NA	11.3386	15.8334	10.8577	1.90013	3.96544	3.15771
ENSG00000287277.1	RP11-799O21.2	chr10:6824275-7118469	havana_geneOTTHUMG00000017626.2	-	18.0693	-2.06657	0.687994	-3.00376	0.00266665	0.0688265	14.4309	52.778	20.8105	3.80026	3.96544	12.6308
ENSG00000285041.1	RP4-629B2.1	chr1:68633701-68640425	havana_geneOTTHUMG00000192364.1	+	1.64949	-2.06384	1.78859	-1.15389	0.248545	NA	3.09235	3.95835	0.904806	0.950066	0.991361	0
ENSG00000137090.12	DMRT1	chr9:841690-969090	hgnc_idHGNC:2934	+	0.837538	-2.06254	2.55656	-0.806762	0.419803	NA	0	1.31945	2.71442	0	0.991361	0
ENSG00000286607.1	CTD-2547L24.5	chr14:91264903-91266666	havana_geneOTTHUMG00000194446.1	+	0.837538	-2.06254	2.55656	-0.806762	0.419803	NA	0	1.31945	2.71442	0	0.991361	0
ENSG00000200991.1	ENSG10010137853.1	chr15:84852498-84852615		-	0.830656	-2.06247	2.5629	-0.804739	0.42097	NA	0	1.31945	2.71442	0.950066	0	0
ENSG00000225028.1	RP11-330M19.1	chr1:47818066-47820237	havana_geneOTTHUMG00000007961.1	+	0.830656	-2.06247	2.5629	-0.804739	0.42097	NA	0	1.31945	2.71442	0.950066	0	0
ENSG00000286936.1	RP5-1068F16.6	chr20:10317889-10318753	havana_geneOTTHUMG00000194628.1	-	0.803883	-2.0622	2.58835	-0.796722	0.425613	NA	0	1.31945	2.71442	0	0	0.789428
ENSG00000286926.1	RP11-756J15.4	chr18:13276427-13277155	havana_geneOTTHUMG00000194946.1	-	2.39956	-2.05813	1.55056	-1.32734	0.184395	NA	4.12313	6.59725	0.904806	0	1.98272	0.789428
ENSG00000239767.2	RP11-789F5.1	chr3:86258936-86267424	havana_geneOTTHUMG00000158994.4	-	0.831419	-2.05769	2.56175	-0.803237	0.421838	NA	3.09235	0	0.904806	0	0.991361	0
ENSG00000250734.2	RP11-404E16.1	chr1:151612038-151613363	havana_geneOTTHUMG00000150102.2	-	0.831419	-2.05769	2.56175	-0.803237	0.421838	NA	3.09235	0	0.904806	0	0.991361	0
ENSG00000120279.6	MYCT1	chr6:152697895-152724567	hgnc_idHGNC:23172	+	0.824536	-2.05759	2.56816	-0.80119	0.423022	NA	3.09235	0	0.904806	0.950066	0	0
ENSG00000207378.1	RNU6-748P	chr8:98462944-98463050	hgnc_idHGNC:47711	-	0.824536	-2.05759	2.56816	-0.80119	0.423022	NA	3.09235	0	0.904806	0.950066	0	0
ENSG00000225978.3	HAR1A	chr20:63102205-63104386	hgnc_idHGNC:33117	+	0.824536	-2.05759	2.56816	-0.80119	0.423022	NA	3.09235	0	0.904806	0.950066	0	0
ENSG00000224932.2	LINC02262	chr4:117314597-117360655	hgnc_idHGNC:53174	-	0.797763	-2.05716	2.59389	-0.793077	0.427733	NA	3.09235	0	0.904806	0	0	0.789428
ENSG00000234005.3	GAPDHP22	chr13:99190579-99190991	hgnc_idHGNC:37774	-	0.797763	-2.05716	2.59389	-0.793077	0.427733	NA	3.09235	0	0.904806	0	0	0.789428
ENSG00000204362.6	LINC02783	chr1:17189783-17197617	hgnc_idHGNC:54303	+	9.30566	-2.05448	0.758051	-2.71022	0.00672387	0.130583	13.4002	17.1529	14.4769	1.90013	4.9568	3.94714
ENSG00000217733.2	CCT7P1	chr6:149879962-149881572	hgnc_idHGNC:35149	+	2.99799	-2.05448	1.36339	-1.50689	0.13184	NA	3.09235	7.9167	3.61922	0	0.991361	2.36828
ENSG00000169184.6	MN1	chr22:27748277-27801756	hgnc_idHGNC:7180	-	119.543	-2.05392	0.397205	-5.17094	2.33e-07	3e-05	120.601	343.057	114.91	52.2536	40.6458	45.7868
ENSG00000105894.12	PTN	chr7:137227341-137343774	hgnc_idHGNC:9630	-	0.343594	-2.0531	4.0432	-0.507789	0.611601	NA	2.06156	0	0	0	0	0
ENSG00000114654.8	EFCC1	chr3:129001304-129040742	hgnc_idHGNC:25692	+	0.343594	-2.0531	4.0432	-0.507789	0.611601	NA	2.06156	0	0	0	0	0
ENSG00000128045.7	RASL11B	chr4:52862317-52866835	hgnc_idHGNC:23804	+	0.343594	-2.0531	4.0432	-0.507789	0.611601	NA	2.06156	0	0	0	0	0
ENSG00000132010.16	ZNF20	chr19:12092843-12140355	hgnc_idHGNC:12992	-	0.343594	-2.0531	4.0432	-0.507789	0.611601	NA	2.06156	0	0	0	0	0
ENSG00000151033.10	LYZL2	chr10:30611779-30629762	hgnc_idHGNC:29613	-	0.343594	-2.0531	4.0432	-0.507789	0.611601	NA	2.06156	0	0	0	0	0
ENSG00000152213.4	ARL11	chr13:49628507-49633872	hgnc_idHGNC:24046	+	0.343594	-2.0531	4.0432	-0.507789	0.611601	NA	2.06156	0	0	0	0	0
ENSG00000154007.7	ASB17	chr1:75918873-75932404	hgnc_idHGNC:19769	-	0.343594	-2.0531	4.0432	-0.507789	0.611601	NA	2.06156	0	0	0	0	0
ENSG00000169327.5	OR5AU1	chr14:21148370-21159060	hgnc_idHGNC:15362	-	0.343594	-2.0531	4.0432	-0.507789	0.611601	NA	2.06156	0	0	0	0	0
ENSG00000176584.18	DMBT1L1	chr10:122729429-122826868	hgnc_idHGNC:49497	+	0.343594	-2.0531	4.0432	-0.507789	0.611601	NA	2.06156	0	0	0	0	0
ENSG00000180745.5	CLRN3	chr10:127877841-127892941	hgnc_idHGNC:20795	-	0.343594	-2.0531	4.0432	-0.507789	0.611601	NA	2.06156	0	0	0	0	0
ENSG00000183305.14	MAGEA2B	chrX:152714586-152718607	hgnc_idHGNC:19340	+	0.343594	-2.0531	4.0432	-0.507789	0.611601	NA	2.06156	0	0	0	0	0
ENSG00000187690.4	EZHIP	chrX:51406948-51408843	hgnc_idHGNC:33738	+	0.343594	-2.0531	4.0432	-0.507789	0.611601	NA	2.06156	0	0	0	0	0
ENSG00000188100.9	FAM25A	chr10:87020294-87024730	hgnc_idHGNC:23436	+	0.343594	-2.0531	4.0432	-0.507789	0.611601	NA	2.06156	0	0	0	0	0
ENSG00000188388.10	GOLGA6L3	chr15:85240472-85247170	hgnc_idHGNC:37441	+	0.343594	-2.0531	4.0432	-0.507789	0.611601	NA	2.06156	0	0	0	0	0
ENSG00000199313.1	RNU4-82P	chr9:124887410-124887549	hgnc_idHGNC:47018	-	0.343594	-2.0531	4.0432	-0.507789	0.611601	NA	2.06156	0	0	0	0	0
ENSG00000199677.1	Y_RNA	chr5:132993099-132993200		-	0.343594	-2.0531	4.0432	-0.507789	0.611601	NA	2.06156	0	0	0	0	0
ENSG00000199901.1	Y_RNA	chr4:52786537-52786638		+	0.343594	-2.0531	4.0432	-0.507789	0.611601	NA	2.06156	0	0	0	0	0
ENSG00000200246.1	RNA5SP263	chr8:32256496-32256623	hgnc_idHGNC:43163	+	0.343594	-2.0531	4.0432	-0.507789	0.611601	NA	2.06156	0	0	0	0	0
ENSG00000200372.1	RNU5E-8P	chr3:116965112-116965227	hgnc_idHGNC:42528	-	0.343594	-2.0531	4.0432	-0.507789	0.611601	NA	2.06156	0	0	0	0	0
ENSG00000200407.1	RNU6-1169P	chr15:41448742-41448844	hgnc_idHGNC:48132	-	0.343594	-2.0531	4.0432	-0.507789	0.611601	NA	2.06156	0	0	0	0	0
ENSG00000201086.1	RNA5SP394	chr15:49982443-49982561	hgnc_idHGNC:43294	+	0.343594	-2.0531	4.0432	-0.507789	0.611601	NA	2.06156	0	0	0	0	0
ENSG00000201331.1	SNORD115-23	chr15:25211796-25211877	hgnc_idHGNC:33042	+	0.343594	-2.0531	4.0432	-0.507789	0.611601	NA	2.06156	0	0	0	0	0
ENSG00000204971.3	RP11-807H22.7	chr11:72163322-72209241	havana_geneOTTHUMG00000167874.1	-	0.343594	-2.0531	4.0432	-0.507789	0.611601	NA	2.06156	0	0	0	0	0
ENSG00000207548.3	MIR217	chr2:55982967-55983076	hgnc_idHGNC:31594	-	0.343594	-2.0531	4.0432	-0.507789	0.611601	NA	2.06156	0	0	0	0	0
ENSG00000207607.3	MIR200A	chr1:1167863-1167952	hgnc_idHGNC:31578	+	0.343594	-2.0531	4.0432	-0.507789	0.611601	NA	2.06156	0	0	0	0	0
ENSG00000212302.1	ENSG10010139425.1	chr14:22756761-22756829		-	0.343594	-2.0531	4.0432	-0.507789	0.611601	NA	2.06156	0	0	0	0	0
ENSG00000213205.3	STRADBP1	chr7:150512559-150513839	hgnc_idHGNC:22478	-	0.343594	-2.0531	4.0432	-0.507789	0.611601	NA	2.06156	0	0	0	0	0
ENSG00000213270.5	RPL6P25	chr12:83151331-83152190	hgnc_idHGNC:36840	+	0.343594	-2.0531	4.0432	-0.507789	0.611601	NA	2.06156	0	0	0	0	0
ENSG00000214407.3	LINC02085	chr3:101940859-101997926	hgnc_idHGNC:27190	+	0.343594	-2.0531	4.0432	-0.507789	0.611601	NA	2.06156	0	0	0	0	0
ENSG00000221046.1	RNU6ATAC38P	chr20:45778698-45778823	hgnc_idHGNC:46937	+	0.343594	-2.0531	4.0432	-0.507789	0.611601	NA	2.06156	0	0	0	0	0
ENSG00000222222.1	RNU2-17P	chr1:150236967-150237156	hgnc_idHGNC:48510	+	0.343594	-2.0531	4.0432	-0.507789	0.611601	NA	2.06156	0	0	0	0	0
ENSG00000222314.1	RNU6-1118P	chr10:38423625-38423728	hgnc_idHGNC:48081	+	0.343594	-2.0531	4.0432	-0.507789	0.611601	NA	2.06156	0	0	0	0	0
ENSG00000225147.1	RPS12P10	chr5:142566700-142567076	hgnc_idHGNC:35824	+	0.343594	-2.0531	4.0432	-0.507789	0.611601	NA	2.06156	0	0	0	0	0
ENSG00000226012.1	AP001434.2	chr21:38237217-38238201	havana_geneOTTHUMG00000090613.1	-	0.343594	-2.0531	4.0432	-0.507789	0.611601	NA	2.06156	0	0	0	0	0
ENSG00000226542.1	AC114814.4	chr2:235084822-235088586	havana_geneOTTHUMG00000153145.1	-	0.343594	-2.0531	4.0432	-0.507789	0.611601	NA	2.06156	0	0	0	0	0
ENSG00000227004.2	AC108032.1	chr2:199872172-199872378	havana_geneOTTHUMG00000154482.2	+	0.343594	-2.0531	4.0432	-0.507789	0.611601	NA	2.06156	0	0	0	0	0
ENSG00000227066.2	RP3-340N1.2	chr1:20154171-20160568	havana_geneOTTHUMG00000002703.3	+	0.343594	-2.0531	4.0432	-0.507789	0.611601	NA	2.06156	0	0	0	0	0
ENSG00000227186.1	RP11-77G23.5	chr10:75023475-75024251	tagoverlapping_locus	-	0.343594	-2.0531	4.0432	-0.507789	0.611601	NA	2.06156	0	0	0	0	0
ENSG00000227412.1	STK33P1	chr9:85492579-85494094	hgnc_idHGNC:26871	+	0.343594	-2.0531	4.0432	-0.507789	0.611601	NA	2.06156	0	0	0	0	0
ENSG00000227510.4	LINC01442	chr13:60916981-60945955	hgnc_idHGNC:50764	+	0.343594	-2.0531	4.0432	-0.507789	0.611601	NA	2.06156	0	0	0	0	0
ENSG00000227568.1	SNX18P26	chr13:18807279-18808018	hgnc_idHGNC:39634	-	0.343594	-2.0531	4.0432	-0.507789	0.611601	NA	2.06156	0	0	0	0	0
ENSG00000228373.2	RP11-497K15.1	chr9:87423634-87423893	tagpseudo_consens	+	0.343594	-2.0531	4.0432	-0.507789	0.611601	NA	2.06156	0	0	0	0	0
ENSG00000229064.1	RP11-746P2.5	chr7:65247608-65247758	havana_geneOTTHUMG00000156729.1	-	0.343594	-2.0531	4.0432	-0.507789	0.611601	NA	2.06156	0	0	0	0	0
ENSG00000230113.1	AC091177.1	chr17:30956280-30956961	havana_geneOTTHUMG00000132799.1	-	0.343594	-2.0531	4.0432	-0.507789	0.611601	NA	2.06156	0	0	0	0	0
ENSG00000230146.1	SEPHS1P4	chrX:73769248-73770423	hgnc_idHGNC:42169	+	0.343594	-2.0531	4.0432	-0.507789	0.611601	NA	2.06156	0	0	0	0	0
ENSG00000231313.2	CLIC1P1	chr12:120914400-120915123	hgnc_idHGNC:32691	+	0.343594	-2.0531	4.0432	-0.507789	0.611601	NA	2.06156	0	0	0	0	0
ENSG00000231643.4	YWHAQP8	chrX:101191115-101191409	hgnc_idHGNC:37687	-	0.343594	-2.0531	4.0432	-0.507789	0.611601	NA	2.06156	0	0	0	0	0
ENSG00000231749.3	ABCA9-AS1	chr17:68944531-69042784	hgnc_idHGNC:39983	+	0.343594	-2.0531	4.0432	-0.507789	0.611601	NA	2.06156	0	0	0	0	0
ENSG00000231859.1	AC007875.2	chr7:97906429-97906822	havana_geneOTTHUMG00000154164.1	+	0.343594	-2.0531	4.0432	-0.507789	0.611601	NA	2.06156	0	0	0	0	0
ENSG00000231870.4	KRT17P3	chr17:30567700-30571748	hgnc_idHGNC:33697	-	0.343594	-2.0531	4.0432	-0.507789	0.611601	NA	2.06156	0	0	0	0	0
ENSG00000232293.2	PAICSP7	chrX:94636663-94639570	hgnc_idHGNC:38100	-	0.343594	-2.0531	4.0432	-0.507789	0.611601	NA	2.06156	0	0	0	0	0
ENSG00000233324.1	EEF1A1P34	chr20:18782424-18783690	hgnc_idHGNC:37912	-	0.343594	-2.0531	4.0432	-0.507789	0.611601	NA	2.06156	0	0	0	0	0
ENSG00000233814.1	H3P32	chr9:76419934-76420631	hgnc_idHGNC:54465	+	0.343594	-2.0531	4.0432	-0.507789	0.611601	NA	2.06156	0	0	0	0	0
ENSG00000234680.1	VN2R3P	chr9:39016969-39039594	hgnc_idHGNC:33209	+	0.343594	-2.0531	4.0432	-0.507789	0.611601	NA	2.06156	0	0	0	0	0
ENSG00000234717.2	TMEM212-AS1	chr3:171815586-171900749	hgnc_idHGNC:41939	-	0.343594	-2.0531	4.0432	-0.507789	0.611601	NA	2.06156	0	0	0	0	0
ENSG00000235318.3	MTND4LP13	chr2:201214653-201214950	hgnc_idHGNC:42247	-	0.343594	-2.0531	4.0432	-0.507789	0.611601	NA	2.06156	0	0	0	0	0
ENSG00000235486.1	ANAPC1P6	chr2:106369724-106378247	hgnc_idHGNC:54712	+	0.343594	-2.0531	4.0432	-0.507789	0.611601	NA	2.06156	0	0	0	0	0
ENSG00000235847.2	LDHAP7	chr2:84777259-84778223	hgnc_idHGNC:23144	-	0.343594	-2.0531	4.0432	-0.507789	0.611601	NA	2.06156	0	0	0	0	0
ENSG00000236076.1	LINC01072	chr13:20102701-20103230	hgnc_idHGNC:49112	+	0.343594	-2.0531	4.0432	-0.507789	0.611601	NA	2.06156	0	0	0	0	0
ENSG00000237415.2	NRBF2P3	chr1:110848077-110848941	hgnc_idHGNC:44606	-	0.343594	-2.0531	4.0432	-0.507789	0.611601	NA	2.06156	0	0	0	0	0
ENSG00000237447.1	CDC27P2	chrY:10190377-10192298	hgnc_idHGNC:38092	-	0.343594	-2.0531	4.0432	-0.507789	0.611601	NA	2.06156	0	0	0	0	0
ENSG00000237640.1	RP4-604G5.1	chr7:99929392-99948620	tagncRNA_host	+	0.343594	-2.0531	4.0432	-0.507789	0.611601	NA	2.06156	0	0	0	0	0
ENSG00000237849.1	NFYAP1	chr13:63975451-63976422	hgnc_idHGNC:34078	-	0.343594	-2.0531	4.0432	-0.507789	0.611601	NA	2.06156	0	0	0	0	0
ENSG00000237863.3	RP6-24A23.3	chrX:108736011-108739223	havana_geneOTTHUMG00000022180.4	+	0.343594	-2.0531	4.0432	-0.507789	0.611601	NA	2.06156	0	0	0	0	0
ENSG00000240194.7	CYMP	chr1:110480752-110491277	hgnc_idHGNC:2588	+	0.343594	-2.0531	4.0432	-0.507789	0.611601	NA	2.06156	0	0	0	0	0
ENSG00000242515.5	UGT1A10	chr2:233636454-233773305	hgnc_idHGNC:12531	+	0.343594	-2.0531	4.0432	-0.507789	0.611601	NA	2.06156	0	0	0	0	0
ENSG00000243187.1	CCDC39-AS1	chr3:180680084-180700449	hgnc_idHGNC:41089	+	0.343594	-2.0531	4.0432	-0.507789	0.611601	NA	2.06156	0	0	0	0	0
ENSG00000244006.3	RN7SL799P	chrX:64210691-64210988	hgnc_idHGNC:46815	+	0.343594	-2.0531	4.0432	-0.507789	0.611601	NA	2.06156	0	0	0	0	0
ENSG00000246627.6	CACNA1C-AS1	chr12:2676001-2691200	hgnc_idHGNC:40119	-	0.343594	-2.0531	4.0432	-0.507789	0.611601	NA	2.06156	0	0	0	0	0
ENSG00000248634.1	CTC-573M9.1	chr5:128663978-128742829	tagoverlapping_locus	+	0.343594	-2.0531	4.0432	-0.507789	0.611601	NA	2.06156	0	0	0	0	0
ENSG00000248735.2	R3HDM2P1	chr4:133124104-133126063	hgnc_idHGNC:44056	+	0.343594	-2.0531	4.0432	-0.507789	0.611601	NA	2.06156	0	0	0	0	0
ENSG00000249316.2	CTC-493P15.2	chr8:11281364-11282501	havana_geneOTTHUMG00000160436.2	-	0.343594	-2.0531	4.0432	-0.507789	0.611601	NA	2.06156	0	0	0	0	0
ENSG00000249658.1	RP11-1018N14.4	chr17:51335261-51336240	havana_geneOTTHUMG00000162371.1	+	0.343594	-2.0531	4.0432	-0.507789	0.611601	NA	2.06156	0	0	0	0	0
ENSG00000251011.6	TMEM108-AS1	chr3:133245603-133257207	hgnc_idHGNC:50307	-	0.343594	-2.0531	4.0432	-0.507789	0.611601	NA	2.06156	0	0	0	0	0
ENSG00000251087.3	ALG1L3P	chr4:9703754-9710812	hgnc_idHGNC:44372	-	0.343594	-2.0531	4.0432	-0.507789	0.611601	NA	2.06156	0	0	0	0	0
ENSG00000251093.1	RP11-414H23.3	chr5:91226475-91227071	havana_geneOTTHUMG00000162808.1	-	0.343594	-2.0531	4.0432	-0.507789	0.611601	NA	2.06156	0	0	0	0	0
ENSG00000251388.1	RP11-427M20.1	chr4:133871246-134010690	havana_geneOTTHUMG00000161291.1	-	0.343594	-2.0531	4.0432	-0.507789	0.611601	NA	2.06156	0	0	0	0	0
ENSG00000251439.1	KRTAP4-17P	chr17:41186944-41187136	hgnc_idHGNC:53814	-	0.343594	-2.0531	4.0432	-0.507789	0.611601	NA	2.06156	0	0	0	0	0
ENSG00000252881.1	RNU6-334P	chr5:104780288-104780389	hgnc_idHGNC:47297	-	0.343594	-2.0531	4.0432	-0.507789	0.611601	NA	2.06156	0	0	0	0	0
ENSG00000253142.1	RP11-87E22.1	chr8:22895434-22897813	tagoverlapping_locus	-	0.343594	-2.0531	4.0432	-0.507789	0.611601	NA	2.06156	0	0	0	0	0
ENSG00000253271.2	RP11-1059L18.1	chr8:117055818-117056145	tagpseudo_consens	+	0.343594	-2.0531	4.0432	-0.507789	0.611601	NA	2.06156	0	0	0	0	0
ENSG00000253595.6	LINC01300	chr8:141340505-141344621	hgnc_idHGNC:50460	+	0.343594	-2.0531	4.0432	-0.507789	0.611601	NA	2.06156	0	0	0	0	0
ENSG00000254605.1	RP11-626H12.2	chr11:70014858-70021059	havana_geneOTTHUMG00000167160.1	-	0.343594	-2.0531	4.0432	-0.507789	0.611601	NA	2.06156	0	0	0	0	0
ENSG00000254878.1	CTD-3096P4.1	chr11:16023190-16031515	havana_geneOTTHUMG00000165846.1	+	0.343594	-2.0531	4.0432	-0.507789	0.611601	NA	2.06156	0	0	0	0	0
ENSG00000255424.1	MRGPRX9P	chr11:19029697-19030438	hgnc_idHGNC:54333	-	0.343594	-2.0531	4.0432	-0.507789	0.611601	NA	2.06156	0	0	0	0	0
ENSG00000255525.1	RP1-296L11.1	chr11:31305685-31314548	havana_geneOTTHUMG00000166210.1	+	0.343594	-2.0531	4.0432	-0.507789	0.611601	NA	2.06156	0	0	0	0	0
ENSG00000255703.1	RP11-46H11.2	chr12:132899984-132900368	tagpseudo_consens	+	0.343594	-2.0531	4.0432	-0.507789	0.611601	NA	2.06156	0	0	0	0	0
ENSG00000256552.2	RP11-113C12.4	chr12:8320381-8369555	tagpseudo_consens	+	0.343594	-2.0531	4.0432	-0.507789	0.611601	NA	2.06156	0	0	0	0	0
ENSG00000256732.1	RP11-407A16.3	chr12:126610034-126690318	tagoverlapping_locus	-	0.343594	-2.0531	4.0432	-0.507789	0.611601	NA	2.06156	0	0	0	0	0
ENSG00000257530.1	RP11-843B15.2	chr12:32104117-32107528	havana_geneOTTHUMG00000169306.1	-	0.343594	-2.0531	4.0432	-0.507789	0.611601	NA	2.06156	0	0	0	0	0
ENSG00000257743.8	MGAM2	chr7:142111749-142222324	hgnc_idHGNC:28101	+	0.343594	-2.0531	4.0432	-0.507789	0.611601	NA	2.06156	0	0	0	0	0
ENSG00000258272.1	RP11-510I5.4	chr12:96422326-96485442	tagncRNA_host	-	0.343594	-2.0531	4.0432	-0.507789	0.611601	NA	2.06156	0	0	0	0	0
ENSG00000258438.3	OR11K2P	chr14:19733355-19734302	hgnc_idHGNC:19635	-	0.343594	-2.0531	4.0432	-0.507789	0.611601	NA	2.06156	0	0	0	0	0
ENSG00000258465.8	RP11-574F21.3	chr1:160216800-160285130	tagoverlapping_locus	-	0.343594	-2.0531	4.0432	-0.507789	0.611601	NA	2.06156	0	0	0	0	0
ENSG00000258670.1	RP11-1042B17.3	chr14:60515119-60554916	tagoverlapping_locus	+	0.343594	-2.0531	4.0432	-0.507789	0.611601	NA	2.06156	0	0	0	0	0
ENSG00000260445.1	CTD-3244O18.5	chr7:99869841-99869894	havana_geneOTTHUMG00000172691.1	+	0.343594	-2.0531	4.0432	-0.507789	0.611601	NA	2.06156	0	0	0	0	0
ENSG00000260738.1	LINC00554	chr13:99994899-99997909	hgnc_idHGNC:43697	-	0.343594	-2.0531	4.0432	-0.507789	0.611601	NA	2.06156	0	0	0	0	0
ENSG00000260880.5	HCCAT5	chr16:73092349-73099337	hgnc_idHGNC:48612	+	0.343594	-2.0531	4.0432	-0.507789	0.611601	NA	2.06156	0	0	0	0	0
ENSG00000261487.1	AC135048.13	chr16:30948386-30956511	tagoverlapping_locus	+	0.343594	-2.0531	4.0432	-0.507789	0.611601	NA	2.06156	0	0	0	0	0
ENSG00000261949.7	GFY	chr19:49423749-49428987	hgnc_idHGNC:44663	+	0.343594	-2.0531	4.0432	-0.507789	0.611601	NA	2.06156	0	0	0	0	0
ENSG00000263744.1	MIR3664	chr11:70872270-70872368	hgnc_idHGNC:38899	-	0.343594	-2.0531	4.0432	-0.507789	0.611601	NA	2.06156	0	0	0	0	0
ENSG00000265527.1	MIR5690	chr6:35664717-35664789	hgnc_idHGNC:43490	-	0.343594	-2.0531	4.0432	-0.507789	0.611601	NA	2.06156	0	0	0	0	0
ENSG00000265614.1	RP11-521P1.1	chr17:34331862-34332228	tagpseudo_consens	-	0.343594	-2.0531	4.0432	-0.507789	0.611601	NA	2.06156	0	0	0	0	0
ENSG00000265848.1	MIR3689D1	chr9:134849609-134849682	hgnc_idHGNC:41621	-	0.343594	-2.0531	4.0432	-0.507789	0.611601	NA	2.06156	0	0	0	0	0
ENSG00000266146.1	MIR5190	chr18:13459947-13460026	hgnc_idHGNC:43549	+	0.343594	-2.0531	4.0432	-0.507789	0.611601	NA	2.06156	0	0	0	0	0
ENSG00000268916.6	CSAG3	chrX:152753921-152760222	hgnc_idHGNC:26237	+	0.343594	-2.0531	4.0432	-0.507789	0.611601	NA	2.06156	0	0	0	0	0
ENSG00000271368.1	RP11-10E6.1	chr7:109763574-109764357	tagpseudo_consens	+	0.343594	-2.0531	4.0432	-0.507789	0.611601	NA	2.06156	0	0	0	0	0
ENSG00000274054.1	MIR4727	chr17:38825838-38825892	hgnc_idHGNC:41709	+	0.343594	-2.0531	4.0432	-0.507789	0.611601	NA	2.06156	0	0	0	0	0
ENSG00000274691.1	RP11-310E22.6	chr10:95173085-95173187	havana_geneOTTHUMG00000187856.1	-	0.343594	-2.0531	4.0432	-0.507789	0.611601	NA	2.06156	0	0	0	0	0
ENSG00000275905.1	KB-1433G4.1	chr8:106980967-106981571	havana_geneOTTHUMG00000187749.1	-	0.343594	-2.0531	4.0432	-0.507789	0.611601	NA	2.06156	0	0	0	0	0
ENSG00000277882.1	RP11-122G18.9	chr1:161411597-161411802	havana_geneOTTHUMG00000187542.1	-	0.343594	-2.0531	4.0432	-0.507789	0.611601	NA	2.06156	0	0	0	0	0
ENSG00000279149.1	RP11-374F3.5	chr13:30344672-30347167	havana_geneOTTHUMG00000187210.1	+	0.343594	-2.0531	4.0432	-0.507789	0.611601	NA	2.06156	0	0	0	0	0
ENSG00000279864.2	NCOR1P4	chr21:9529934-9559268	hgnc_idHGNC:54557	+	0.343594	-2.0531	4.0432	-0.507789	0.611601	NA	2.06156	0	0	0	0	0
ENSG00000280870.3	MIR325HG	chrX:76656866-77014532	tagncRNA_host	-	0.343594	-2.0531	4.0432	-0.507789	0.611601	NA	2.06156	0	0	0	0	0
ENSG00000280997.1	CCAT2	chr8:127400399-127402150	hgnc_idHGNC:47044	+	0.343594	-2.0531	4.0432	-0.507789	0.611601	NA	2.06156	0	0	0	0	0
ENSG00000281696.1	MIR664A	chr1:220200538-220200619	hgnc_idHGNC:35370	-	0.343594	-2.0531	4.0432	-0.507789	0.611601	NA	2.06156	0	0	0	0	0
ENSG00000282221.1	RP11-27G14.4	chr1:201399633-201401190	havana_geneOTTHUMG00000191432.1	+	0.343594	-2.0531	4.0432	-0.507789	0.611601	NA	2.06156	0	0	0	0	0
ENSG00000282907.1	LA16c-407A10.3	chr16:568837-576257	tagoverlapping_locus	+	0.343594	-2.0531	4.0432	-0.507789	0.611601	NA	2.06156	0	0	0	0	0
ENSG00000283313.1	U6	chr4:70848136-70848218		-	0.343594	-2.0531	4.0432	-0.507789	0.611601	NA	2.06156	0	0	0	0	0
ENSG00000283459.1	RP11-411G2.2	chr12:114894632-114898529	havana_geneOTTHUMG00000191797.1	-	0.343594	-2.0531	4.0432	-0.507789	0.611601	NA	2.06156	0	0	0	0	0
ENSG00000283766.1	AC141930.3	chr2:1552445-1554701	havana_geneOTTHUMG00000191987.1	+	0.343594	-2.0531	4.0432	-0.507789	0.611601	NA	2.06156	0	0	0	0	0
ENSG00000284640.1	RP11-181E22.4	chr1:35141515-35146435	havana_geneOTTHUMG00000192315.1	-	0.343594	-2.0531	4.0432	-0.507789	0.611601	NA	2.06156	0	0	0	0	0
ENSG00000286127.1	KB-1440D3.20	chr22:21737448-21744108	havana_geneOTTHUMG00000192892.1	-	0.343594	-2.0531	4.0432	-0.507789	0.611601	NA	2.06156	0	0	0	0	0
ENSG00000287023.1	RP11-396D16.1	chr10:4747846-4785100	havana_geneOTTHUMG00000194956.1	-	0.343594	-2.0531	4.0432	-0.507789	0.611601	NA	2.06156	0	0	0	0	0
ENSG00000287350.1	RP11-433J8.3	chr14:96663791-96681827	havana_geneOTTHUMG00000194019.1	+	0.343594	-2.0531	4.0432	-0.507789	0.611601	NA	2.06156	0	0	0	0	0
ENSG00000288540.1	CTA-343C1.2	chr22:48320412-48333199	havana_geneOTTHUMG00000195971.1	-	0.343594	-2.0531	4.0432	-0.507789	0.611601	NA	2.06156	0	0	0	0	0
ENSG00000254851.1	RP11-109L13.1	chr11:117135528-117138582	havana_geneOTTHUMG00000165639.3	+	2.37168	-2.05192	1.46309	-1.40246	0.160779	NA	3.09235	6.59725	1.80961	0.950066	0.991361	0.789428
ENSG00000261158.1	CTD-2583P5.3	chr16:12759282-12761162	havana_geneOTTHUMG00000177170.1	+	4.662	-2.05002	1.14085	-1.79693	0.0723466	NA	4.12313	15.8334	2.71442	0.950066	1.98272	2.36828
ENSG00000242992.3	FTH1P4	chr3:128764466-128765018	hgnc_idHGNC:3991	-	2.97893	-2.04721	1.81411	-1.12849	0.259112	NA	0	14.514	0	0	0.991361	2.36828
ENSG00000207940.1	MIR567	chr3:112112801-112112898	hgnc_idHGNC:32823	+	1.66249	-2.04473	2.03287	-1.00583	0.314497	NA	0	5.2778	2.71442	0	1.98272	0
ENSG00000279166.1	RP11-107E5.3	chr2:144494265-144496878	havana_geneOTTHUMG00000187625.1	-	11.6376	-2.04452	0.697372	-2.93175	0.00337053	0.0806002	18.5541	25.0696	12.6673	2.8502	5.94816	4.73657
ENSG00000255220.1	DDX18P5	chr11:130295641-130296946	hgnc_idHGNC:33968	+	9.28049	-2.04365	0.829985	-2.46227	0.0138061	0.210788	8.24625	27.7085	9.04806	4.75033	1.98272	3.94714
ENSG00000202281.1	RNA5SP235	chr7:83017898-83018011	hgnc_idHGNC:43135	+	2.9514	-2.04255	1.55889	-1.31026	0.190109	NA	5.15391	9.23615	0	0.950066	0	2.36828
ENSG00000262140.1	RP11-417N10.3	chr16:71833787-71835932	tagpseudo_consens	+	1.63614	-2.04186	2.32175	-0.879445	0.37916	NA	0	7.9167	0	1.90013	0	0
ENSG00000225952.1	RP11-69E9.1	chr1:22835713-22836849	havana_geneOTTHUMG00000002880.1	-	7.76811	-2.04136	0.85649	-2.3834	0.0171536	NA	9.27704	21.1112	7.23845	2.8502	2.97408	3.15771
ENSG00000247925.2	RP3-510L9.1	chr6:11173452-11259099	havana_geneOTTHUMG00000162157.1	+	11.4269	-2.03919	0.912853	-2.23387	0.0254917	0.296056	4.12313	42.2224	9.04806	6.65046	0.991361	5.52599
ENSG00000234948.2	LINC01524	chr20:52192159-52670578	hgnc_idHGNC:51228	+	1.60061	-2.0388	1.89111	-1.07809	0.280992	NA	1.03078	3.95835	2.71442	1.90013	0	0
ENSG00000234175.1	RP11-730A19.9	chr10:13139196-13139533	havana_geneOTTHUMG00000017688.2	-	2.31668	-2.03616	1.51843	-1.34096	0.179932	NA	4.12313	5.2778	1.80961	1.90013	0	0.789428
ENSG00000271779.1	RP11-87N3.6	chr17:64572829-64573081	havana_geneOTTHUMG00000185414.1	+	4.17934	-2.03301	1.50679	-1.34923	0.177263	NA	2.06156	17.1529	0.904806	0	4.9568	0
ENSG00000140968.11	IRF8	chr16:85899162-85922606	hgnc_idHGNC:5358	+	13.3405	-2.03079	0.668322	-3.03864	0.00237646	0.0631431	26.8003	13.1945	24.4298	4.75033	2.97408	7.89428
ENSG00000279416.1	RP11-849I19.2	chr18:79085134-79086435	tagoverlapping_locus	+	6.23592	-2.02803	1.03276	-1.9637	0.0495653	NA	4.12313	22.4307	3.61922	1.90013	2.97408	2.36828
ENSG00000226441.2	PLCL2-AS1	chr3:17042742-17044192	hgnc_idHGNC:40449	-	1.63537	-2.02749	1.85735	-1.0916	0.275009	NA	2.06156	3.95835	1.80961	0	1.98272	0
ENSG00000258162.4	RP11-315E17.1	chr12:81378042-81556637	havana_geneOTTHUMG00000170247.5	+	1.6075	-2.02549	1.79454	-1.12869	0.259027	NA	1.03078	3.95835	2.71442	0.950066	0.991361	0
ENSG00000213994.3	RP11-414H17.5	chr10:6197612-6202693	havana_geneOTTHUMG00000017613.1	-	3.86842	-2.0245	1.14793	-1.76361	0.0777976	NA	8.24625	3.95835	6.33364	1.90013	1.98272	0.789428
ENSG00000201071.1	Y_RNA	chr15:64111458-64111569		-	3.20964	-2.02375	1.49448	-1.35415	0.17569	NA	3.09235	10.5556	1.80961	3.80026	0	0
ENSG00000220925.2	IGBP1-AS2	chrX:70148582-70149654	hgnc_idHGNC:40294	-	5.3808	-2.02325	0.990938	-2.04175	0.0411759	NA	7.21547	10.5556	8.14325	3.80026	0.991361	1.57886
ENSG00000227392.2	HPN-AS1	chr19:35042902-35106307	hgnc_idHGNC:47041	-	16.784	-2.02244	0.584399	-3.46072	0.000538727	0.0201815	19.5849	36.9446	24.4298	5.70039	6.93952	7.10485
ENSG00000276786.1	WI2-8325B5.1	chr20:61369879-61370855	tagoverlapping_locus	+	18.0689	-2.02174	0.68591	-2.94752	0.00320331	0.0783961	13.4002	52.778	20.8105	3.80026	12.8877	4.73657
ENSG00000279057.1	CTD-3126B10.5	chr16:2620222-2621794	tagoverlapping_locus	-	3.96659	-2.02091	1.22229	-1.65338	0.0982532	NA	4.12313	13.1945	1.80961	1.90013	1.98272	0.789428
ENSG00000117507.6	FMO6P	chr1:171137740-171161568	hgnc_idHGNC:24024	+	0.810423	-2.02044	2.55186	-0.791751	0.428506	NA	2.06156	0	1.80961	0	0.991361	0
ENSG00000287773.1	LL22NC01-132D12.3	chr22:36754086-36755731	havana_geneOTTHUMG00000194249.1	-	0.810423	-2.02044	2.55186	-0.791751	0.428506	NA	2.06156	0	1.80961	0	0.991361	0
ENSG00000278766.2	AC159540.2	chr2:97421075-97434847	havana_geneOTTHUMG00000153001.5	+	0.80354	-2.02028	2.55853	-0.789622	0.429748	NA	2.06156	0	1.80961	0.950066	0	0
ENSG00000181291.8	TMEM132E	chr17:34579487-34639318	hgnc_idHGNC:26991	+	0.776767	-2.01962	2.58534	-0.781183	0.434695	NA	2.06156	0	1.80961	0	0	0.789428
ENSG00000244681.1	MTHFD2P1	chr3:95654423-95683193	hgnc_idHGNC:48859	-	0.776767	-2.01962	2.58534	-0.781183	0.434695	NA	2.06156	0	1.80961	0	0	0.789428
ENSG00000254705.1	RP11-675M1.2	chr11:92400191-92408176	havana_geneOTTHUMG00000167359.1	-	0.776767	-2.01962	2.58534	-0.781183	0.434695	NA	2.06156	0	1.80961	0	0	0.789428
ENSG00000223734.2	LAPTM4A-DT	chr2:20052134-20054496	hgnc_idHGNC:54382	+	4.56349	-2.01803	1.05236	-1.91763	0.0551583	NA	10.3078	5.2778	6.33364	1.90013	1.98272	1.57886
ENSG00000259635.1	AC100830.3	chr15:64701248-64719602	havana_geneOTTHUMG00000172475.1	+	4.57038	-2.01771	1.12645	-1.79121	0.0732604	NA	5.15391	10.5556	6.33364	3.80026	0	1.57886
ENSG00000271680.1	RP11-564A8.8	chr1:206905928-206906393	tagpseudo_consens	+	1.57962	-2.01583	2.05497	-0.980951	0.326617	NA	0	3.95835	3.61922	1.90013	0	0
ENSG00000231765.1	PPP1R11P2	chrX:57229034-57229415	hgnc_idHGNC:16327	+	1.41726	-2.01495	1.97909	-1.01812	0.308621	NA	2.06156	3.95835	0.904806	0	0	1.57886
ENSG00000222276.1	RNU2-33P	chr14:96384624-96384815	hgnc_idHGNC:48526	+	1.54409	-2.01473	2.11862	-0.950964	0.341623	NA	1.03078	0	6.33364	1.90013	0	0
ENSG00000120327.7	PCDHB14	chr5:141223343-141227759	hgnc_idHGNC:8685	+	4.63302	-2.01387	1.06836	-1.88501	0.0594283	NA	7.21547	10.5556	4.52403	0.950066	2.97408	1.57886
ENSG00000211491.2	MIR320D1	chr13:40727828-40727875	hgnc_idHGNC:35386	-	1.51314	-2.01274	1.9851	-1.01392	0.310619	NA	2.06156	5.2778	0	0.950066	0	0.789428
ENSG00000270797.1	RP5-1173I20.1	chr7:39788967-39789304	tagpseudo_consens	-	1.51314	-2.01274	1.9851	-1.01392	0.310619	NA	2.06156	5.2778	0	0.950066	0	0.789428
ENSG00000207739.1	MIR218-2	chr5:168768146-168768255	hgnc_idHGNC:31596	-	1.36074	-2.01251	2.14845	-0.936725	0.3489	NA	2.06156	0	4.52403	0	0	1.57886
ENSG00000229115.1	RP11-417B4.3	chr9:123759220-123759775	tagpseudo_consens	+	3.79624	-2.01213	1.44022	-1.3971	0.162385	NA	5.15391	13.1945	0	2.8502	0	1.57886
ENSG00000216035.1	MIR938	chr10:29602264-29602346	hgnc_idHGNC:33681	-	2.97512	-2.00796	1.34296	-1.49517	0.13487	NA	3.09235	3.95835	7.23845	0	1.98272	1.57886
ENSG00000174332.5	GLIS1	chr1:53506237-53738106	hgnc_idHGNC:29525	-	1.39015	-2.00492	2.15588	-0.929979	0.352382	NA	4.12313	2.6389	0	0	0	1.57886
ENSG00000274656.1	RN7SL625P	chr7:72841437-72841727	hgnc_idHGNC:46641	-	1.60826	-2.00378	1.89824	-1.0556	0.291151	NA	4.12313	2.6389	0.904806	0	1.98272	0
ENSG00000240877.3	RN7SL521P	chr7:149125690-149125986	hgnc_idHGNC:46537	-	3.16076	-2.00205	1.30763	-1.53104	0.125758	NA	6.18469	5.2778	3.61922	1.90013	1.98272	0
ENSG00000257769.1	CTB-193M12.1	chr16:15608474-15610563	tagoverlapping_locus	+	5.48969	-2.00182	1.06435	-1.8808	0.0599994	NA	12.3694	6.59725	7.23845	4.75033	1.98272	0
ENSG00000273258.1	RP11-394I13.3	chr2:174011856-174012975	havana_geneOTTHUMG00000186065.1	-	1.6499	-2.00085	2.31575	-0.864016	0.387579	NA	0	7.9167	0	0	1.98272	0
ENSG00000270098.1	LDHAL6EP	chr4:71434405-71437924	hgnc_idHGNC:44241	-	2.28157	-1.99791	1.46103	-1.36746	0.17148	NA	2.06156	5.2778	3.61922	0.950066	0.991361	0.789428
ENSG00000232037.3	RP11-26H16.1	chr1:21908098-21908580	tagpseudo_consens	+	7.95682	-1.99638	0.944242	-2.11426	0.0344928	NA	6.18469	25.0696	7.23845	0.950066	1.98272	6.31542
ENSG00000200389.1	RNU6-509P	chr3:141902924-141903030	hgnc_idHGNC:47472	-	1.52003	-1.99565	1.98197	-1.0069	0.313981	NA	2.06156	5.2778	0	0	0.991361	0.789428
ENSG00000252778.1	ENSG10010135769.1	chr11:8555016-8555146		+	1.52003	-1.99565	1.98197	-1.0069	0.313981	NA	2.06156	5.2778	0	0	0.991361	0.789428
ENSG00000278740.1	RP11-147L13.14	chr17:68188547-68189165	havana_geneOTTHUMG00000186696.1	+	2.2831	-1.99377	1.70895	-1.16667	0.243344	NA	3.09235	7.9167	0	1.90013	0	0.789428
ENSG00000238271.2	IFNWP19	chr9:21455484-21456049	hgnc_idHGNC:5451	+	3.13212	-1.99322	1.38691	-1.43717	0.15067	NA	7.21547	1.31945	6.33364	0.950066	2.97408	0
ENSG00000286502.1	RP13-129E14.1	chr9:134770651-134775671	havana_geneOTTHUMG00000194689.1	-	157.148	-1.99274	0.309601	-6.43648	1.22e-10	3.62e-08	203.064	358.89	191.819	49.4034	81.2916	58.4176
ENSG00000241537.1	RP11-624D20.1	chr3:72772539-72773471	tagpseudo_consens	+	3.00571	-1.99265	1.6928	-1.17713	0.239144	NA	0	14.514	0	0.950066	0.991361	1.57886
ENSG00000203852.3	H3C15	chr1:149852619-149854274	hgnc_idHGNC:20505	+	1.54638	-1.99192	1.9551	-1.01883	0.308282	NA	5.15391	1.31945	0.904806	1.90013	0	0
ENSG00000130635.16	COL5A1	chr9:134641803-134844843	hgnc_idHGNC:2209	+	7106.48	-1.99146	0.184401	-10.7997	3.45e-27	1.14e-23	9972.81	12503.1	11596	2965.16	2309.87	3291.91
ENSG00000262402.1	MCUR1P1	chr17:2127430-2127904	hgnc_idHGNC:1217	-	5.36098	-1.9913	0.991408	-2.00856	0.0445842	NA	6.18469	13.1945	6.33364	1.90013	2.97408	1.57886
ENSG00000287868.1	RP11-392A14.13	chr9:35023840-35025402	havana_geneOTTHUMG00000195036.1	-	4.59221	-1.98892	1.29536	-1.53542	0.124681	NA	0	18.4723	3.61922	1.90013	1.98272	1.57886
ENSG00000254352.1	RP11-578O24.2	chr8:78723796-78724136	tagpseudo_consens	-	4.47568	-1.9867	1.09002	-1.82263	0.0683594	NA	5.15391	11.8751	4.52403	0.950066	1.98272	2.36828
ENSG00000284969.1	RP4-541C22.8	chr11:33698261-33722467	tagoverlapping_locus	-	9.18476	-1.98639	0.873927	-2.27295	0.0230293	0.282501	11.3386	26.389	6.33364	0.950066	6.93952	3.15771
ENSG00000283891.1	MIR628	chr15:55372940-55373034	hgnc_idHGNC:32884	-	1.58726	-1.98548	1.86626	-1.06388	0.287383	NA	3.09235	2.6389	1.80961	0	1.98272	0
ENSG00000230300.1	STARD13-IT1	chr13:33158587-33164409	hgnc_idHGNC:41453	-	3.71796	-1.98522	1.1472	-1.73049	0.0835428	NA	6.18469	5.2778	6.33364	0.950066	1.98272	1.57886
ENSG00000242925.1	PLCH1-AS2	chr3:155485803-155487121	hgnc_idHGNC:41232	+	3.08324	-1.98271	1.37673	-1.44016	0.149822	NA	5.15391	1.31945	8.14325	1.90013	1.98272	0
ENSG00000215861.6	WI2-1896O14.1	chr1:149197992-149321732	havana_geneOTTHUMG00000078073.5	-	7.32439	-1.98244	0.947882	-2.09144	0.0364884	NA	9.27704	22.4307	3.61922	1.90013	1.98272	4.73657
ENSG00000286692.1	RP11-366L18.2	chr1:94417743-94418228	havana_geneOTTHUMG00000193931.1	-	2.12458	-1.9822	1.58434	-1.25112	0.210892	NA	6.18469	1.31945	2.71442	0.950066	0	1.57886
ENSG00000200175.1	RNU6-1309P	chr1:150812591-150812698	hgnc_idHGNC:48272	-	0.789427	-1.98098	2.59662	-0.762908	0.445519	NA	1.03078	0	2.71442	0	0.991361	0
ENSG00000220600.2	RP3-509I19.6	chr6:138878899-138879407	tagpseudo_consens	-	0.789427	-1.98098	2.59662	-0.762908	0.445519	NA	1.03078	0	2.71442	0	0.991361	0
ENSG00000243802.2	RP11-390K5.1	chr11:47191181-47191542	tagpseudo_consens	-	0.789427	-1.98098	2.59662	-0.762908	0.445519	NA	1.03078	0	2.71442	0	0.991361	0
ENSG00000267376.1	ATP5MGP6	chr17:76202644-76202796	hgnc_idHGNC:38168	-	0.789427	-1.98098	2.59662	-0.762908	0.445519	NA	1.03078	0	2.71442	0	0.991361	0
ENSG00000201077.1	RNU6-188P	chr15:42427591-42427697	hgnc_idHGNC:47151	-	0.782544	-1.98076	2.60355	-0.760793	0.446781	NA	1.03078	0	2.71442	0.950066	0	0
ENSG00000236502.1	SIX3-AS1	chr2:44940154-44941873	hgnc_idHGNC:40532	-	0.782544	-1.98076	2.60355	-0.760793	0.446781	NA	1.03078	0	2.71442	0.950066	0	0
ENSG00000254699.1	LINC02695	chr11:86192787-86193482	hgnc_idHGNC:54209	-	0.782544	-1.98076	2.60355	-0.760793	0.446781	NA	1.03078	0	2.71442	0.950066	0	0
ENSG00000269068.1	RP11-256I23.2	chr2:219559083-219559626	havana_geneOTTHUMG00000183009.1	+	0.782544	-1.98076	2.60355	-0.760793	0.446781	NA	1.03078	0	2.71442	0.950066	0	0
ENSG00000273777.5	CEACAM20	chr19:44501677-44529788	hgnc_idHGNC:24879	-	0.782544	-1.98076	2.60355	-0.760793	0.446781	NA	1.03078	0	2.71442	0.950066	0	0
ENSG00000235267.1	AC074117.13	chr2:27455156-27455862	tagpseudo_consens	+	3.08706	-1.98033	1.40745	-1.40703	0.159417	NA	2.06156	11.8751	0.904806	1.90013	0.991361	0.789428
ENSG00000269706.1	CTB-60B18.15	chr19:49050217-49050846	havana_geneOTTHUMG00000183338.1	-	22.1814	-1.97899	0.506716	-3.90553	9.4e-05	0.00500303	37.1081	26.389	42.5259	10.4507	7.93089	8.6837
ENSG00000101938.15	CHRDL1	chrX:110673856-110795819	hgnc_idHGNC:29861	-	0.322598	-1.97742	3.90899	-0.505865	0.612951	NA	1.03078	0	0.904806	0	0	0
ENSG00000105392.16	CRX	chr19:47819779-47843330	hgnc_idHGNC:2383	+	0.322598	-1.97742	3.90899	-0.505865	0.612951	NA	1.03078	0	0.904806	0	0	0
ENSG00000115523.17	GNLY	chr2:85685175-85698852	hgnc_idHGNC:4414	+	0.322598	-1.97742	3.90899	-0.505865	0.612951	NA	1.03078	0	0.904806	0	0	0
ENSG00000116147.17	TNR	chr1:175315194-175743616	hgnc_idHGNC:11953	-	0.322598	-1.97742	3.90899	-0.505865	0.612951	NA	1.03078	0	0.904806	0	0	0
ENSG00000163873.10	GRIK3	chr1:36795527-37034515	hgnc_idHGNC:4581	-	0.322598	-1.97742	3.90899	-0.505865	0.612951	NA	1.03078	0	0.904806	0	0	0
ENSG00000180053.8	NKX2-6	chr8:23701740-23706756	hgnc_idHGNC:32940	-	0.322598	-1.97742	3.90899	-0.505865	0.612951	NA	1.03078	0	0.904806	0	0	0
ENSG00000183709.8	IFNL2	chr19:39268396-39270188	hgnc_idHGNC:18364	+	0.322598	-1.97742	3.90899	-0.505865	0.612951	NA	1.03078	0	0.904806	0	0	0
ENSG00000185860.13	CCDC190	chr1:162824458-162868815	hgnc_idHGNC:28736	-	0.322598	-1.97742	3.90899	-0.505865	0.612951	NA	1.03078	0	0.904806	0	0	0
ENSG00000196243.5	LINC00615	chr12:90918023-90948669	hgnc_idHGNC:26343	+	0.322598	-1.97742	3.90899	-0.505865	0.612951	NA	1.03078	0	0.904806	0	0	0
ENSG00000201032.1	RNU6-704P	chr1:200933345-200933447	hgnc_idHGNC:47667	-	0.322598	-1.97742	3.90899	-0.505865	0.612951	NA	1.03078	0	0.904806	0	0	0
ENSG00000202344.1	RN7SKP208	chr2:55951654-55952014	hgnc_idHGNC:45932	-	0.322598	-1.97742	3.90899	-0.505865	0.612951	NA	1.03078	0	0.904806	0	0	0
ENSG00000204136.12	GGTA1	chr9:121444991-121499844	hgnc_idHGNC:4253	-	0.322598	-1.97742	3.90899	-0.505865	0.612951	NA	1.03078	0	0.904806	0	0	0
ENSG00000212226.1	RNU6-907P	chr4:89130852-89130953	hgnc_idHGNC:47870	+	0.322598	-1.97742	3.90899	-0.505865	0.612951	NA	1.03078	0	0.904806	0	0	0
ENSG00000213621.3	RPSAP54	chr13:20961310-20962195	hgnc_idHGNC:36373	+	0.322598	-1.97742	3.90899	-0.505865	0.612951	NA	1.03078	0	0.904806	0	0	0
ENSG00000222438.1	RNU6-1077P	chr12:130869736-130869837	hgnc_idHGNC:48040	-	0.322598	-1.97742	3.90899	-0.505865	0.612951	NA	1.03078	0	0.904806	0	0	0
ENSG00000224215.1	RP11-371A19.2	chr10:23343957-23345181	havana_geneOTTHUMG00000017817.1	+	0.322598	-1.97742	3.90899	-0.505865	0.612951	NA	1.03078	0	0.904806	0	0	0
ENSG00000224600.5	RP4-612B18.1	chr1:171824610-171824959	tagpseudo_consens	-	0.322598	-1.97742	3.90899	-0.505865	0.612951	NA	1.03078	0	0.904806	0	0	0
ENSG00000225559.1	AC083867.4	chr7:138163440-138164637	havana_geneOTTHUMG00000155789.1	+	0.322598	-1.97742	3.90899	-0.505865	0.612951	NA	1.03078	0	0.904806	0	0	0
ENSG00000226232.8	NPIPB14P	chr16:69976388-69996188	hgnc_idHGNC:41990	-	0.322598	-1.97742	3.90899	-0.505865	0.612951	NA	1.03078	0	0.904806	0	0	0
ENSG00000226279.2	RPL12P10	chr7:22881893-22882390	hgnc_idHGNC:22583	+	0.322598	-1.97742	3.90899	-0.505865	0.612951	NA	1.03078	0	0.904806	0	0	0
ENSG00000226297.1	RPL17P14	chr2:229003886-229004400	hgnc_idHGNC:35806	+	0.322598	-1.97742	3.90899	-0.505865	0.612951	NA	1.03078	0	0.904806	0	0	0
ENSG00000229331.1	GK-IT1	chrX:30671635-30672166	hgnc_idHGNC:41339	+	0.322598	-1.97742	3.90899	-0.505865	0.612951	NA	1.03078	0	0.904806	0	0	0
ENSG00000230393.1	AC092667.2	chr2:100104919-100107504	havana_geneOTTHUMG00000153210.1	+	0.322598	-1.97742	3.90899	-0.505865	0.612951	NA	1.03078	0	0.904806	0	0	0
ENSG00000230450.1	NEK2P4	chr2:131177618-131178946	hgnc_idHGNC:37818	-	0.322598	-1.97742	3.90899	-0.505865	0.612951	NA	1.03078	0	0.904806	0	0	0
ENSG00000232491.1	SAPCD2P3	chr7:66556216-66557065	hgnc_idHGNC:51279	+	0.322598	-1.97742	3.90899	-0.505865	0.612951	NA	1.03078	0	0.904806	0	0	0
ENSG00000237510.7	GPAT2P1	chr2:95789654-95800166	hgnc_idHGNC:52330	+	0.322598	-1.97742	3.90899	-0.505865	0.612951	NA	1.03078	0	0.904806	0	0	0
ENSG00000242208.1	RPL5P29	chr11:56357328-56358221	hgnc_idHGNC:36335	+	0.322598	-1.97742	3.90899	-0.505865	0.612951	NA	1.03078	0	0.904806	0	0	0
ENSG00000242477.1	CTD-2161E19.1	chr5:86884231-86884881	tagpseudo_consens	-	0.322598	-1.97742	3.90899	-0.505865	0.612951	NA	1.03078	0	0.904806	0	0	0
ENSG00000242912.3	RN7SL384P	chr10:114423770-114424067	hgnc_idHGNC:46400	-	0.322598	-1.97742	3.90899	-0.505865	0.612951	NA	1.03078	0	0.904806	0	0	0
ENSG00000248117.1	MICOS10P4	chr4:78379197-78379514	hgnc_idHGNC:44094	+	0.322598	-1.97742	3.90899	-0.505865	0.612951	NA	1.03078	0	0.904806	0	0	0
ENSG00000249781.7	LINC02112	chr5:9641305-9903852	hgnc_idHGNC:27756	-	0.322598	-1.97742	3.90899	-0.505865	0.612951	NA	1.03078	0	0.904806	0	0	0
ENSG00000251409.1	AC008592.4	chr5:95835943-95852721	havana_geneOTTHUMG00000162741.1	-	0.322598	-1.97742	3.90899	-0.505865	0.612951	NA	1.03078	0	0.904806	0	0	0
ENSG00000251652.1	RP11-20I20.2	chr4:1113639-1132977	tagncRNA_host	+	0.322598	-1.97742	3.90899	-0.505865	0.612951	NA	1.03078	0	0.904806	0	0	0
ENSG00000252415.1	RNU6-1012P	chr12:73679188-73679296	hgnc_idHGNC:47975	-	0.322598	-1.97742	3.90899	-0.505865	0.612951	NA	1.03078	0	0.904806	0	0	0
ENSG00000252461.1	ENSG10010137899.1	chr16:28881480-28881607		-	0.322598	-1.97742	3.90899	-0.505865	0.612951	NA	1.03078	0	0.904806	0	0	0
ENSG00000253282.1	KB-1410C5.3	chr8:101287445-101293783	havana_geneOTTHUMG00000164828.1	+	0.322598	-1.97742	3.90899	-0.505865	0.612951	NA	1.03078	0	0.904806	0	0	0
ENSG00000253405.1	EVX1-AS	chr7:27241429-27247229	hgnc_idHGNC:40223	-	0.322598	-1.97742	3.90899	-0.505865	0.612951	NA	1.03078	0	0.904806	0	0	0
ENSG00000253831.3	ETV3L	chr1:157092043-157112412	hgnc_idHGNC:33834	-	0.322598	-1.97742	3.90899	-0.505865	0.612951	NA	1.03078	0	0.904806	0	0	0
ENSG00000256916.1	RP11-817J15.2	chr11:102606916-102628070	havana_geneOTTHUMG00000168097.1	+	0.322598	-1.97742	3.90899	-0.505865	0.612951	NA	1.03078	0	0.904806	0	0	0
ENSG00000258772.1	RP11-84C10.3	chr14:20916766-20928580	tagoverlapping_locus	-	0.322598	-1.97742	3.90899	-0.505865	0.612951	NA	1.03078	0	0.904806	0	0	0
ENSG00000259446.6	RYR3-DT	chr15:33293568-33310659	hgnc_idHGNC:51417	-	0.322598	-1.97742	3.90899	-0.505865	0.612951	NA	1.03078	0	0.904806	0	0	0
ENSG00000264569.1	DCXR-DT	chr17:82037905-82039380	hgnc_idHGNC:54083	+	0.322598	-1.97742	3.90899	-0.505865	0.612951	NA	1.03078	0	0.904806	0	0	0
ENSG00000264735.1	RP11-498C9.17	chr17:81965632-81966589	havana_geneOTTHUMG00000178531.1	-	0.322598	-1.97742	3.90899	-0.505865	0.612951	NA	1.03078	0	0.904806	0	0	0
ENSG00000264947.1	MIR3181	chr16:50742305-50742377	hgnc_idHGNC:38378	+	0.322598	-1.97742	3.90899	-0.505865	0.612951	NA	1.03078	0	0.904806	0	0	0
ENSG00000265984.1	GREB1L-DT	chr18:21240675-21241371	hgnc_idHGNC:55323	-	0.322598	-1.97742	3.90899	-0.505865	0.612951	NA	1.03078	0	0.904806	0	0	0
ENSG00000269124.1	AC007193.10	chr19:46320197-46340004	havana_geneOTTHUMG00000183422.1	-	0.322598	-1.97742	3.90899	-0.505865	0.612951	NA	1.03078	0	0.904806	0	0	0
ENSG00000270929.1	SRD5A3P1	chr11:59898185-59899133	hgnc_idHGNC:49243	+	0.322598	-1.97742	3.90899	-0.505865	0.612951	NA	1.03078	0	0.904806	0	0	0
ENSG00000272381.2	LINC02664	chr10:31187715-31261910	hgnc_idHGNC:54150	+	0.322598	-1.97742	3.90899	-0.505865	0.612951	NA	1.03078	0	0.904806	0	0	0
ENSG00000274835.1	RP11-566K19.11	chr15:22360639-22360918	havana_geneOTTHUMG00000188448.1	+	0.322598	-1.97742	3.90899	-0.505865	0.612951	NA	1.03078	0	0.904806	0	0	0
ENSG00000275810.1	MIR8082	chr4:113152282-113152362	hgnc_idHGNC:50111	+	0.322598	-1.97742	3.90899	-0.505865	0.612951	NA	1.03078	0	0.904806	0	0	0
ENSG00000276527.1	RP11-442J21.2	chr13:44684487-44715393	havana_geneOTTHUMG00000187412.1	-	0.322598	-1.97742	3.90899	-0.505865	0.612951	NA	1.03078	0	0.904806	0	0	0
ENSG00000283572.1	MIR4251	chr1:3127975-3128035	hgnc_idHGNC:38370	+	0.322598	-1.97742	3.90899	-0.505865	0.612951	NA	1.03078	0	0.904806	0	0	0
ENSG00000285215.2	CH17-118O6.7	chr1:120963645-120977585	havana_geneOTTHUMG00000192547.3	+	0.322598	-1.97742	3.90899	-0.505865	0.612951	NA	1.03078	0	0.904806	0	0	0
ENSG00000285726.1	RP3-495O10.4	chr6:163348019-163353220	havana_geneOTTHUMG00000192756.1	-	0.322598	-1.97742	3.90899	-0.505865	0.612951	NA	1.03078	0	0.904806	0	0	0
ENSG00000287632.1	RP11-792D21.3	chr4:78669690-78691671	havana_geneOTTHUMG00000194774.1	-	0.322598	-1.97742	3.90899	-0.505865	0.612951	NA	1.03078	0	0.904806	0	0	0
ENSG00000288656.1	RP11-666O2.7	chr16:28537040-28623555	tagoverlapping_locus	-	0.322598	-1.97742	3.90899	-0.505865	0.612951	NA	1.03078	0	0.904806	0	0	0
ENSG00000264616.1	MIR4755	chr20:34049119-34049190	hgnc_idHGNC:41815	+	2.1941	-1.97737	1.5931	-1.24121	0.214528	NA	3.09235	6.59725	0.904806	0	0.991361	1.57886
ENSG00000171786.6	NHLH1	chr1:160367071-160372846	hgnc_idHGNC:7817	+	2.28998	-1.97736	1.62468	-1.21707	0.223577	NA	3.09235	7.9167	0	0.950066	0.991361	0.789428
ENSG00000134042.14	MRO	chr18:50795120-50825402	hgnc_idHGNC:24121	-	2.96101	-1.97705	1.36416	-1.44928	0.147259	NA	5.15391	2.6389	6.33364	2.8502	0	0.789428
ENSG00000144057.15	ST6GAL2	chr2:106801600-106887108	hgnc_idHGNC:10861	-	212.996	-1.97691	0.234109	-8.4444	3.06e-17	2.76e-14	330.881	358.89	330.254	89.3062	64.4384	104.204
ENSG00000198744.5	MTCO3P12	chr1:634376-634922	hgnc_idHGNC:52042	+	2.95641	-1.97659	1.34228	-1.47256	0.14087	NA	6.18469	5.2778	2.71442	0	1.98272	1.57886
ENSG00000178715.8	RP11-169K16.8	chr1:15828232-15828669	tagpseudo_consens	+	3.39104	-1.97575	1.61966	-1.21985	0.22252	NA	0	11.8751	4.52403	0	0	3.94714
ENSG00000101134.12	DOK5	chr20:54475593-54651169	hgnc_idHGNC:16173	+	0.791296	-1.97471	2.89364	-0.682432	0.494966	NA	0	3.95835	0	0	0	0.789428
ENSG00000166828.3	SCNN1G	chr16:23182745-23216883	hgnc_idHGNC:10602	+	0.791296	-1.97471	2.89364	-0.682432	0.494966	NA	0	3.95835	0	0	0	0.789428
ENSG00000197149.5	RP11-452G18.2	chr11:17228279-17229151	tagpseudo_consens	+	0.791296	-1.97471	2.89364	-0.682432	0.494966	NA	0	3.95835	0	0	0	0.789428
ENSG00000199781.1	Y_RNA	chr2:232828653-232828751		+	0.791296	-1.97471	2.89364	-0.682432	0.494966	NA	0	3.95835	0	0	0	0.789428
ENSG00000222449.1	RNU6-1140P	chr2:237563165-237563270	hgnc_idHGNC:48103	+	0.791296	-1.97471	2.89364	-0.682432	0.494966	NA	0	3.95835	0	0	0	0.789428
ENSG00000226339.1	RPS26P56	chrX:129408382-129408621	hgnc_idHGNC:35858	+	0.791296	-1.97471	2.89364	-0.682432	0.494966	NA	0	3.95835	0	0	0	0.789428
ENSG00000233203.6	DHCR24-DT	chr1:54887563-54888850	hgnc_idHGNC:53969	+	0.791296	-1.97471	2.89364	-0.682432	0.494966	NA	0	3.95835	0	0	0	0.789428
ENSG00000235416.1	TIPINP1	chrX:53456273-53457029	hgnc_idHGNC:54963	-	0.791296	-1.97471	2.89364	-0.682432	0.494966	NA	0	3.95835	0	0	0	0.789428
ENSG00000238374.1	RNU7-180P	chr5:146245191-146245253	hgnc_idHGNC:45714	-	0.791296	-1.97471	2.89364	-0.682432	0.494966	NA	0	3.95835	0	0	0	0.789428
ENSG00000244131.2	RPSAP51	chr12:8742428-8743072	hgnc_idHGNC:36224	+	0.791296	-1.97471	2.89364	-0.682432	0.494966	NA	0	3.95835	0	0	0	0.789428
ENSG00000248540.3	RP11-247C2.2	chr15:74125915-74129341	havana_geneOTTHUMG00000173053.2	-	0.791296	-1.97471	2.89364	-0.682432	0.494966	NA	0	3.95835	0	0	0	0.789428
ENSG00000254948.1	OR7E158P	chr8:11919900-11920809	hgnc_idHGNC:31232	-	0.791296	-1.97471	2.89364	-0.682432	0.494966	NA	0	3.95835	0	0	0	0.789428
ENSG00000286623.1	RP11-523H20.6	chr2:74415422-74416781	havana_geneOTTHUMG00000193973.1	+	0.791296	-1.97471	2.89364	-0.682432	0.494966	NA	0	3.95835	0	0	0	0.789428
ENSG00000286928.1	CTD-2258A20.6	chr16:66327349-66335138	havana_geneOTTHUMG00000195289.1	+	0.791296	-1.97471	2.89364	-0.682432	0.494966	NA	0	3.95835	0	0	0	0.789428
ENSG00000248837.7	RP11-412P11.1	chr4:22989147-23193740	havana_geneOTTHUMG00000160256.28	+	2.26746	-1.97455	1.55828	-1.26713	0.205109	NA	1.03078	5.2778	4.52403	0	1.98272	0.789428
ENSG00000145526.12	CDH18	chr5:19471296-20575873	hgnc_idHGNC:1757	-	0.818069	-1.9735	2.86248	-0.689435	0.490549	NA	0	3.95835	0	0.950066	0	0
ENSG00000167613.16	LAIR1	chr19:54351384-54370558	hgnc_idHGNC:6477	-	0.818069	-1.9735	2.86248	-0.689435	0.490549	NA	0	3.95835	0	0.950066	0	0
ENSG00000174963.18	ZIC4	chr3:147386046-147406809	hgnc_idHGNC:20393	-	0.818069	-1.9735	2.86248	-0.689435	0.490549	NA	0	3.95835	0	0.950066	0	0
[truncated: 58,708 more rows]

## Sheet: siCtrl + TGF-beta1 vs siCtrl
GeneID	GeneSymbol	Chromosome	Class	Strand	baseMean	log2FoldChange	lfcSE	stat	pvalue	padj	siCtrl_A1	siCtrl_A2	siCtrl_A3	siCtrl+TGFb_A4	siCtrl+TGFb_A5	siCtrl+TGFb_A6
ENSG00000152689.18	RASGRP3	chr2:33436324-33564750	hgnc_idHGNC:14545	+	1896.64	5073298387	0.179891	28.202	5.5191e-175	1,25E-170	121.38	91.7082	113.585	3700.47	3765.23	3587.49
ENSG00000123610.5	TNFAIP6	chr2:151357592-151380046	hgnc_idHGNC:11898	+	1370.64	5488698246	0.213236	25.74	4.1669e-146	4,72E-142	66.2075	44.5804	66.5538	2984.01	2412.47	2650.03
ENSG00000091986.16	CCDC80	chr3:112596797-112649530	hgnc_idHGNC:30649	-	8510.72	3455905884	0.146474	23.594	4.44102e-123	3,35E-119	1439.51	1397.28	1427.8	16895.6	15044.4	14859.7
ENSG00000058085.15	LAMC2	chr1:183186238-183245127	hgnc_idHGNC:6493	+	40709.7	4236640367	0.183716	23.0608	1.14591e-117	6,49E-114	4615.46	3171.57	4514.12	80836.1	75978.1	75142.6
ENSG00000169436.17	COL22A1	chr8:138588235-138914041	hgnc_idHGNC:22989	-	1239.12	5634945995	0.253757	22.206	3.00311e-109	1,36E-105	56.176	31.8431	56.7925	2164.77	3052.94	2072.19
ENSG00000111186.13	WNT5B	chr12:1529891-1647212	hgnc_idHGNC:16265	+	862.407	5347899469	0.244475	21.875	4.49196e-106	1,70E-102	47.1477	22.927	51.4682	1552.03	1804.01	1696.86
ENSG00000122641.11	INHBA	chr7:41667168-41705834	hgnc_idHGNC:6066	-	451.591	5867782868	0.281924	20.8134	3.27625e-96	1,06E-92	16.0503	17.8321	12.4234	909.512	895.699	858.029
ENSG00000100867.15	DHRS2	chr14:23630115-23645639	hgnc_idHGNC:18349	+	609.107	4318767954	0.211055	20.4628	4.62472e-93	1,31E-89	56.176	48.4015	68.3285	1134.25	1253.78	1093.7
ENSG00000087245.13	MMP2	chr16:55389700-55506691	hgnc_idHGNC:7166	+	1658.17	4115172077	0.204837	20.09	9.0222e-90	2,27E-86	142.446	219.081	182.801	3524.72	2712.33	3167.64
ENSG00000171246.6	NPTX1	chr17:80466834-80477843	hgnc_idHGNC:7952	-	3142.82	3713126849	0.189646	19.5793	2.32341e-85	5,26E-82	417.308	366.833	549.29	5814.34	5466.38	6242.75
ENSG00000149380.12	P4HA3	chr11:74235801-74311640	hgnc_idHGNC:30135	-	2411.21	2826617307	0.155405	18.1887	6.34055e-74	1,31E-70	588.845	569.355	628.268	4078.88	4582.33	4019.56
ENSG00000139926.16	FRMD6	chr14:51489100-51730727	hgnc_idHGNC:19839	+	10176.9	3208219936	0.176615	18.165	9.76864e-74	1,84E-70	2114.63	1649.47	2195.39	20179.3	16391.4	18531
ENSG00000106366.9	SERPINE1	chr7:101127104-101139247	hgnc_idHGNC:8583	+	112765	3289249337	0.184568	17.8213	4.82739e-71	8,41E-68	22053.1	16341.9	24388.8	214639	192427	206742
ENSG00000163435.16	ELF3	chr1:202007945-202017183	hgnc_idHGNC:3318	+	1139.45	-3417832662	0.192714	-17.7353	2.24044e-70	3,63E-67	2040.39	1802.32	2409.25	194.004	170.794	219.963
ENSG00000137571.11	SLCO5A1	chr8:69667046-69834978	hgnc_idHGNC:19046	-	524.243	3376613032	0.19116	17.6638	7.9654e-70	1,20E-66	87.2735	84.0658	103.824	953.691	961.687	954.918
ENSG00000166922.8	SCG5	chr15:32641676-32697098	hgnc_idHGNC:10816	+	414.124	3847886298	0.220811	17.4261	5.22576e-68	7,40E-65	63.198	52.2227	46.1439	854.768	749.165	719.243
ENSG00000135074.16	ADAM19	chr5:157395534-157575775	hgnc_idHGNC:197	-	9645.79	2629741334	0.15104	17.4109	6.82416e-68	9,09E-65	2487.8	2877.34	2686.11	16219.5	17881.9	15722.1
ENSG00000029534.21	ANK1	chr8:41653220-41896762	hgnc_idHGNC:492	-	496.167	-3370512017	0.194998	-17.2849	6.11801e-67	7,70E-64	875.744	834.29	1004.52	83.556	86.3675	92.524
ENSG00000250697.2	CTD-2066L21.3	chr5:32888236-33298066	tagoverlapping_locus	-	306.148	3997314462	0.231762	17.2475	1.16884e-66	1,39E-63	39.1226	34.3906	34.608	606.021	575.46	547.288
ENSG00000167772.12	ANGPTL4	chr19:8363289-8374370	hgnc_idHGNC:16039	+	1482.87	349288755	0.205373	17.0076	7.21811e-65	8,18E-62	250.786	199.975	273.314	2327.08	3304.28	2541.79
ENSG00000103089.9	FA2H	chr16:74712955-74774831	hgnc_idHGNC:21197	-	240.802	-5349139865	0.315909	-16.9325	2.59065e-64	2,79E-61	443.389	524.775	441.917	9.60414	15.5267	9.60155
ENSG00000114529.13	C3orf52	chr3:112086335-112131004	hgnc_idHGNC:26255	+	2027.67	2532553785	0.150429	16.8356	1.3393e-63	1,38E-60	619.943	576.997	595.434	3641.89	3362.51	3369.27
ENSG00000135919.14	SERPINE2	chr2:223975045-224039318	hgnc_idHGNC:8951	-	8389.28	2962398563	0.178187	16.6252	4.57728e-62	4,51E-59	1957.13	1603.62	2160.78	16253.1	13014.3	15346.8
ENSG00000137801.11	THBS1	chr15:39581079-39599466	hgnc_idHGNC:11785	+	20147	2340103446	0.142216	16.4545	7.7832e-61	7,35E-58	6393.03	7057.71	6486.77	35179	32834.2	32931.6
ENSG00000039068.20	CDH1	chr16:68737292-68835537	hgnc_idHGNC:1748	+	348.014	-4028543272	0.245357	-16.4191	1.39575e-60	1,26E-57	649.034	597.377	721.443	44.179	27.1718	48.8806
ENSG00000213949.10	ITGA1	chr5:52787916-52959209	hgnc_idHGNC:6134	+	900.058	2985181435	0.182714	16.338	5.29962e-60	4,62E-57	197.619	182.143	224.508	1676.88	1410.99	1708.2
ENSG00000149591.17	TAGLN	chr11:117199370-117207464	hgnc_idHGNC:11553	+	2503.32	2849253326	0.174509	16.3272	6.32011e-60	5,30E-57	614.927	518.406	694.821	4565.81	3997.16	4628.82
ENSG00000049192.15	ADAMTS6	chr5:65148738-65481920	hgnc_idHGNC:222	-	613.81	2863865246	0.175754	16.2948	1.07487e-59	8,70E-57	150.472	156.668	138.432	1109.28	1084.93	1043.08
ENSG00000116574.6	RHOU	chr1:228735479-228746664	hgnc_idHGNC:17794	+	2078.75	338638856	0.209635	16.1538	1.06831e-58	8,34E-56	391.226	253.471	441.03	3824.37	3767.17	3795.23
ENSG00000166923.12	GREM1	chr15:32718004-32745106	hgnc_idHGNC:2001	+	889.333	3477805689	0.216095	16.0938	2.81763e-58	2,13E-55	166.522	105.719	165.053	1717.22	1778.78	1402.7
ENSG00000147394.18	ZNF185	chrX:152914442-152973480	hgnc_idHGNC:12976	+	2093.13	2920639359	0.182474	16.0057	1.16503e-57	8,51E-55	465.459	431.793	566.151	4021.25	3199.48	3874.66
ENSG00000095752.7	IL11	chr19:55364382-55370463	hgnc_idHGNC:5966	-	14598.8	2987823151	0.188698	15.8339	1.81583e-56	1,29E-53	3336.46	2649.35	3817.52	24175.5	29789	23824.9
ENSG00000176170.14	SPHK1	chr17:76376584-76387860	hgnc_idHGNC:11240	+	1354.01	3286526082	0.20968	15.674	2.2774e-55	1,56E-52	282.886	179.595	290.174	2277.14	2702.62	2391.66
ENSG00000125845.7	BMP2	chr20:6767686-6780246	hgnc_idHGNC:1069	+	557.891	3173563305	0.206076	15.4	1.63697e-53	1,09E-50	107.336	87.887	136.657	1034.37	960.717	1020.38
ENSG00000166750.10	SLFN5	chr17:35243071-35273655	hgnc_idHGNC:28286	+	1109.1	2962904417	0.194797	15.2102	3.02504e-52	1,96E-49	243.764	233.092	278.638	2318.44	1634.19	1946.5
ENSG00000152049.6	KCNE4	chr2:223051814-223198399	hgnc_idHGNC:6244	+	208.09	4489283859	0.296008	15.1661	5.93288e-52	3,73E-49	24.0754	11.4635	16.8603	426.424	406.606	363.113
ENSG00000156466.10	GDF6	chr8:96142333-96160806	hgnc_idHGNC:4221	-	294.36	341459471	0.22572	15.1276	1.06573e-51	6,52E-49	49.154	44.5804	56.7925	523.425	592.927	499.281
ENSG00000128510.12	CPA4	chr7:130293134-130324180	hgnc_idHGNC:15740	+	179.413	-5132525427	0.344285	-14.9078	2.93389e-50	1,75E-47	324.015	301.873	420.62	10.5646	10.6746	8.72868
ENSG00000019505.8	SYT13	chr11:45240302-45286341	hgnc_idHGNC:14962	-	4990.25	2370816973	0.160249	14.7946	1.58748e-49	9,22E-47	1689.29	1406.19	1753.47	8507.34	7856.53	8728.68
ENSG00000174343.6	CHRNA9	chr4:40335333-40355217	hgnc_idHGNC:14079	+	192.769	3947189162	0.26685	14.7918	1.6549e-49	9,37E-47	21.066	26.7482	23.072	349.591	359.056	377.079
ENSG00000023839.12	ABCC2	chr10:99782640-99852594	hgnc_idHGNC:53	+	7872.95	-219010114	0.148286	-14.7695	2.30582e-49	1,27E-46	13324.8	12785.6	12636.3	3101.18	2646.34	2743.42
ENSG00000138623.10	SEMA7A	chr15:74409289-74433958	hgnc_idHGNC:10741	-	467.066	3294480467	0.225314	14.6217	2.04187e-48	1,10E-45	85.2672	71.3286	101.162	797.143	1016.03	731.464
ENSG00000140937.14	CDH11	chr16:64943753-65126112	hgnc_idHGNC:1750	-	868.389	2866580037	0.197508	14.5137	9.91661e-48	5,22E-45	181.569	182.143	262.666	1567.4	1536.18	1480.38
ENSG00000053747.17	LAMA3	chr18:23689453-23956222	hgnc_idHGNC:6483	+	1742.63	-2477338251	0.170979	-14.4891	1.41924e-47	7,31E-45	2736.58	3363.91	2764.2	501.336	507.53	582.203
ENSG00000152953.13	STK32B	chr4:5051480-5500994	hgnc_idHGNC:14217	+	637.667	-2910786555	0.202293	-14.3889	6.07285e-47	3,03E-44	1157.63	932.367	1286.71	131.577	164.972	152.752
ENSG00000074410.14	CA12	chr15:63321378-63381846	hgnc_idHGNC:1371	-	3109.86	-2595631559	0.180401	-14.3881	6.1442e-47	3,03E-44	5316.66	4933.14	5760.89	948.889	713.259	986.341
ENSG00000108602.18	ALDH3A1	chr17:19737984-19748943	hgnc_idHGNC:405	-	10769	-2930381987	0.203919	-14.3703	7.94757e-47	3,83E-44	20084.9	14115.4	22920.2	2259.85	2752.11	2481.56
ENSG00000163762.7	TM4SF18	chr3:149318498-149334414	hgnc_idHGNC:25181	-	1103.64	-2855262921	0.19894	-14.3524	1.02983e-46	4,80E-44	2166.79	1500.45	2150.13	266.035	285.304	253.132
ENSG00000259518.2	LINC01583	chr15:82088569-82097694	hgnc_idHGNC:51425	+	251.645	3640538984	0.253665	14.3518	1.03882e-46	4,80E-44	47.1477	36.938	28.3963	481.167	500.737	415.485
ENSG00000244128.7	LINC01322	chr3:165206929-165846519	hgnc_idHGNC:50528	+	987.125	2286714467	0.159999	14.2921	2.45211e-46	1,11E-43	353.106	324.8	329.219	1689.37	1555.58	1670.67
ENSG00000169330.9	MINAR1	chr15:79432336-79472304	hgnc_idHGNC:29172	+	869.936	2406873437	0.169319	14.215	7.39171e-46	3,28E-43	292.918	244.555	289.287	1504.01	1394.5	1494.35
ENSG00000162624.15	LHX8	chr1:75128434-75161533	hgnc_idHGNC:28838	+	1272.91	2506677081	0.17643	14.2078	8.19954e-46	3,57E-43	431.352	328.621	381.575	2156.13	1996.16	2343.65
ENSG00000132854.19	KANK4	chr1:62236165-62319434	hgnc_idHGNC:27263	-	219.955	3914732741	0.275977	14.185	1.13475e-45	4,85E-43	22.0692	26.7482	32.8332	378.403	493.944	365.732
ENSG00000125430.9	HS3ST3B1	chr17:14301081-14349404	hgnc_idHGNC:5198	+	269.901	3113797685	0.219965	14.1559	1.71717e-45	7,20E-43	57.1792	63.6862	47.9187	490.771	474.536	485.315
ENSG00000118523.6	CCN2	chr6:131948176-131951372	hgnc_idHGNC:2500	-	7019.99	3008303534	0.215151	13.9823	1.9998e-44	8,24E-42	1189.73	2030.32	1438.45	11763.1	14250.6	11447.7
ENSG00000120708.17	TGFBI	chr5:136028988-136063818	hgnc_idHGNC:11771	+	119015	2353982158	0.168758	13.9488	3.19784e-44	1,29E-41	40197	32145	44482.8	200454	199202	197607
ENSG00000162723.10	SLAMF9	chr1:159951492-159954237	hgnc_idHGNC:18430	-	162.166	5772395003	0.41577	13.8836	7.96116e-44	3,16E-41	8.02515	3.82117	5.3243	293.887	350.322	311.614
ENSG00000136205.17	TNS3	chr7:47275154-47582558	hgnc_idHGNC:21616	-	12591	-1982822398	0.143404	-13.8268	1.75617e-43	6,86E-41	18811.9	20519.7	20960.9	5037.37	4905.48	5310.53
ENSG00000188293.6	IGFL1	chr19:46229742-46231243	hgnc_idHGNC:24093	+	154.915	5150575717	0.373073	13.8058	2.35092e-43	9,03E-41	12.0377	2.54745	9.76122	316.937	311.505	276.699
ENSG00000103489.12	XYLT1	chr16:17101769-17470960	hgnc_idHGNC:15516	-	1109.79	3046036431	0.220975	13.7845	3.15766e-43	1,19E-40	180.566	317.157	223.621	1959.24	2193.15	1785.02
ENSG00000106799.13	TGFBR1	chr9:99104038-99154192	hgnc_idHGNC:11772	+	8029.89	2172709725	0.158308	13.7246	7.23327e-43	2,69E-40	2823.85	3070.95	2852.05	14479.2	11519.9	13433.4
ENSG00000145431.11	PDGFC	chr4:156760454-156971799	hgnc_idHGNC:8801	-	1578.49	2668396355	0.195342	13.6601	1.75641e-42	6,42E-40	459.44	379.57	447.241	3167.44	2170.83	2846.42
ENSG00000136717.15	BIN1	chr2:127048027-127107288	hgnc_idHGNC:1052	-	568.614	-2783472607	0.204256	-13.6274	2.75261e-42	9,90E-40	1087.41	793.531	1097.69	136.379	155.267	141.405
ENSG00000113361.13	CDH6	chr5:31193686-31329146	hgnc_idHGNC:1765	+	2664.26	203694797	0.149724	13.6047	3.75486e-42	1,33E-39	1054.3	987.137	1089.71	4546.6	4088.38	4219.45
ENSG00000134198.10	TSPAN2	chr1:115048011-115089503	hgnc_idHGNC:20659	-	392.345	2693761705	0.198122	13.5965	4.20173e-42	1,46E-39	102.321	91.7082	119.797	713.587	650.182	676.473
ENSG00000168675.19	LDLRAD4	chr18:13217498-13652755	hgnc_idHGNC:1224	+	897.889	2655030395	0.195708	13.5663	6.34808e-42	2,18E-39	237.745	303.146	199.661	1535.7	1634.19	1476.89
ENSG00000172986.13	GXYLT2	chr3:72888046-72998138	hgnc_idHGNC:33383	+	727.901	2448879466	0.181244	13.5115	1.33809e-41	4,52E-39	199.626	262.387	215.634	1299.44	1193.62	1196.7
ENSG00000240891.8	PLCXD2	chr3:111674676-111846447	hgnc_idHGNC:26462	+	2299.57	2118393363	0.157234	13.4729	2.25807e-41	7,52E-39	901.826	911.987	770.249	3783.07	3546.89	3883.39
ENSG00000165617.15	DACT1	chr14:58633967-58648321	hgnc_idHGNC:17748	+	265.238	3011497979	0.224336	13.4241	4.37017e-41	1,43E-38	68.2138	45.8541	60.3421	466.761	483.27	466.985
ENSG00000266714.9	MYO15B	chr17:75588058-75626849	hgnc_idHGNC:14083	+	461.813	-2556865707	0.191221	-13.3713	8.90259e-41	2,88E-38	762.389	750.224	855.438	122.933	153.327	126.566
ENSG00000206538.9	VGLL3	chr3:86876388-86991149	hgnc_idHGNC:24327	-	3891.86	2453670925	0.184218	13.3194	1.78535e-40	5,70E-38	1050.29	1481.34	1075.51	6818.94	6812.36	6112.7
ENSG00000119927.14	GPAM	chr10:112149865-112215377	hgnc_idHGNC:24865	-	3076.06	2241956493	0.168741	13.2864	2.77711e-40	8,74E-38	1166.66	911.987	1140.29	5421.54	4685.19	5130.72
ENSG00000165434.8	PGM2L1	chr11:74330316-74398433	hgnc_idHGNC:20898	-	4917.36	1916474828	0.145041	13.2133	7.35166e-40	2,28E-37	2108.61	1953.89	2115.52	8147.19	7378.11	7800.82
ENSG00000156453.14	PCDH1	chr5:141853090-141879246	hgnc_idHGNC:8655	-	157.918	3469333957	0.264867	13.0984	3.36305e-39	1,03E-36	26.0817	26.7482	25.7341	297.728	281.422	289.792
ENSG00000166979.13	EVA1C	chr21:32412006-32515397	hgnc_idHGNC:13239	+	313.679	-2683042254	0.205107	-13.0812	4.21735e-39	1,27E-36	523.641	505.669	598.984	77.7935	92.19	83.7954
ENSG00000117525.14	F3	chr1:94529173-94541759	hgnc_idHGNC:3541	-	689.666	2496759688	0.192263	12.9862	1.46584e-38	4,37E-36	232.729	161.763	226.283	1180.35	1182.94	1153.93
ENSG00000035862.12	TIMP2	chr17:78852977-78925387	hgnc_idHGNC:11821	-	10010.7	2356000853	0.181511	12.9799	1.59046e-38	4,68E-36	2750.62	4004.59	3062.36	17615.9	16134.2	16496.3
ENSG00000176153.12	GPX2	chr14:64939152-64942905	hgnc_idHGNC:4554	-	307.128	-3513813283	0.270802	-12.9756	1.68365e-38	4,89E-36	536.682	407.592	749.839	54.7436	48.5211	45.3891
ENSG00000196611.6	MMP1	chr11:102789401-102798160	hgnc_idHGNC:7155	-	151.173	5775615033	0.445352	12.9687	1.84214e-38	5,28E-36	3.00943	2.54745	9.76122	321.739	329.943	240.039
ENSG00000109321.11	AREG	chr4:74445136-74455005	hgnc_idHGNC:651	+	843.279	-3114676132	0.240425	-12.9549	2.20469e-38	6,24E-36	1772.55	1047	1716.2	205.529	145.563	172.828
ENSG00000128655.18	PDE11A	chr2:177623244-178072777	hgnc_idHGNC:8773	-	182.266	3223691943	0.249423	12.9246	3.26897e-38	9,14E-36	37.1163	31.8431	36.3827	308.293	321.209	358.749
ENSG00000143367.16	TUFT1	chr1:151540305-151583583	hgnc_idHGNC:12422	+	2974.38	1880595313	0.145622	12.9142	3.74142e-38	1,03E-35	1223.83	1238.06	1348.82	4767.49	4696.84	4571.21
ENSG00000143797.12	MBOAT2	chr2:8852690-9003709	hgnc_idHGNC:25193	-	4389.76	2214544461	0.171492	12.9134	3.78093e-38	1,03E-35	1603.02	1336.14	1727.74	7957.03	6513.47	7201.16
ENSG00000150764.14	DIXDC1	chr11:111927144-112022653	hgnc_idHGNC:23695	+	1414.7	206297557	0.161149	12.8017	1.60431e-37	4,33E-35	563.767	489.11	584.786	2360.7	2160.16	2329.69
ENSG00000137959.17	IFI44L	chr1:78619902-78646145	hgnc_idHGNC:17817	+	221.207	2851271354	0.223623	12.7504	3.103e-37	8,27E-35	53.1666	57.3176	51.4682	368.799	412.429	384.062
ENSG00000163430.12	FSTL1	chr3:120392293-120450993	hgnc_idHGNC:3972	-	6729.68	2214813841	0.174278	12.7085	5.30373e-37	1,40E-34	2478.77	1958.99	2716.28	11739.1	10386.4	11098.5
ENSG00000166670.10	MMP10	chr11:102770502-102780628	hgnc_idHGNC:7156	-	123.346	5376184327	0.423104	12.7065	5.44026e-37	1,42E-34	5.01572	3.82117	7.98645	257.391	240.664	225.2
ENSG00000114861.23	FOXP1	chr3:70954708-71583989	hgnc_idHGNC:3823	-	3270.77	2321683858	0.18338	12.6605	9.78814e-37	2,52E-34	975.055	1341.23	957.487	5805.7	5348.96	5196.18
ENSG00000069482.7	GAL	chr11:68683779-68691175	hgnc_idHGNC:4114	+	198.638	3483630921	0.277249	12.565	3.2887e-36	8,37E-34	37.1163	24.2008	35.4953	307.332	446.394	341.291
ENSG00000129422.14	MTUS1	chr8:17643795-17800917	hgnc_idHGNC:29789	-	3910.55	-1816072916	0.145044	-12.5208	5.7447e-36	1,45E-33	5892.46	6022.17	6358.99	1814.22	1641.95	1733.52
ENSG00000157680.16	DGKI	chr7:137381037-137847092	hgnc_idHGNC:2855	-	126.637	4098391493	0.328114	12.4908	8.38399e-36	2,09E-33	15.0472	19.1059	8.87384	243.945	240.664	232.183
ENSG00000152894.15	PTPRK	chr6:127968785-128520616	hgnc_idHGNC:9674	-	5493.22	1940502508	0.156281	12.4168	2.11904e-35	5,22E-33	2363.41	2124.57	2323.17	9611.82	7874	8662.34
ENSG00000261488.1	TBILA	chr3:112133423-112135359	hgnc_idHGNC:53943	+	237.014	299590774	0.24185	12.3875	3.05467e-35	7,44E-33	53.1666	64.96	41.707	413.938	467.743	380.571
ENSG00000076356.7	PLXNA2	chr1:208022242-208244384	hgnc_idHGNC:9100	-	283.209	263115715	0.212521	12.3807	3.3242e-35	8,01E-33	81.2546	86.6133	69.2159	517.663	443.482	501.026
ENSG00000242265.6	PEG10	chr7:94656325-94669695	hgnc_idHGNC:14005	+	2720.29	-211961344	0.171318	-12.3724	3.68557e-35	8,79E-33	3880.16	4936.96	4452	1057.42	901.521	1093.7
ENSG00000221866.9	PLXNA4	chr7:132123332-132648688	hgnc_idHGNC:9102	-	212.598	3004844375	0.243641	12.3331	6.01145e-35	1,42E-32	50.1572	50.949	40.8196	434.107	333.825	365.732
ENSG00000164236.12	ANKRD33B	chr5:10564070-10657816	hgnc_idHGNC:35240	+	343.766	-2783185151	0.226416	-12.2923	9.9598e-35	2,33E-32	532.669	742.582	526.218	79.7143	85.3971	96.0155
ENSG00000134516.18	DOCK2	chr5:169637268-170083382	hgnc_idHGNC:2988	+	1294.65	2245738615	0.182841	12.2825	1.12499e-34	2,60E-32	512.606	364.285	473.863	2278.1	2022.36	2116.71
ENSG00000106541.12	AGR2	chr7:16791811-16833433	hgnc_idHGNC:328	-	232.485	-3760326915	0.30688	-12.2534	1.61086e-34	3,69E-32	467.465	286.588	544.853	23.0499	39.7873	33.169
ENSG00000115414.21	FN1	chr2:215360440-215436073	hgnc_idHGNC:3778	-	14999.6	2128688208	0.173765	12.2504	1.67257e-34	3,79E-32	5108.01	6037.46	5604.71	27441.9	20264.3	25541
ENSG00000165731.21	RET	chr10:43077064-43130351	hgnc_idHGNC:9967	+	132.912	3557661622	0.290669	12.2396	1.91043e-34	4,28E-32	19.0597	25.4745	18.6351	247.787	229.019	257.496
ENSG00000159167.12	STC1	chr8:23841929-23854806	hgnc_idHGNC:11373	-	1160.02	2130953012	0.174453	12.215	2.58369e-34	5,74E-32	395.239	433.066	464.989	1887.21	2110.67	1668.92
ENSG00000171608.16	PIK3CD	chr1:9651731-9729114	hgnc_idHGNC:8977	+	1329.97	2197578061	0.180138	12.1994	3.13036e-34	6,88E-32	444.393	420.329	561.714	2210.87	2335.8	2006.72
ENSG00000185215.11	TNFAIP2	chr14:103121476-103137439	hgnc_idHGNC:11895	+	4353.36	-2323349137	0.190617	-12.1886	3.57633e-34	7,79E-32	7176.49	6265.45	8328.09	1190.91	1678.83	1480.38
ENSG00000170425.4	ADORA2B	chr17:15945130-15975746	hgnc_idHGNC:264	+	290.196	-2864682183	0.235723	-12.1528	5.54662e-34	1,20E-31	531.666	411.413	587.448	64.3477	83.4562	62.8465
ENSG00000198829.6	SUCNR1	chr3:151873643-151884619	hgnc_idHGNC:4542	+	155.394	3178015642	0.262523	12.1057	9.85558e-34	2,11E-31	34.1069	29.2957	29.2837	303.491	254.25	281.936
ENSG00000125089.18	SH3TC1	chr4:8182072-8241803	hgnc_idHGNC:26009	+	258.052	-2613563177	0.217262	-12.0295	2.48535e-33	5,26E-31	409.283	436.888	484.511	64.3477	83.4562	69.8295
ENSG00000100505.14	TRIM9	chr14:50975262-51096061	hgnc_idHGNC:16288	-	713.552	1968781568	0.163788	12.0203	2.78042e-33	5,83E-31	290.912	275.125	304.373	1169.78	1133.45	1107.67
ENSG00000108821.14	COL1A1	chr17:50184101-50201632	hgnc_idHGNC:2197	-	1202.9	2849551713	0.237114	12.0177	2.86997e-33	5,96E-31	233.732	417.782	230.72	2207.99	1938.9	2188.28
ENSG00000065534.19	MYLK	chr3:123610049-123884332	hgnc_idHGNC:7590	-	1711.06	-1850499198	0.154609	-11.9689	5.17345e-33	1,07E-30	2574.07	2594.58	2868.91	761.608	693.851	773.361
ENSG00000103534.17	TMC5	chr16:19410496-19499113	hgnc_idHGNC:22999	+	279.301	-2873311204	0.240318	-11.9563	6.02085e-33	1,23E-30	453.421	536.238	485.399	72.9914	46.5802	81.1767
ENSG00000189143.10	CLDN4	chr7:73799542-73832690	hgnc_idHGNC:2046	+	312.873	2322870502	0.195322	11.8925	1.29433e-32	2,62E-30	105.33	104.445	102.936	530.148	547.317	487.06
ENSG00000041353.10	RAB27B	chr18:54717860-54895516	hgnc_idHGNC:9767	+	1619.6	-207454245	0.175304	-11.834	2.6043e-32	5,22E-30	2864.98	2172.97	2814.78	644.438	591.957	628.465
ENSG00000163697.17	APBB2	chr4:40810027-41216714	hgnc_idHGNC:582	-	1360.9	1798602055	0.152153	11.821	3.04148e-32	6,04E-30	622.952	620.304	580.349	2190.7	2029.15	2121.94
ENSG00000071991.9	CDH19	chr18:66501083-66604138	hgnc_idHGNC:1758	-	847.354	2412536893	0.204225	11.8131	3.33912e-32	6,58E-30	309.971	199.975	291.949	1504.01	1292.6	1485.62
ENSG00000100558.9	PLEK2	chr14:67386984-67412167	hgnc_idHGNC:19238	-	2716.08	2483336791	0.210433	11.8011	3.85261e-32	7,52E-30	911.857	583.366	974.347	4414.06	5043.28	4369.58
ENSG00000187498.16	COL4A1	chr13:110148963-110307157	hgnc_idHGNC:2202	-	31437.5	2328826546	0.197455	11.7942	4.17995e-32	8,09E-30	10696.5	8545.42	12068.4	47792.1	63500.5	46022
ENSG00000008083.14	JARID2	chr6:15246069-15522042	hgnc_idHGNC:6196	+	1998.16	1788525209	0.15213	11.7566	6.53492e-32	1,25E-29	887.782	864.859	937.964	3058.92	3318.84	2920.62
ENSG00000134508.13	CABLES1	chr18:23134564-23260470	hgnc_idHGNC:25097	+	184.739	-2999704164	0.255568	-11.7374	8.19466e-32	1,56E-29	310.974	337.537	337.206	38.4165	31.0535	53.245
ENSG00000101333.18	PLCB4	chr20:9068763-9481242	hgnc_idHGNC:9059	+	2899.85	210789852	0.179873	11.7188	1.02077e-31	1,93E-29	959.005	1322.13	997.419	5053.7	4475.58	4591.29
ENSG00000103196.12	CRISPLD2	chr16:84819985-84920768	hgnc_idHGNC:25248	+	186.541	-2895201044	0.247331	-11.7058	1.19075e-31	2,23E-29	321.006	291.683	373.588	51.8623	42.6985	38.4062
ENSG00000002079.14	MYH16	chr7:99238829-99311130	hgnc_idHGNC:31038	+	178.502	2925216242	0.250274	11.688	1.46733e-31	2,72E-29	41.1289	40.7592	42.5944	356.313	270.747	319.47
ENSG00000059804.16	SLC2A3	chr12:7919230-7936187	hgnc_idHGNC:11007	-	2064.78	2338981283	0.200796	11.6485	2.33426e-31	4,30E-29	694.175	529.87	818.168	2978.24	3702.16	3666.05
ENSG00000154065.17	ANKRD29	chr18:23598926-23662911	hgnc_idHGNC:27110	-	333.103	-232936792	0.20009	-11.6416	2.53233e-31	4,63E-29	510.6	571.902	584.786	101.804	103.835	125.693
ENSG00000124882.4	EREG	chr4:74365145-74388749	hgnc_idHGNC:3443	+	6404.43	-2142114633	0.185464	-11.5501	7.37774e-31	1,34E-28	11653.5	8420.59	11254.7	2531.65	2059.23	2506.88
ENSG00000101311.16	FERMT1	chr20:6074845-6123030	hgnc_idHGNC:15889	-	3906.17	1938803118	0.167922	11.5459	7.74449e-31	1,39E-28	1577.94	1387.09	1881.25	6220.6	6250.48	6119.68
ENSG00000174792.11	ODAPH	chr4:75556048-75565871	hgnc_idHGNC:26300	+	106.432	5662227071	0.490858	11.5354	8.75226e-31	1,56E-28	7.022	2.54745	2.66215	189.201	241.635	195.522
ENSG00000165323.16	FAT3	chr11:92224818-92896473	hgnc_idHGNC:23112	+	566.52	1951154047	0.169998	11.4775	1.71077e-30	3,03E-28	233.732	236.913	228.058	932.562	845.237	922.622
ENSG00000141052.18	MYOCD	chr17:12665890-12768949	hgnc_idHGNC:16067	+	106.849	3745964764	0.326748	11.4644	1.99198e-30	3,50E-28	10.0314	17.8321	16.8603	198.806	203.788	193.777
ENSG00000071282.12	LMCD1	chr3:8501807-8574668	hgnc_idHGNC:6633	+	2660.41	167091421	0.145908	11.4518	2.3027e-30	4,01E-28	1292.05	1276.27	1246.77	4294.97	3907.89	3944.49
ENSG00000168497.5	CAVIN2	chr2:191834310-191847088	hgnc_idHGNC:10690	-	162.741	-3456115728	0.302214	-11.436	2.76353e-30	4,78E-28	285.896	229.27	379.8	20.1687	28.1422	33.169
ENSG00000179772.8	FOXS1	chr20:31844303-31845604	hgnc_idHGNC:3735	-	113.098	3796291528	0.332509	11.4171	3.43502e-30	5,89E-28	15.0472	16.5584	14.1981	177.677	255.221	199.887
ENSG00000125148.7	MT2A	chr16:56608584-56609497	hgnc_idHGNC:7406	+	9577.28	2321739764	0.203542	11.4067	3.87254e-30	6,60E-28	3355.51	2336.01	3884.08	14992.1	17186.2	15709.9
ENSG00000100311.17	PDGFB	chr22:39223359-39244982	hgnc_idHGNC:8800	-	649.388	2195608704	0.192686	11.3947	4.44251e-30	7,51E-28	218.685	199.975	277.751	1018.04	1160.62	1021.26
ENSG00000135318.12	NT5E	chr6:85449584-85495791	hgnc_idHGNC:8021	+	7266.38	2274522514	0.19969	11.3903	4.6759e-30	7,85E-28	2841.91	1843.08	2780.17	12994.4	10887.2	12251.6
ENSG00000134755.18	DSC2	chr18:31058840-31102522	hgnc_idHGNC:3036	-	521.633	2081054955	0.182868	11.3801	5.25252e-30	8,75E-28	187.588	211.438	199.661	883.581	898.61	748.921
ENSG00000049130.16	KITLG	chr12:88492793-88580851	hgnc_idHGNC:6343	-	636.73	-1958451744	0.172152	-11.3763	5.48779e-30	9,07E-28	1046.28	942.556	1049.77	254.51	243.576	283.682
ENSG00000166387.14	PPFIBP2	chr11:7513298-7657127	hgnc_idHGNC:9250	+	142.871	-3158398832	0.279097	-11.3165	1.08745e-29	1,79E-27	273.858	213.986	283.075	31.6937	22.3197	32.2961
ENSG00000165633.13	VSTM4	chr10:49014236-49115522	hgnc_idHGNC:26470	-	134.632	325961333	0.289419	11.2626	2.00764e-29	3,27E-27	22.0692	33.1168	22.1846	268.916	249.398	212.107
ENSG00000005981.13	ASB4	chr7:95478444-95540233	hgnc_idHGNC:16009	+	282.67	-2831289854	0.25169	-11.2491	2.33894e-29	3,78E-27	562.763	351.548	572.362	68.1894	75.6928	65.4651
ENSG00000151632.17	AKR1C2	chr10:4987400-5018031	hgnc_idHGNC:385	-	6023.7	-2044989468	0.182112	-11.2293	2.92855e-29	4,70E-27	10647.4	7615.6	10828.7	2432.73	2373.65	2244.14
ENSG00000115221.12	ITGB6	chr2:160099667-160200313	hgnc_idHGNC:6161	-	803.38	1855192881	0.165789	11.1901	4.55881e-29	7,27E-27	362.135	336.263	345.192	1264.86	1160.62	1351.2
ENSG00000198203.10	SULT1C2	chr2:108288639-108309915	hgnc_idHGNC:11456	+	151.455	-290571573	0.260282	-11.1637	6.13544e-29	9,72E-27	235.739	292.957	273.314	37.4561	29.1126	40.1519
ENSG00000130513.6	GDF15	chr19:18374731-18389176	hgnc_idHGNC:30142	+	845.279	-2859987117	0.257321	-11.1145	1.0666e-28	1,68E-26	1601.02	976.947	1879.48	159.429	234.842	219.963
ENSG00000006283.18	CACNA1G	chr17:50560715-50627474	hgnc_idHGNC:1394	+	386.772	-2631262501	0.236947	-11.1049	1.188e-28	1,86E-26	531.666	841.932	624.718	93.1601	126.155	102.998
ENSG00000006016.12	CRLF1	chr19:18572220-18607741	hgnc_idHGNC:2364	-	162.525	2990947657	0.269369	11.1035	1.20574e-28	1,87E-26	34.1069	45.8541	30.171	245.866	324.121	295.029
ENSG00000138119.17	MYOF	chr10:93306429-93482334	hgnc_idHGNC:3656	-	10256.3	-1698005282	0.153071	-11.0929	1.35761e-28	2,09E-26	14533.5	17465.3	15041.2	5012.4	4897.72	4587.8
ENSG00000087510.7	TFAP2C	chr20:56629306-56639283	hgnc_idHGNC:11744	+	242.104	-2611251082	0.236181	-11.0561	2.04755e-28	3,13E-26	417.308	368.106	462.327	69.1498	82.4858	53.245
ENSG00000269729.1	AC006262.4	chr19:46163893-46180647	havana_geneOTTHUMG00000182495.1	-	650.066	2030689352	0.183789	11.049	2.21666e-28	3,37E-26	250.786	242.008	273.314	1007.47	1194.59	932.223
ENSG00000102452.18	NALCN	chr13:101053776-101416508	hgnc_idHGNC:19082	-	266.417	-2270271873	0.205627	-11.0407	2.43006e-28	3,67E-26	448.405	417.782	457.89	97.9622	79.5745	96.8884
ENSG00000128512.23	DOCK4	chr7:111726110-112206407	hgnc_idHGNC:19192	-	4034.53	1992479018	0.181057	11.0047	3.62661e-28	5,44E-26	1601.02	1625.27	1635.45	7222.31	5086.95	7036.19
ENSG00000147010.18	SH3KBP1	chrX:19533977-19887600	hgnc_idHGNC:13867	-	5740.43	1826700833	0.166152	10.9941	4.07858e-28	6,08E-26	2528.92	2302.89	2741.13	8797.39	10119.6	7952.7
ENSG00000137809.17	ITGA11	chr15:68296532-68432163	hgnc_idHGNC:6136	-	409.197	2664456492	0.242597	10.983	4.61091e-28	6,83E-26	78.2452	151.573	106.486	703.023	773.426	642.431
ENSG00000074527.13	NTN4	chr12:95657807-95791189	hgnc_idHGNC:13658	-	1111.35	-1997503434	0.182155	-10.966	5.56934e-28	8,19E-26	1853.81	1480.07	1998.39	462.919	408.547	464.366
ENSG00000204291.11	COL15A1	chr9:98943179-99070792	hgnc_idHGNC:2192	+	110.237	3350405989	0.306117	10.9448	7.03374e-28	1,03E-25	22.0692	20.3796	16.8603	188.241	227.079	186.794
ENSG00000072041.18	SLC6A15	chr12:84859491-84913629	hgnc_idHGNC:13621	-	2596.63	1826389409	0.167967	10.8735	1.54209e-27	2,24E-25	1189.73	979.494	1255.65	4398.69	3863.25	3892.99
ENSG00000173210.20	ABLIM3	chr5:149141483-149260542	hgnc_idHGNC:29132	+	1389.73	1993636765	0.183408	10.87	1.60256e-27	2,31E-25	527.653	672.527	475.638	2256.97	2329.01	2076.55
ENSG00000109654.16	TRIM2	chr4:153152163-153339319	hgnc_idHGNC:15974	+	218.004	2408401318	0.222111	10.8432	2.14722e-27	3,08E-25	67.2106	78.9709	62.1168	394.73	344.499	360.495
ENSG00000079308.20	TNS1	chr2:217799588-218033982	hgnc_idHGNC:11973	-	865.878	3249984846	0.300053	10.8314	2.44467e-27	3,48E-25	102.321	267.482	126.896	1528.98	1842.83	1326.76
ENSG00000100234.12	TIMP3	chr22:32801705-32863041	hgnc_idHGNC:11822	+	81.7262	4762118567	0.440637	10.8073	3.17724e-27	4,50E-25	4.01257	5.0949	7.98645	169.993	160.119	143.15
ENSG00000176595.4	KBTBD11	chr8:1973677-2006936	hgnc_idHGNC:29104	+	1379	2065972428	0.191222	10.8041	3.29294e-27	4,63E-25	585.836	408.866	598.096	2360.7	2203.83	2116.71
ENSG00000170412.18	GPRC5C	chr17:74424851-74451653	hgnc_idHGNC:13309	+	736.017	-2161519729	0.200201	-10.7967	3.56648e-27	4,99E-25	1238.88	956.567	1413.6	258.351	257.162	291.538
ENSG00000101076.18	HNF4A	chr20:44355700-44434596	hgnc_idHGNC:5024	+	775.861	2089676432	0.193574	10.7952	3.6248e-27	5,04E-25	297.934	266.208	320.345	1146.73	1503.18	1120.76
ENSG00000265962.1	GACAT2	chr18:8695856-8707621	hgnc_idHGNC:50516	-	208.122	-2831255508	0.262696	-10.7777	4.38863e-27	6,06E-25	376.179	295.504	423.282	56.6644	36.876	60.2279
ENSG00000164161.10	HHIP	chr4:144646156-144745271	hgnc_idHGNC:14866	+	348.131	2920961392	0.271476	10.7595	5.34307e-27	7,34E-25	56.176	122.278	67.4411	697.26	568.667	576.966
ENSG00000175166.17	PSMD2	chr3:184299198-184309050	hgnc_idHGNC:9559	+	17795.9	1625186171	0.151158	10.7516	5.82688e-27	7,95E-25	8760.45	7942.95	9434.66	25692	28674	26271.6
ENSG00000158966.16	CACHD1	chr1:64470129-64693058	hgnc_idHGNC:29314	+	382.69	2097612671	0.195416	10.7341	7.0392e-27	9,55E-25	131.412	160.489	143.756	673.25	557.022	630.211
ENSG00000166949.17	SMAD3	chr15:67063763-67195173	hgnc_idHGNC:6769	+	5361.59	-2172934588	0.203066	-10.7006	1.0109e-26	1,36E-24	7544.64	11250.8	7535.66	2147.48	1723.47	1967.45
ENSG00000185070.12	FLRT2	chr14:85530144-85654428	hgnc_idHGNC:3761	+	3829.56	1829057566	0.171295	10.6779	1.29228e-26	1,73E-24	1537.82	1990.83	1520.09	5952.64	6323.26	5652.69
ENSG00000162591.16	MEGF6	chr1:3487951-3611508	hgnc_idHGNC:3232	-	919.79	-2022993142	0.189797	-10.6587	1.58799e-26	2,12E-24	1589.98	1523.37	1315.99	294.847	401.754	392.791
ENSG00000249379.2	RP1-27K12.4	chr6:53503109-53507660	havana_geneOTTHUMG00000160263.3	+	189.966	2613038251	0.246074	10.6189	2.43378e-26	3,22E-24	50.1572	64.96	46.1439	322.699	367.79	288.047
ENSG00000188624.3	IGFL3	chr19:46120067-46124688	hgnc_idHGNC:32930	-	93.9414	3891004568	0.366917	10.6046	2.83697e-26	3,74E-24	15.0472	6.36862	13.3108	173.835	206.7	148.388
ENSG00000006534.16	ALDH3B1	chr11:68008578-68029282	hgnc_idHGNC:410	+	2036.19	-1758720597	0.165904	-10.6009	2.95258e-26	3,87E-24	2956.26	2862.06	3611.65	886.462	942.279	958.409
ENSG00000122861.16	PLAU	chr10:73909177-73917496	hgnc_idHGNC:9052	+	13369.7	2035568608	0.192478	10.5756	3.86733e-26	5,03E-24	5963.69	3921.8	5841.65	20936.1	22549.7	21005.6
ENSG00000235142.10	LINC02532	chr6:106705334-106788148	hgnc_idHGNC:53549	-	93.2333	-4780916664	0.454201	-10.526	6.55635e-26	8,49E-24	152.478	264.935	122.459	6.7229	5.82253	6.98295
ENSG00000243566.7	UPK3B	chr7:76510525-76516522	hgnc_idHGNC:21444	+	196.685	-24617201	0.235595	-10.4489	1.48177e-25	1,91E-23	300.943	308.241	389.561	62.4269	54.3436	64.5922
ENSG00000095794.19	CREM	chr10:35126791-35212958	hgnc_idHGNC:2352	+	2187.6	1971317402	0.188964	10.4322	1.76698e-25	2,26E-23	943.958	687.811	1032.91	3687.99	3363.48	3409.42
ENSG00000211448.13	DIO2	chr14:80197526-80387757	hgnc_idHGNC:2884	-	1103.72	-2401151958	0.230357	-10.4236	1.93436e-25	2,46E-23	1974.19	1601.07	1993.06	414.899	235.812	403.265
ENSG00000275342.5	PRAG1	chr8:8317736-8386439	hgnc_idHGNC:25438	-	1323.22	-1920310864	0.184327	-10.418	2.05329e-25	2,60E-23	1765.53	2499.05	2016.14	522.465	560.903	575.22
ENSG00000287929.1	RP11-548N1.2	chr1:183252263-183258968	havana_geneOTTHUMG00000194593.1	+	154.092	3333339283	0.320531	10.3994	2.49458e-25	3,14E-23	38.1195	17.8321	26.6215	272.757	357.115	212.107
ENSG00000203722.8	RAET1G	chr6:149916878-149923121	hgnc_idHGNC:16795	-	209.724	2779926685	0.267477	10.3931	2.66463e-25	3,33E-23	67.2106	30.5694	60.3421	365.918	375.553	358.749
ENSG00000085063.17	CD59	chr11:33703010-33736479	hgnc_idHGNC:1689	-	8798.82	1613615014	0.155503	10.3767	3.16379e-25	3,94E-23	4574.33	3868.3	4558.49	14146.9	12338.9	13306
ENSG00000269706.1	CTB-60B18.15	chr19:49050217-49050846	havana_geneOTTHUMG00000183338.1	-	141.406	2831652516	0.273874	10.3392	4.68253e-25	5,80E-23	36.1132	25.4745	41.707	233.381	280.452	231.31
ENSG00000162616.9	DNAJB4	chr1:77979175-78017964	hgnc_idHGNC:14886	+	3349.95	1972339979	0.191237	10.3136	6.11884e-25	7,53E-23	1465.59	1049.55	1564.46	5763.44	4884.13	5372.5
ENSG00000163638.13	ADAMTS9	chr3:64515654-64688000	hgnc_idHGNC:13202	-	1438.78	1547573477	0.150075	10.312	6.22149e-25	7,62E-23	691.166	757.866	751.614	2135.96	2160.16	2135.91
ENSG00000112715.25	VEGFA	chr6:43770184-43786487	hgnc_idHGNC:12680	+	3450.42	1853435228	0.179833	10.3064	6.59087e-25	8,03E-23	1637.13	1218.95	1629.24	5777.85	4843.37	5595.96
ENSG00000180739.14	S1PR5	chr19:10512742-10517931	hgnc_idHGNC:14299	-	190.316	2802696228	0.272011	10.3036	6.78587e-25	8,22E-23	54.1697	30.5694	56.7925	303.491	393.991	302.885
ENSG00000135636.15	DYSF	chr2:71453561-71686763	hgnc_idHGNC:3097	+	191.336	2298766856	0.223198	10.2992	7.10178e-25	8,56E-23	59.1855	62.4125	71.8781	314.055	319.269	321.216
ENSG00000099860.9	GADD45B	chr19:2476122-2478259	hgnc_idHGNC:4096	+	1526.33	2470087368	0.240057	10.2896	7.85213e-25	9,41E-23	517.622	315.884	564.376	2269.46	3198.51	2292.15
ENSG00000140379.9	BCL2A1	chr15:79960892-79971196	hgnc_idHGNC:991	-	629.191	2234813304	0.218025	10.2503	1.18029e-24	1,41E-22	225.707	159.216	274.202	1073.74	1091.72	950.554
ENSG00000138685.17	FGF2	chr4:122826708-122898236	hgnc_idHGNC:3676	+	9082.37	1638245405	0.16001	10.2384	1.33395e-24	1,58E-22	4621.48	3877.22	4749.28	14829.7	12746.5	13670
ENSG00000164932.13	CTHRC1	chr8:103371538-103382989	hgnc_idHGNC:18831	+	132.827	2795195625	0.273313	10.2271	1.49935e-24	1,77E-22	41.1289	31.8431	27.5089	256.43	218.345	221.709
ENSG00000138678.11	GPAT3	chr4:83535914-83605875	hgnc_idHGNC:28157	+	774.159	-2295485772	0.224737	-10.2141	1.71437e-24	2,01E-22	1501.71	891.607	1465.07	269.876	260.073	256.623
ENSG00000136603.14	SKIL	chr3:170357678-170396835	hgnc_idHGNC:10897	+	11264.7	1723961052	0.170114	10.1342	3.89645e-24	4,53E-22	4749.88	6233.61	4724.43	18087.5	17170.6	16622
ENSG00000198948.12	MFAP3L	chr4:169986597-170033031	hgnc_idHGNC:29083	-	1252.21	2124180568	0.209603	10.1343	3.89075e-24	4,53E-22	505.584	419.055	476.525	2362.62	1507.06	2242.4
ENSG00000255433.5	LINC02735	chr11:56848478-56878078	hgnc_idHGNC:54252	+	152.453	2590403233	0.256108	10.1145	4.76495e-24	5,51E-22	39.1226	36.938	53.243	267.955	241.635	275.826
ENSG00000108823.17	SGCA	chr17:50164214-50175928	hgnc_idHGNC:10805	+	78.798	399248874	0.395179	10.103	5.35777e-24	6,16E-22	9.02829	10.1898	8.87384	137.339	183.41	123.947
ENSG00000198053.12	SIRPA	chr20:1894167-1940592	hgnc_idHGNC:9662	+	2193.9	1693749305	0.167669	10.1018	5.42573e-24	6,21E-22	893.801	1129.79	1085.27	3432.52	3546.89	3075.11
ENSG00000175352.11	NRIP3	chr11:8980576-9004049	hgnc_idHGNC:1167	-	141.431	3018073382	0.299512	10.0766	7.00772e-24	7,98E-22	40.1257	19.1059	32.8332	241.064	299.86	215.598
ENSG00000109452.12	INPP4B	chr4:142023160-142847432	hgnc_idHGNC:6075	-	3711.15	1559306957	0.155041	10.0574	8.52347e-24	9,65E-22	1974.19	1702.97	1962.89	5822.03	5118.97	5685.86
ENSG00000166920.13	C15orf48	chr15:45430579-45448761	hgnc_idHGNC:29898	+	270.602	2772975352	0.276048	10.0453	9.64002e-24	1,09E-21	77.242	38.2117	89.6257	535.911	426.985	455.637
ENSG00000154764.6	WNT7A	chr3:13816258-13880071	hgnc_idHGNC:12786	-	203.305	8615940896	0.859194	10.0279	1.14897e-23	1,29E-21	2.00629	1.27372	0	413.938	429.897	372.715
ENSG00000118985.16	ELL2	chr5:95885098-95961851	hgnc_idHGNC:17064	-	2581.65	1615114078	0.161241	10.0168	1.2864e-23	1,44E-21	1244.9	1141.26	1424.25	4140.34	3805.02	3734.13
ENSG00000053108.17	FSTL4	chr5:133196455-133612541	hgnc_idHGNC:21389	-	86.2855	-3375612814	0.33731	-10.0075	1.41336e-23	1,57E-21	133.418	166.858	172.152	11.525	14.5563	19.2031
ENSG00000170624.14	SGCD	chr5:155870344-156767788	hgnc_idHGNC:10807	+	1622.9	185214163	0.18524	9.99863	1.54519e-23	1,71E-21	624.958	802.447	685.947	2886.04	2154.33	2583.69
ENSG00000130720.13	FIBCD1	chr9:130902438-130939286	hgnc_idHGNC:25922	-	312.578	2505913226	0.250728	9.99456	1.61004e-23	1,77E-21	106.333	85.3396	88.7384	442.751	704.526	447.781
ENSG00000092929.12	UNC13D	chr17:75827225-75844552	hgnc_idHGNC:23147	-	643.232	-1802117097	0.18126	-9.94214	2.72897e-23	2,99E-21	1066.34	931.093	1001.86	316.937	245.517	297.648
ENSG00000116285.13	ERRFI1	chr1:8004404-8026309	hgnc_idHGNC:18185	-	1426.85	-1707166644	0.171741	-9.94036	2.77834e-23	3,03E-21	2435.63	1880.02	2237.98	624.269	674.443	708.769
ENSG00000140022.13	STON2	chr14:81260656-81436465	hgnc_idHGNC:30652	-	568.417	1869640179	0.188494	9.91881	3.44855e-23	3,74E-21	211.663	268.756	252.904	998.83	857.852	820.496
ENSG00000162878.13	PKDCC	chr2:42048021-42058517	hgnc_idHGNC:25123	+	178.613	-2601015129	0.262654	-9.90282	4.04716e-23	4,37E-21	354.11	253.471	312.359	37.4561	60.1661	54.1178
ENSG00000227954.7	TARID	chr6:133502252-133892802	hgnc_idHGNC:50506	-	78.6871	-3390609722	0.342588	-9.89705	4.28722e-23	4,60E-21	142.446	161.763	126.896	11.525	15.5267	13.9659
ENSG00000169903.7	TM4SF4	chr3:149474697-149503394	hgnc_idHGNC:11856	+	246.259	-2896130883	0.293272	-9.87523	5.3311e-23	5,70E-21	530.663	268.756	503.146	49.9415	54.3436	70.7023
ENSG00000144802.11	NFKBIZ	chr3:101827991-101861022	hgnc_idHGNC:29805	+	2401.29	1569502649	0.159319	9.85131	6.76545e-23	7,19E-21	1352.24	1111.96	1166.02	3459.41	3820.55	3497.58
ENSG00000145349.18	CAMK2D	chr4:113418054-113761927	hgnc_idHGNC:1462	-	800.97	-1711431558	0.174282	-9.81989	9.24435e-23	9,79E-21	1273.99	1085.21	1322.2	379.363	343.529	401.519
ENSG00000171914.16	TLN2	chr15:62390526-62844631	hgnc_idHGNC:15447	+	2892.94	1469896055	0.150257	9.78252	1.33839e-22	1,41E-20	1420.45	1594.7	1589.3	4382.37	4002.99	4367.83
ENSG00000172139.15	SLC9C1	chr3:112140898-112294227	hgnc_idHGNC:31401	-	118.265	318351973	0.325558	9.77865	1.39054e-22	1,46E-20	17.0534	38.2117	16.8603	231.46	209.611	196.395
ENSG00000174500.13	GCSAM	chr3:112120839-112133270	hgnc_idHGNC:20253	-	328.643	2687511073	0.27515	9.76745	1.55311e-22	1,62E-20	71.2232	135.015	61.2295	582.011	606.513	515.865
ENSG00000124749.17	COL21A1	chr6:56056590-56394094	hgnc_idHGNC:17025	-	115.321	-2934101359	0.30111	-9.74427	1.95179e-22	2,03E-20	247.776	155.394	208.535	29.7728	24.2605	26.186
ENSG00000153823.19	PID1	chr2:228850526-229271287	hgnc_idHGNC:26084	-	474.264	2000956274	0.205539	9.73515	2.13503e-22	2,21E-20	196.616	150.3	220.071	699.181	846.207	733.209
ENSG00000198074.10	AKR1B10	chr7:134527567-134541412	hgnc_idHGNC:382	+	16547.1	-2121995933	0.218557	-9.70911	2.75726e-22	2,84E-20	31392.4	18312.3	31030	6597.08	5619.71	6330.91
ENSG00000134575.13	ACP2	chr11:47239302-47248906	hgnc_idHGNC:123	-	1870.87	183322247	0.189458	9.67615	3.80768e-22	3,90E-20	904.835	625.399	927.316	2916.78	2891.85	2959.02
ENSG00000184574.10	LPAR5	chr12:6618835-6635960	hgnc_idHGNC:13307	-	63.2808	4210807486	0.435314	9.67304	3.92529e-22	4,01E-20	6.01886	5.0949	7.98645	125.814	112.569	122.202
ENSG00000132031.13	MATN3	chr2:19992052-20012668	hgnc_idHGNC:6909	-	259.093	1918804256	0.198868	9.64863	4.98181e-22	5,06E-20	108.339	113.362	103.824	425.463	413.399	390.172
ENSG00000101049.17	SGK2	chr20:43558968-43588237	hgnc_idHGNC:13900	+	427.05	-1835062525	0.190289	-9.64355	5.23468e-22	5,29E-20	766.402	603.746	630.93	192.083	190.203	178.938
ENSG00000213626.13	LBH	chr2:30231534-30323730	hgnc_idHGNC:29532	+	3193.37	1849520602	0.192192	9.62332	6.37393e-22	6,42E-20	1356.25	1087.76	1715.31	4953.81	5100.53	4946.54
ENSG00000153283.13	CD96	chr3:111292719-111665750	hgnc_idHGNC:16892	+	66.2395	5247362986	0.545694	9.61595	6.84764e-22	6,86E-20	6.01886	0	3.54953	143.102	125.184	119.583
ENSG00000128567.17	PODXL	chr7:131500262-131558217	hgnc_idHGNC:9171	-	4616.73	1791352752	0.18639	9.61079	7.19945e-22	7,18E-20	1705.34	2561.46	1944.26	7126.27	7441.19	6921.85
ENSG00000167600.14	CYP2S1	chr19:41193210-41207539	hgnc_idHGNC:15654	+	177.889	-2768787845	0.288185	-9.60769	7.41946e-22	7,37E-20	217.682	391.034	322.12	38.4165	55.314	42.7705
ENSG00000134363.12	FST	chr5:53480626-53487134	hgnc_idHGNC:3971	+	227.582	2045232909	0.212912	9.60601	7.5416e-22	7,46E-20	95.2986	78.9709	91.4005	374.561	337.707	387.553
ENSG00000231298.7	MANCR	chr10:4650158-4678185	hgnc_idHGNC:44678	-	462.394	2204022962	0.229527	9.60246	7.80602e-22	7,69E-20	215.676	119.73	157.954	824.035	756.928	700.04
ENSG00000135373.13	EHF	chr11:34621093-34663288	hgnc_idHGNC:3246	+	245.214	-2357869676	0.246065	-9.58231	9.48957e-22	9,31E-20	455.427	332.442	442.804	66.2685	101.894	72.4481
ENSG00000189410.12	SH2D5	chr1:20719731-20732837	hgnc_idHGNC:28819	-	140.434	-2592616907	0.270849	-9.5722	1.04655e-21	1,02E-19	240.754	196.154	285.737	33.6145	42.6985	43.6434
ENSG00000125730.17	C3	chr19:6677704-6730562	hgnc_idHGNC:1318	-	1285.81	-1766219198	0.18461	-9.5673	1.09739e-21	1,07E-19	1644.15	2338.56	1979.75	564.723	622.04	565.619
ENSG00000112276.14	BVES	chr6:105096822-105137157	hgnc_idHGNC:1152	-	625.266	1683835719	0.176163	9.55841	1.19579e-21	1,16E-19	286.899	295.504	307.922	1067.02	864.645	929.605
ENSG00000170290.4	SLN	chr11:107707378-107719693	hgnc_idHGNC:11089	-	64.8432	4807726184	0.504185	9.53564	1.48958e-21	1,44E-19	9.02829	2.54745	1.77477	117.17	123.243	135.295
ENSG00000103647.13	CORO2B	chr15:68578993-68727806	hgnc_idHGNC:2256	+	446.051	2013157573	0.211463	9.52016	1.72913e-21	1,66E-19	153.481	211.438	167.715	641.556	841.355	660.761
ENSG00000285155.1	RP11-813C7.1	chr2:160141981-160271888	tagoverlapping_locus	-	244.468	1936145143	0.204014	9.49027	2.30438e-21	2,20E-19	101.317	91.7082	110.036	387.047	397.873	378.825
ENSG00000248187.1	RP11-184M15.1	chr4:128567972-128570531	havana_geneOTTHUMG00000161178.1	-	105.832	2756141984	0.290814	9.47734	2.60845e-21	2,48E-19	24.0754	30.5694	27.5089	196.885	197.966	157.989
ENSG00000142619.4	PADI3	chr1:17249098-17284233	hgnc_idHGNC:18337	+	190.768	-2116430114	0.223389	-9.4742	2.68809e-21	2,55E-19	298.937	286.588	344.305	77.7935	68.8999	68.0837
ENSG00000145247.12	OCIAD2	chr4:48885019-48906937	hgnc_idHGNC:28685	-	2305.15	164687033	0.174217	9.45297	3.29361e-21	3,11E-19	1227.85	914.534	1203.29	3678.38	3336.31	3470.52
ENSG00000087253.13	LPCAT2	chr16:55509072-55586666	hgnc_idHGNC:26032	+	973.949	1792520837	0.189781	9.44522	3.54649e-21	3,33E-19	384.204	431.793	492.498	1747.95	1304.25	1483
ENSG00000154678.18	PDE1C	chr7:31751179-32428131	hgnc_idHGNC:8776	-	659.563	-1771856082	0.187658	-9.44195	3.65904e-21	3,42E-19	1067.34	947.651	1046.23	309.253	246.487	340.419
ENSG00000251493.5	FOXD1	chr5:73444827-73448777	hgnc_idHGNC:3802	-	830.198	2723715668	0.288692	9.43467	3.92222e-21	3,66E-19	242.761	126.099	283.963	1189.95	1932.11	1206.3
ENSG00000278709.2	NKILA	chr20:57710156-57712780	hgnc_idHGNC:51599	+	1240.47	1497567658	0.158899	9.42464	4.31583e-21	4,01E-19	657.059	589.735	698.371	1815.18	1908.82	1773.67
ENSG00000120279.6	MYCT1	chr6:152697895-152724567	hgnc_idHGNC:23172	+	101.466	7198922709	0.764933	9.41118	4.9058e-21	4,54E-19	3.00943	0	0.887384	209.37	209.611	185.921
ENSG00000075223.14	SEMA3C	chr7:80742538-80922359	hgnc_idHGNC:10725	-	28839.1	1757461403	0.186806	9.40796	5.05852e-21	4,66E-19	14685	10082.8	14726.1	46959.4	42958.6	43622.5
ENSG00000253671.3	RP11-806O11.1	chr8:17808361-17822183	tagoverlapping_locus	+	138.591	-3000734872	0.319615	-9.3886	6.08021e-21	5,58E-19	199.626	346.453	193.45	24.0103	33.9647	34.0419
ENSG00000155629.15	PIK3AP1	chr10:96593315-96720514	hgnc_idHGNC:30034	-	562.772	1797014644	0.191527	9.38256	6.4393e-21	5,88E-19	229.72	242.008	282.188	968.097	752.076	902.546
ENSG00000118777.12	ABCG2	chr4:88090150-88231628	hgnc_idHGNC:74	-	205.302	-233618796	0.249373	-9.36826	7.37392e-21	6,71E-19	391.226	256.019	380.688	71.0706	62.1069	70.7023
ENSG00000004799.8	PDK4	chr7:95583499-95596516	hgnc_idHGNC:8812	-	106.351	-3498836616	0.374095	-9.3528	8.53543e-21	7,73E-19	208.654	118.456	259.116	11.525	19.4084	20.9488
ENSG00000147408.14	CSGALNACT1	chr8:19404161-19758029	hgnc_idHGNC:24290	-	1577.09	-145166806	0.155446	-9.33873	9.74966e-21	8,80E-19	2263.09	2378.04	2288.56	855.729	767.603	909.529
ENSG00000213859.8	KCTD11	chr17:7351889-7354944	hgnc_idHGNC:21302	+	642.97	1686377934	0.180807	9.32695	1.08956e-20	9,79E-19	331.037	253.471	328.332	1003.63	982.066	959.282
ENSG00000153294.12	ADGRF4	chr6:47685864-47722021	hgnc_idHGNC:19011	+	418.13	1666019058	0.179313	9.29111	1.52691e-20	1,37E-18	190.597	199.975	210.31	669.408	641.448	597.042
ENSG00000101384.12	JAG1	chr20:10637684-10673999	hgnc_idHGNC:6188	-	14704.1	1758975868	0.189368	9.28867	1.56233e-20	1,39E-18	6852.47	6241.25	7027.19	25795.8	17347.2	24960.5
ENSG00000167034.10	NKX3-1	chr8:23678697-23682938	hgnc_idHGNC:7838	-	813.436	1947895817	0.210738	9.24322	2.39192e-20	2,12E-18	339.062	323.526	341.643	1166.9	1659.42	1050.06
ENSG00000140931.20	CMTM3	chr16:66603874-66613892	hgnc_idHGNC:19174	+	3224.44	1480870869	0.16032	9.23698	2.53549e-20	2,24E-18	1714.37	1494.08	1892.79	4636.88	4984.08	4624.46
ENSG00000160145.16	KALRN	chr3:124033369-124726325	hgnc_idHGNC:4814	+	498.148	1625406132	0.176161	9.2268	2.78849e-20	2,46E-18	230.723	271.303	230.72	776.975	734.609	744.557
ENSG00000164211.13	STARD4	chr5:111496033-111512590	hgnc_idHGNC:18058	-	1039.32	1617616161	0.175551	9.21451	3.12712e-20	2,75E-18	577.811	434.34	519.119	1671.12	1505.12	1528.39
ENSG00000178573.7	MAF	chr16:79585843-79600737	hgnc_idHGNC:6776	-	74.5167	3239799483	0.351625	9.21378	3.14841e-20	2,75E-18	14.044	17.8321	11.536	123.893	152.356	127.439
ENSG00000144642.22	RBMS3	chr3:28574791-30010391	hgnc_idHGNC:13427	+	729.287	1608631278	0.175107	9.18657	4.05571e-20	3,53E-18	369.157	382.117	330.107	1209.16	988.859	1096.32
ENSG00000140297.13	GCNT3	chr15:59594875-59640239	hgnc_idHGNC:4205	+	1874.7	-1640356466	0.178649	-9.18201	4.23124e-20	3,67E-18	2991.37	2336.01	3188.37	961.374	842.326	928.732
ENSG00000237686.7	SCIRT	chr6:43995723-44074652	hgnc_idHGNC:55341	-	202.16	2469107443	0.269216	9.17148	4.66565e-20	4,03E-18	50.1572	45.8541	87.851	348.63	360.997	319.47
ENSG00000171951.5	SCG2	chr2:223596940-223602361	hgnc_idHGNC:10575	-	87.967	2757413816	0.301769	9.13748	6.39218e-20	5,51E-18	21.066	22.927	23.9594	162.31	146.534	151.006
ENSG00000099994.11	SUSD2	chr22:24181487-24189106	hgnc_idHGNC:30667	+	445.154	-1996554019	0.21873	-9.12792	6.98287e-20	5,99E-18	591.855	712.012	831.478	158.468	217.374	159.735
ENSG00000128298.18	BAIAP2L2	chr22:38084652-38111015	hgnc_idHGNC:26203	-	77.3559	-2946278946	0.322852	-9.12579	7.12125e-20	6,09E-18	135.424	150.3	125.121	16.327	20.3788	16.5845
ENSG00000197122.12	SRC	chr20:37344685-37406050	hgnc_idHGNC:11283	+	2252.42	-1615816502	0.177211	-9.11806	7.64838e-20	6,51E-18	2971.31	3761.31	3457.25	1004.59	1276.1	1043.95
ENSG00000132326.12	PER2	chr2:238244044-238290102	hgnc_idHGNC:8846	-	298.226	-1830912088	0.200843	-9.11615	7.78391e-20	6,60E-18	451.415	505.669	440.142	114.289	132.948	144.896
ENSG00000005238.20	FAM214B	chr9:35104112-35116341	hgnc_idHGNC:25666	-	679.757	1990680923	0.218659	9.10404	8.70338e-20	7,36E-18	270.849	238.187	309.697	946.968	1386.73	926.113
ENSG00000251281.1	CTD-2066L21.2	chr5:33011322-33017607	tagoverlapping_locus	-	62.9316	3801114007	0.418117	9.09104	9.8096e-20	8,26E-18	6.01886	14.011	6.21168	127.735	105.776	117.837
ENSG00000259974.3	LINC00261	chr20:22547671-22578642	hgnc_idHGNC:16189	-	75.4051	-316245283	0.348277	-9.08027	1.08305e-19	9,09E-18	162.509	115.909	128.671	15.3666	11.6451	18.3302
ENSG00000169302.16	STK32A	chr5:147234963-147387855	hgnc_idHGNC:28317	+	104.015	264617108	0.291494	9.07795	1.10638e-19	9,25E-18	29.0912	35.6643	22.1846	193.043	175.646	168.464
ENSG00000138061.12	CYP1B1	chr2:38066973-38109902	hgnc_idHGNC:2597	-	1025.52	-1619313019	0.178507	-9.07143	1.17465e-19	9,78E-18	1795.63	1350.15	1496.13	529.188	469.684	512.374
ENSG00000106003.13	LFNG	chr7:2512529-2529177	hgnc_idHGNC:6560	+	1013.52	165941489	0.182979	9.06889	1.20236e-19	9,98E-18	494.55	413.961	551.953	1407.97	1715.7	1496.97
ENSG00000139112.11	GABARAPL1	chr12:10212458-10223128	hgnc_idHGNC:4068	+	843.918	1862159959	0.205469	9.06297	1.26941e-19	1,05E-17	419.314	272.577	398.435	1311.93	1457.57	1203.69
ENSG00000101074.5	R3HDML	chr20:44337043-44351238	hgnc_idHGNC:16249	+	60.1333	561142563	0.620895	9.03764	1.60094e-19	1,32E-17	0	3.82117	3.54953	114.289	121.303	117.837
ENSG00000198796.7	ALPK2	chr18:58481247-58629091	hgnc_idHGNC:20565	-	7671.9	1254023167	0.138819	9.03349	1.66279e-19	1,36E-17	4477.03	4409.64	4711.12	10941	10905.6	10587
ENSG00000169902.15	TPST1	chr7:66205317-66420543	hgnc_idHGNC:12020	+	691.883	1528477858	0.169573	9.0137	1.99212e-19	1,63E-17	372.166	317.157	378.025	1074.7	997.593	1011.65
ENSG00000157064.11	NMNAT2	chr1:183248237-183418380	hgnc_idHGNC:16789	-	199.392	2436773211	0.270508	9.00814	2.09578e-19	1,71E-17	56.176	84.0658	47.9187	409.136	289.185	309.868
ENSG00000119408.17	NEK6	chr9:124257606-124353307	hgnc_idHGNC:7749	+	1171.87	-1586796457	0.176667	-8.98184	2.66281e-19	2,16E-17	1645.16	2039.23	1591.08	578.169	634.655	542.924
ENSG00000203805.11	PLPP4	chr10:120457227-120592065	hgnc_idHGNC:23531	+	103.723	2627600792	0.29345	8.95416	3.42326e-19	2,77E-17	37.1163	20.3796	28.3963	176.716	183.41	176.319
ENSG00000134871.19	COL4A2	chr13:110305812-110513209	hgnc_idHGNC:2203	+	31357.7	1670690429	0.186654	8.95074	3.53094e-19	2,85E-17	15070.2	12392.1	17507.2	43356.9	55139.3	44680.4
ENSG00000033178.13	UBA6	chr4:67612652-67701155	hgnc_idHGNC:25581	-	7187.1	1471765345	0.164837	8.92861	4.31381e-19	3,47E-17	4028.62	3293.85	4103.26	11357.9	9597.46	10741.5
ENSG00000162496.9	DHRS3	chr1:12567910-12618210	hgnc_idHGNC:17693	-	1012.21	-1938600298	0.217462	-8.91466	4.8932e-19	3,92E-17	1584.97	1230.42	2001.05	361.116	418.251	477.459
ENSG00000173597.9	SULT1B1	chr4:69721167-69787961	hgnc_idHGNC:17845	-	82.2584	6885068807	0.772436	8.91345	4.94684e-19	3,95E-17	3.00943	1.27372	0	189.201	154.297	145.769
ENSG00000196072.12	BLOC1S2	chr10:100273280-100286680	hgnc_idHGNC:20984	-	3511.1	1814183687	0.204002	8.89296	5.9501e-19	4,73E-17	1791.61	1113.24	1757.02	5717.34	5409.13	5278.23
ENSG00000187689.10	AMTN	chr4:70518569-70532743	hgnc_idHGNC:33188	+	54.0664	4143521153	0.466962	8.87336	7.09688e-19	5,62E-17	6.01886	3.82117	7.09907	113.329	107.717	86.414
ENSG00000145703.16	IQGAP2	chr5:76403285-76708132	hgnc_idHGNC:6111	+	217.78	-1915123805	0.217013	-8.82491	1.09551e-18	8,65E-17	352.103	300.599	379.8	84.5164	98.0125	91.6512
ENSG00000125378.16	BMP4	chr14:53949736-53958761	hgnc_idHGNC:1071	-	91.9138	-2573328931	0.291628	-8.82402	1.10421e-18	8,68E-17	143.45	152.847	175.702	25.9312	29.1126	24.4403
ENSG00000117983.17	MUC5B	chr11:1223066-1262172	hgnc_idHGNC:7516	+	163.794	-4048350345	0.459098	-8.81804	1.16477e-18	9,13E-17	143.45	593.556	189.9	21.1291	15.5267	19.2031
ENSG00000019144.19	PHLDB1	chr11:118606440-118658031	hgnc_idHGNC:23697	+	3043.82	1523624865	0.172863	8.81408	1.20677e-18	9,43E-17	1416.44	1646.93	1649.65	4083.68	5261.62	4204.61
ENSG00000164484.12	TMEM200A	chr6:130366017-130443067	hgnc_idHGNC:21075	+	53.2691	4098403137	0.465411	8.80599	1.29706e-18	1,01E-16	7.022	6.36862	4.43692	117.17	91.2196	93.3969
ENSG00000136869.16	TLR4	chr9:117704175-117724735	hgnc_idHGNC:11850	+	269.319	-1924137211	0.219392	-8.77033	1.78142e-18	1,38E-16	469.471	374.475	434.818	130.616	92.19	114.346
ENSG00000170959.15	DCDC1	chr11:30830369-31369810	hgnc_idHGNC:20625	-	119.048	2328584579	0.2659	8.75738	1.99836e-18	1,54E-16	36.1132	45.8541	37.2701	213.212	177.587	204.251
ENSG00000100522.10	GNPNAT1	chr14:52775193-52791668	hgnc_idHGNC:19980	-	2989.03	1494601226	0.170959	8.74248	2.28049e-18	1,76E-16	1668.23	1320.85	1706.44	4542.76	4675.49	4020.43
ENSG00000198729.5	PPP1R14C	chr6:150143044-150250392	hgnc_idHGNC:14952	+	169.746	2114136984	0.241985	8.73664	2.40141e-18	1,84E-16	71.2232	53.4964	65.6664	307.332	239.694	281.064
ENSG00000043143.22	JADE2	chr5:134524312-134583230	hgnc_idHGNC:22984	+	1338.45	-1435440672	0.164398	-8.73151	2.51306e-18	1,92E-16	1779.58	2115.66	1968.22	656.923	740.431	769.87
ENSG00000156687.11	UNC5D	chr8:35235475-35796550	hgnc_idHGNC:18634	+	219.782	-1925556371	0.2208	-8.72083	2.76169e-18	2,11E-16	338.059	363.012	342.53	100.843	100.924	73.3209
ENSG00000197142.11	ACSL5	chr10:112374116-112428379	hgnc_idHGNC:16526	+	122.246	2559112653	0.294015	8.70403	3.20313e-18	2,43E-16	45.1415	22.927	37.2701	231.46	177.587	219.09
ENSG00000128833.13	MYO5C	chr15:52192322-52295804	hgnc_idHGNC:7604	-	930.544	-180135418	0.206999	-8.70223	3.25435e-18	2,47E-16	1371.3	1657.12	1310.67	486.93	317.328	439.926
ENSG00000254535.4	PABPC4L	chr4:134196333-134201789	hgnc_idHGNC:31955	-	131.628	2221564047	0.255356	8.69988	3.32226e-18	2,51E-16	45.1415	43.3066	50.5809	242.024	193.114	215.598
ENSG00000074590.14	NUAK1	chr12:106063345-106138954	hgnc_idHGNC:14311	-	4259.17	1452778023	0.167197	8.68901	3.65618e-18	2,75E-16	2373.44	2091.46	2371.98	6770.92	5316.94	6630.31
ENSG00000225746.13	MEG8	chr14:100894770-101038859	hgnc_idHGNC:14574	+	2225.72	1498581715	0.172814	8.67165	4.25901e-18	3,19E-16	1352.24	1114.51	1024.04	3576.58	3149.02	3137.96
ENSG00000073350.14	LLGL2	chr17:75525080-75575209	hgnc_idHGNC:6629	+	483.988	-1723175412	0.199092	-8.65516	4.9222e-18	3,68E-16	710.226	652.147	866.086	195.924	246.487	233.056
ENSG00000100985.7	MMP9	chr20:46008908-46016561	hgnc_idHGNC:7176	+	156.878	2573350356	0.297359	8.65403	4.97142e-18	3,70E-16	61.1917	22.927	49.6935	266.995	262.014	278.445
ENSG00000163453.11	IGFBP7	chr4:57030773-57110385	hgnc_idHGNC:5476	-	2358.57	1976984129	0.228867	8.63813	5.71404e-18	4,24E-16	1080.39	635.589	1148.27	3945.38	3274.2	4067.57
ENSG00000253368.4	TRNP1	chr1:26993692-27000886	hgnc_idHGNC:34348	+	1880.31	-1844435879	0.213557	-8.63673	5.78454e-18	4,28E-16	3200.03	2099.1	3524.69	758.727	892.787	806.53
ENSG00000171234.14	UGT2B7	chr4:69051363-69112987	hgnc_idHGNC:12554	+	90.8924	266961951	0.309121	8.63616	5.81328e-18	4,29E-16	30.0943	21.6533	22.1846	158.468	134.889	178.065
ENSG00000101203.16	COL20A1	chr20:63293186-63334851	hgnc_idHGNC:14670	+	258.547	236897879	0.274691	8.62416	6.4566e-18	4,75E-16	64.2012	117.183	71.8781	351.511	541.495	405.011
ENSG00000115008.6	IL1A	chr2:112773925-112784493	hgnc_idHGNC:5991	-	90.0779	3283099173	0.381193	8.61269	7.13636e-18	5,23E-16	8.02515	30.5694	13.3108	181.518	145.563	161.481
ENSG00000163694.15	RBM47	chr4:40423267-40630875	hgnc_idHGNC:30358	-	1033.69	-1418026857	0.164761	-8.60659	7.52672e-18	5,50E-16	1427.47	1463.51	1622.14	598.338	508.501	582.203
ENSG00000180801.14	ARSJ	chr4:113900284-113979727	hgnc_idHGNC:26286	-	696.576	-178662286	0.207892	-8.59401	8.3987e-18	6,12E-16	1220.83	810.089	1208.62	330.382	315.387	294.157
ENSG00000011105.14	TSPAN9	chr12:3077355-3286564	hgnc_idHGNC:21640	+	800.166	1510262214	0.175998	8.58113	9.3946e-18	6,82E-16	411.289	377.023	457.89	1135.21	1319.77	1099.81
ENSG00000107957.16	SH3PXD2A	chr10:103594027-103855543	hgnc_idHGNC:23664	-	428.725	1969996053	0.229765	8.57397	9.99811e-18	7,24E-16	132.415	235.639	157.067	677.092	709.378	660.761
ENSG00000175602.4	CCDC85B	chr11:65890673-65891635	hgnc_idHGNC:24926	+	258.614	-1994209389	0.233354	-8.54587	1.27572e-17	9,20E-16	362.135	457.267	421.507	81.6352	99.9534	129.184
ENSG00000058091.17	CDK14	chr7:90466424-91210590	hgnc_idHGNC:8883	+	612.962	1508011628	0.176517	8.54317	1.30589e-17	9,39E-16	327.025	304.42	324.782	1022.84	834.562	864.14
ENSG00000181449.4	SOX2	chr3:181711925-181714436	hgnc_idHGNC:11195	+	122.724	-2768952129	0.324422	-8.53503	1.40124e-17	1,00E-15	217.682	140.11	283.963	28.8124	37.8464	27.9318
ENSG00000108375.13	RNF43	chr17:58353676-58417595	hgnc_idHGNC:18505	-	58.8641	-3334741077	0.39138	-8.52046	1.58921e-17	1,14E-15	84.264	126.099	110.923	11.525	11.6451	8.72868
ENSG00000184371.14	CSF1	chr1:109910242-109930992	hgnc_idHGNC:2432	+	318.593	-1822160816	0.213997	-8.51489	1.66746e-17	1,19E-15	405.27	495.479	589.223	146.943	135.859	138.786
ENSG00000151414.15	NEK7	chr1:198156994-198322420	hgnc_idHGNC:13386	+	2994.5	1544744174	0.18219	8.47874	2.27643e-17	1,62E-15	1688.29	1245.7	1650.53	4859.69	3960.29	4562.48
ENSG00000104081.14	BMF	chr15:40087890-40108892	hgnc_idHGNC:24132	-	199.301	2288023833	0.269931	8.47631	2.32441e-17	1,65E-15	75.2358	76.4235	52.3556	299.649	425.044	267.098
ENSG00000170558.10	CDH2	chr18:27932879-28177946	hgnc_idHGNC:1759	-	6744.65	135570248	0.160647	8.43904	3.19959e-17	2,26E-15	3627.37	3495.1	4246.13	10311	8802.69	9985.61
ENSG00000189052.7	CGB5	chr19:49043848-49045311	hgnc_idHGNC:16452	+	96.7441	3572173205	0.423613	8.43263	3.3799e-17	2,38E-15	9.02829	5.0949	29.2837	165.191	208.641	163.226
ENSG00000135686.13	KLHL36	chr16:84648511-84667686	hgnc_idHGNC:17844	+	2837.26	1250261991	0.14836	8.42722	3.53964e-17	2,48E-15	1664.21	1576.87	1796.06	3965.55	4151.46	3869.42
ENSG00000183688.4	RFLNB	chr17:439978-445939	hgnc_idHGNC:28705	-	2386.69	1553109857	0.184302	8.42698	3.54713e-17	2,48E-15	1195.75	1002.42	1439.34	3544.89	3875.86	3261.91
ENSG00000109511.12	ANXA10	chr4:168092537-168187736	hgnc_idHGNC:534	+	536.895	-2240242148	0.26594	-8.42385	3.64304e-17	2,54E-15	1042.27	585.913	1030.25	221.856	136.829	204.251
ENSG00000183044.12	ABAT	chr16:8674596-8784575	hgnc_idHGNC:23	+	107.416	2434459896	0.289518	8.40866	4.14721e-17	2,88E-15	34.1069	40.7592	26.6215	171.914	209.611	161.481
ENSG00000107738.20	VSIR	chr10:71747556-71773520	hgnc_idHGNC:30085	-	253.718	-2517677371	0.299788	-8.3982	4.5336e-17	3,14E-15	428.342	313.336	553.727	60.5061	109.658	56.7364
ENSG00000125966.10	MMP24	chr20:35226690-35276998	hgnc_idHGNC:7172	+	1201.83	-1546520823	0.184161	-8.39764	4.55556e-17	3,15E-15	1703.34	1701.7	1966.44	536.871	732.668	569.983
ENSG00000185630.19	PBX1	chr1:164555584-164899296	hgnc_idHGNC:8632	+	3751.65	-1539489499	0.183715	-8.37976	5.30379e-17	3,65E-15	4689.7	6871.75	5187.64	1894.9	1944.72	1921.18
ENSG00000204866.8	IGFL2	chr19:46143106-46161299	hgnc_idHGNC:32929	+	328.965	1948735996	0.232879	8.36801	5.85998e-17	4,02E-15	113.355	178.321	116.247	505.178	591.957	468.73
ENSG00000202048.1	SNORD114-20	chr14:100981004-100981075	hgnc_idHGNC:33008	+	241.205	1937393356	0.231705	8.36145	6.19507e-17	4,24E-15	119.374	78.9709	100.274	433.147	335.766	379.698
ENSG00000138771.16	SHROOM3	chr4:76435229-76783253	hgnc_idHGNC:30422	+	279.388	-1599398362	0.191433	-8.35486	6.5511e-17	4,47E-15	409.283	445.804	405.534	143.102	132.948	139.659
ENSG00000116741.8	RGS2	chr1:192809039-192812275	hgnc_idHGNC:9998	+	1822.94	1937481151	0.231994	8.35143	6.74416e-17	4,59E-15	857.688	484.015	920.217	2879.32	2740.47	3055.91
ENSG00000116016.14	EPAS1	chr2:46293667-46386697	hgnc_idHGNC:3374	+	3240.94	-134197208	0.160871	-8.34192	7.30953e-17	4,96E-15	4100.85	5186.61	4657.88	1862.24	1736.08	1901.98
ENSG00000173801.17	JUP	chr17:41754604-41786931	hgnc_idHGNC:6207	-	1708.97	152230498	0.182547	8.33927	7.47527e-17	5,05E-15	738.314	975.673	934.415	2421.2	2876.33	2307.86
ENSG00000178538.10	CA8	chr8:60185412-60281400	hgnc_idHGNC:1382	-	651.79	-1374326313	0.165048	-8.32684	8.3031e-17	5,60E-15	983.081	866.133	972.572	357.274	366.819	364.859
ENSG00000027869.12	SH2D2A	chr1:156806243-156816848	hgnc_idHGNC:10821	-	74.3808	2882578566	0.346576	8.3173	8.99899e-17	6,05E-15	25.0786	12.7372	15.0855	144.062	118.391	130.93
ENSG00000162849.16	KIF26B	chr1:245154985-245709432	hgnc_idHGNC:25484	+	95.8228	3110260782	0.374648	8.30182	1.02532e-16	6,87E-15	11.0346	33.1168	16.8603	194.964	125.184	193.777
ENSG00000229425.3	AJ006998.2	chr21:15368966-15627342	havana_geneOTTHUMG00000074333.5	-	83.0465	-2528339611	0.304836	-8.2941	1.09409e-16	7,31E-15	138.434	145.205	141.094	18.2479	29.1126	26.186
ENSG00000080644.16	CHRNA3	chr15:78593052-78621295	hgnc_idHGNC:1957	-	149.367	2094055157	0.252705	8.28655	1.16585e-16	7,77E-15	54.1697	70.0549	47.0313	263.153	243.576	218.217
ENSG00000196337.13	CGB7	chr19:49054274-49058860	hgnc_idHGNC:16451	-	74.7542	2836198222	0.342416	8.2829	1.20215e-16	7,99E-15	20.0629	14.011	20.4098	128.695	156.238	109.109
ENSG00000170381.14	SEMA3E	chr7:83363238-83649139	hgnc_idHGNC:10727	-	396.679	1672689854	0.20201	8.28024	1.22927e-16	8,14E-15	199.626	168.132	199.661	702.062	524.027	586.567
ENSG00000166546.14	BEAN1	chr16:66427295-66493529	hgnc_idHGNC:24160	+	506.642	1613424313	0.1949	8.27822	1.2503e-16	8,26E-15	209.657	275.125	264.44	719.35	860.764	710.515
ENSG00000197467.17	COL13A1	chr10:69801880-69964275	hgnc_idHGNC:2190	+	130.366	-2219478234	0.268659	-8.26133	1.44058e-16	9,49E-15	248.78	187.238	207.648	39.377	57.2548	41.8977
ENSG00000197296.6	FITM2	chr20:44302840-44311202	hgnc_idHGNC:16135	-	898.79	1409735005	0.170824	8.25254	1.55065e-16	1,02E-14	427.339	503.121	543.966	1293.68	1362.47	1262.17
ENSG00000064932.16	SBNO2	chr19:1107637-1174268	hgnc_idHGNC:29158	-	1450.44	-1282437483	0.155543	-8.24488	1.65319e-16	1,08E-14	1956.13	2120.75	2090.68	773.133	873.379	888.58
ENSG00000182795.13	C1orf116	chr1:207018522-207032756	hgnc_idHGNC:28667	-	123.965	-2201883487	0.26766	-8.22643	1.9288e-16	1,26E-14	169.531	212.712	228.945	39.377	41.7281	51.4992
ENSG00000171345.13	KRT19	chr17:41523617-41528308	hgnc_idHGNC:6436	-	243.331	-2387944051	0.290293	-8.22599	1.93582e-16	1,26E-14	468.468	248.376	508.471	68.1894	93.1604	73.3209
ENSG00000154930.15	ACSS1	chr20:25006230-25058980	hgnc_idHGNC:16091	-	229.881	-1742942261	0.211924	-8.22436	1.96237e-16	1,27E-14	349.094	385.939	327.445	108.527	92.19	116.091
ENSG00000204262.14	COL5A2	chr2:189031898-189225312	hgnc_idHGNC:2210	-	17321.6	1605876673	0.195277	8.22357	1.97532e-16	1,28E-14	9326.22	6327.86	10044.3	25855.3	26266.4	26109.2
ENSG00000177494.6	ZBED2	chr3:111592900-111595346	hgnc_idHGNC:20710	-	63.2531	2889299206	0.352011	8.20798	2.24943e-16	1,45E-14	14.044	14.011	16.8603	104.685	107.717	122.202
ENSG00000130147.16	SH3BP4	chr2:234952017-235055714	hgnc_idHGNC:10826	+	1143.47	-1503623286	0.183423	-8.19758	2.45266e-16	1,58E-14	1540.83	1867.28	1664.73	597.377	503.649	686.947
ENSG00000167693.17	NXN	chr17:799310-979776	hgnc_idHGNC:18008	-	1471.86	-1449524766	0.176845	-8.19659	2.4731e-16	1,59E-14	2153.75	1816.33	2493.55	748.162	809.331	810.022
ENSG00000135269.18	TES	chr7:116210506-116258783	hgnc_idHGNC:14620	+	2643.71	14588398	0.178059	8.193	2.54803e-16	1,63E-14	1499.7	1137.44	1591.97	4031.82	3668.19	3933.14
ENSG00000169067.4	ACTBL2	chr5:57480018-57482811	hgnc_idHGNC:17780	-	54.1246	3641664691	0.444579	8.19126	2.58503e-16	1,65E-14	6.01886	3.82117	13.3108	97.0018	90.2492	114.346
ENSG00000143702.16	CEP170	chr1:243124428-243255348	hgnc_idHGNC:28920	-	4994.25	1181753118	0.144277	8.19086	2.59362e-16	1,65E-14	3099.71	3013.63	3054.37	7420.16	6547.43	6830.19
ENSG00000104332.12	SFRP1	chr8:41261962-41309473	hgnc_idHGNC:10776	-	1507.68	-1588847209	0.194205	-8.18127	2.80865e-16	1,78E-14	2273.12	1806.14	2709.18	811.55	683.176	762.887
ENSG00000084710.14	EFR3B	chr2:25042076-25159135	hgnc_idHGNC:29155	+	3080.27	128518317	0.157206	8.17515	2.95508e-16	1,87E-14	1637.13	1967.9	1772.99	4364.12	4657.05	4082.4
ENSG00000163202.5	LCE3D	chr1:152579381-152580516	hgnc_idHGNC:16615	-	89.483	9865621839	1.20766	8.1692	3.10446e-16	1,96E-14	0	0	0	161.349	201.848	173.701
ENSG00000140564.13	FURIN	chr15:90868588-90883564	hgnc_idHGNC:8568	+	2665.6	1686954433	0.206923	8.15256	3.56289e-16	2,24E-14	1184.71	1257.17	1347.94	3469.97	5321.79	3412.04
ENSG00000102531.16	FNDC3A	chr13:48975912-49209779	hgnc_idHGNC:20296	+	4140.06	1205835469	0.147947	8.15044	3.6261e-16	2,28E-14	2509.86	2492.68	2509.52	6216.76	5304.32	5807.19
ENSG00000091592.16	NLRP1	chr17:5499427-5619424	hgnc_idHGNC:14374	-	43.179	4316503618	0.530542	8.13602	4.0848e-16	2,56E-14	2.00629	5.0949	5.3243	82.5956	86.3675	77.6853
ENSG00000158246.8	TENT5B	chr1:27005020-27012850	hgnc_idHGNC:28273	-	95.7287	-2601957956	0.32024	-8.12502	4.47299e-16	2,79E-14	153.481	213.986	126.008	29.7728	22.3197	28.8047
ENSG00000101224.18	CDC25B	chr20:3786772-3806121	hgnc_idHGNC:1726	+	2815.25	-1478060801	0.18207	-8.11811	4.73514e-16	2,95E-14	3563.17	5051.59	3815.75	1516.49	1410.02	1534.5
ENSG00000184845.4	DRD1	chr5:175440036-175444182	hgnc_idHGNC:3020	-	110.546	-2252985824	0.277797	-8.11017	5.05473e-16	3,14E-14	186.585	156.668	204.986	30.7332	39.7873	44.5163
ENSG00000074416.15	MGLL	chr3:127689062-128052190	hgnc_idHGNC:17038	-	1237.31	-1364802471	0.168394	-8.10482	5.28222e-16	3,27E-14	1735.44	1581.97	2029.45	669.408	708.407	699.167
ENSG00000047936.11	ROS1	chr6:117287353-117425942	hgnc_idHGNC:10261	-	396.139	1629025788	0.201126	8.09952	5.51755e-16	3,41E-14	182.572	215.259	183.688	701.102	534.702	559.509
ENSG00000145920.15	CPLX2	chr5:175796310-175884021	hgnc_idHGNC:2310	+	3651.23	-1571064477	0.194028	-8.09711	5.62797e-16	3,46E-14	5542.37	4691.13	6156.67	1553.95	2235.85	1727.41
ENSG00000138378.19	STAT4	chr2:191029576-191151596	hgnc_idHGNC:11365	-	130.594	-2134049983	0.263644	-8.09443	5.75349e-16	3,53E-14	230.723	171.953	235.157	55.704	44.6394	45.3891
ENSG00000115129.14	TP53I3	chr2:24077433-24085861	hgnc_idHGNC:19373	-	5253.69	1775981585	0.219426	8.09375	5.78534e-16	3,54E-14	2600.15	1639.28	2882.22	7802.4	9121.96	7476.12
ENSG00000259207.9	ITGB3	chr17:47253827-47313743	hgnc_idHGNC:6156	+	416.324	146857145	0.181483	8.09207	5.866e-16	3,58E-14	207.651	233.092	222.733	635.794	557.992	640.685
ENSG00000113140.11	SPARC	chr5:151661096-151686975	hgnc_idHGNC:11219	-	1547.6	1575152472	0.194792	8.08632	6.14941e-16	3,74E-14	790.477	617.757	922.879	2221.44	2599.76	2133.29
ENSG00000259727.1	RP11-1069G10.2	chr15:62895812-62899543	havana_geneOTTHUMG00000172040.1	+	190.205	2267414284	0.280714	8.07732	6.62065e-16	4,02E-14	75.2358	35.6643	83.4141	310.214	316.357	320.343
ENSG00000196782.12	MAML3	chr4:139716753-140154184	hgnc_idHGNC:16272	-	1568.67	1236294838	0.153073	8.07652	6.66433e-16	4,04E-14	855.681	982.042	967.248	2156.13	2250.41	2200.5
ENSG00000172061.9	LRRC15	chr3:194355249-194369743	hgnc_idHGNC:20818	-	51.4269	3716992661	0.460332	8.07459	6.7703e-16	4,09E-14	3.00943	10.1898	8.87384	105.646	105.776	75.0667
ENSG00000145358.6	DDIT4L	chr4:100185870-100190782	hgnc_idHGNC:30555	-	89.0926	2804736108	0.34754	8.07025	7.01555e-16	4,23E-14	32.1006	12.7372	21.2972	167.112	123.243	178.065
ENSG00000162490.7	DRAXIN	chr1:11691710-11725857	hgnc_idHGNC:25054	+	47.5615	3699740181	0.458957	8.0612	7.55515e-16	4,54E-14	6.01886	5.0949	8.87384	72.031	99.9534	93.3969
ENSG00000142634.13	EFHD2	chr1:15409888-15430339	hgnc_idHGNC:28670	+	1552.29	-1693812077	0.210335	-8.05292	8.08392e-16	4,84E-14	2049.42	2045.6	3018.88	651.16	853	695.676
ENSG00000101955.15	SRPX	chrX:38149336-38220924	hgnc_idHGNC:11309	-	835.373	1701649798	0.211686	8.03857	9.08936e-16	5,43E-14	434.361	281.493	460.552	1357.06	1187.8	1290.97
ENSG00000168685.15	IL7R	chr5:35852695-35879603	hgnc_idHGNC:6024	+	321.658	170162672	0.211817	8.03349	9.47377e-16	5,65E-14	174.547	149.026	130.445	560.882	480.358	434.688
ENSG00000106351.13	AGFG2	chr7:100539203-100568220	hgnc_idHGNC:5177	+	362.765	-168396809	0.209741	-8.02881	9.84245e-16	5,85E-14	554.738	492.931	612.295	140.22	175.646	200.76
ENSG00000124496.12	TRERF1	chr6:42224931-42452051	hgnc_idHGNC:18273	-	233.655	-1901228412	0.236937	-8.02421	1.02185e-15	6,06E-14	319	463.636	323.895	96.0414	90.2492	109.109
ENSG00000163083.6	INHBB	chr2:120346136-120351803	hgnc_idHGNC:6067	+	83.8615	-2735380391	0.341603	-8.00747	1.17088e-15	6,93E-14	139.437	119.73	178.364	13.4458	24.2605	27.9318
ENSG00000183778.18	B3GALT5	chr21:39556442-39673137	hgnc_idHGNC:920	+	135.913	-3164537269	0.395898	-7.99331	1.31367e-15	7,75E-14	153.481	419.055	161.504	24.0103	24.2605	33.169
ENSG00000213030.6	CGB8	chr19:49047638-49049111	hgnc_idHGNC:16453	-	325.483	2651859819	0.332068	7.9859	1.39505e-15	8,21E-14	109.343	36.938	119.797	470.603	697.733	518.484
ENSG00000157216.16	SSBP3	chr1:54225433-54413479	hgnc_idHGNC:15674	-	401.554	1931416983	0.24206	7.97909	1.4741e-15	8,65E-14	159.5	146.478	193.45	585.852	832.621	491.425
ENSG00000197261.11	C6orf141	chr6:49550646-49561907	hgnc_idHGNC:21351	+	1254.21	-1586535756	0.199301	-7.96049	1.71358e-15	1,00E-13	2359.39	1575.6	1709.99	622.348	678.324	579.585
ENSG00000113319.13	RASGRF2	chr5:80960363-81230162	hgnc_idHGNC:9876	+	2653.02	1220443668	0.153554	7.94798	1.8958e-15	1,11E-13	1599.01	1439.31	1740.16	3759.06	3625.49	3755.08
ENSG00000259342.1	RP11-519G16.5	chr15:45430652-45441808	havana_geneOTTHUMG00000172024.1	-	44.4264	5156598295	0.649363	7.94101	2.00546e-15	1,17E-13	4.01257	2.54745	0.887384	69.1498	109.658	80.3039
ENSG00000185033.14	SEMA4B	chr15:90160604-90229679	hgnc_idHGNC:10730	+	927.618	-1453491905	0.183348	-7.92749	2.23627e-15	1,30E-13	1155.62	1579.42	1342.61	519.584	456.098	512.374
ENSG00000156218.13	ADAMTSL3	chr15:83654088-84039842	hgnc_idHGNC:14633	+	90.735	2257345092	0.284861	7.92437	2.29309e-15	1,33E-13	28.088	34.3906	31.9458	140.22	155.267	154.498
ENSG00000187134.14	AKR1C1	chr10:4963253-4983283	hgnc_idHGNC:384	+	1214.61	-1421391626	0.179456	-7.92056	2.36441e-15	1,37E-13	1980.21	1453.32	1872.38	680.933	627.862	672.981
ENSG00000168874.13	ATOH8	chr2:85751344-85791383	hgnc_idHGNC:24126	+	53.0277	-3650172104	0.461477	-7.90976	2.57889e-15	1,49E-13	98.3081	87.887	108.261	15.3666	4.85211	3.49147
ENSG00000119986.7	AVPI1	chr10:97677424-97687241	hgnc_idHGNC:30898	-	737.398	-1580418622	0.200099	-7.89819	2.82988e-15	1,63E-13	1045.28	957.841	1312.44	336.145	340.618	432.07
ENSG00000011422.12	PLAUR	chr19:43646095-43670547	hgnc_idHGNC:9053	-	1871.94	1401555737	0.177557	7.89354	2.93743e-15	1,68E-13	1054.3	839.385	1188.21	2693.96	2799.66	2656.14
ENSG00000120549.18	KIAA1217	chr10:23694746-24547848	hgnc_idHGNC:25428	+	156.975	-2399025308	0.304291	-7.88398	3.17103e-15	1,81E-13	204.641	377.023	210.31	58.5852	48.5211	42.7705
ENSG00000128242.13	GAL3ST1	chr22:30554635-30574665	hgnc_idHGNC:24240	-	140.35	-2307459005	0.292806	-7.88051	3.26043e-15	1,86E-13	247.776	164.31	288.4	40.3374	43.6689	57.6093
ENSG00000167680.17	SEMA6B	chr19:4542593-4581776	hgnc_idHGNC:10739	-	386.737	-1919191752	0.244529	-7.84853	4.20936e-15	2,40E-13	597.873	473.826	763.15	122.933	186.321	176.319
ENSG00000126001.16	CEP250	chr20:35455164-35519280	hgnc_idHGNC:1859	+	1704.6	-1145522816	0.146264	-7.83189	4.80591e-15	2,73E-13	2270.11	2379.32	2394.16	1093.91	1054.85	1035.22
ENSG00000148200.17	NR6A1	chr9:124517275-124771311	hgnc_idHGNC:7985	-	129.706	-2331398565	0.297785	-7.82914	4.91214e-15	2,78E-13	203.638	276.398	169.49	31.6937	53.3732	43.6434
ENSG00000115525.18	ST3GAL5	chr2:85837120-85905199	hgnc_idHGNC:10872	-	1516.57	-1204017017	0.153859	-7.82548	5.05724e-15	2,86E-13	2033.37	2195.9	2116.41	913.353	854.941	985.468
ENSG00000010438.17	PRSS3	chr9:33750679-33799231	hgnc_idHGNC:9486	+	230.288	2267278923	0.290154	7.81406	5.53747e-15	3,12E-13	97.3049	44.5804	94.0627	303.491	451.246	391.045
ENSG00000088305.18	DNMT3B	chr20:32762385-32809356	hgnc_idHGNC:2979	+	730.518	1311118995	0.168237	7.79326	6.53003e-15	3,67E-13	382.198	449.625	427.719	997.87	1114.04	1011.65
ENSG00000183496.6	MEX3B	chr15:82041778-82046119	hgnc_idHGNC:25297	-	728.246	1610246723	0.206957	7.78059	7.21895e-15	4,05E-13	386.21	270.03	419.732	1099.67	1201.38	992.451
ENSG00000151090.20	THRB	chr3:24117153-24495756	hgnc_idHGNC:11799	-	173.776	-1695861597	0.218168	-7.77319	7.65346e-15	4,28E-13	273.858	245.829	276.864	78.7539	84.4266	82.9225
ENSG00000144583.5	MARCHF4	chr2:216257865-216372483	hgnc_idHGNC:29269	-	699.079	2519528293	0.32448	7.76482	8.17584e-15	4,56E-13	131.412	346.453	147.306	1034.37	1546.85	988.087
ENSG00000258711.2	RP11-218E20.3	chr14:50956259-50962002	havana_geneOTTHUMG00000171001.2	-	129.45	2296642131	0.29579	7.76443	8.20102e-15	4,56E-13	62.1949	29.2957	39.0449	243.945	197.966	204.251
ENSG00000145819.18	ARHGAP26	chr5:142770377-143229011	hgnc_idHGNC:17073	+	1138.71	-1764342781	0.227732	-7.74746	9.37464e-15	5,20E-13	1421.45	2417.53	1440.22	504.217	534.702	514.119
ENSG00000183691.6	NOG	chr17:56593699-56595611	hgnc_idHGNC:7866	+	88.8447	2375568651	0.306634	7.74724	9.39088e-15	5,20E-13	34.1069	19.1059	31.9458	134.458	157.208	156.243
ENSG00000111077.18	TNS2	chr12:53046969-53064379	hgnc_idHGNC:19737	+	447.923	-1380459273	0.178216	-7.74597	9.48529e-15	5,24E-13	591.855	647.052	702.808	241.064	245.517	259.242
ENSG00000154864.13	PIEZO2	chr18:10666483-11149569	hgnc_idHGNC:26270	-	211.278	-1682441528	0.217499	-7.73539	1.03087e-14	5,68E-13	291.915	350.274	324.782	90.2789	96.0717	114.346
ENSG00000156510.13	HKDC1	chr10:69220332-69267552	hgnc_idHGNC:23302	+	1831.33	-1361441153	0.17606	-7.73283	1.05184e-14	5,78E-13	2785.73	2153.87	2969.19	1028.6	1026.71	1023.87
ENSG00000173237.5	C11orf86	chr11:66975277-66977009	hgnc_idHGNC:34442	+	113.63	-2209448674	0.28578	-7.73129	1.06462e-14	5,84E-13	165.519	170.679	224.508	37.4561	32.9943	50.6264
ENSG00000134668.12	SPOCD1	chr1:31790422-31816051	hgnc_idHGNC:26338	-	293.159	-1655930715	0.214198	-7.73083	1.06845e-14	5,85E-13	467.465	378.296	488.948	124.854	164.972	134.422
ENSG00000124171.9	PARD6B	chr20:50731580-50756795	hgnc_idHGNC:16245	+	567.943	-1378175911	0.178478	-7.72183	1.14674e-14	6,26E-13	841.637	768.056	851.001	352.472	278.511	315.978
ENSG00000069702.11	TGFBR3	chr1:91680343-91906335	hgnc_idHGNC:11774	-	270.597	-1909124515	0.247497	-7.71373	1.2219e-14	6,65E-13	419.314	444.53	418.845	123.893	74.7224	142.278
ENSG00000196950.14	SLC39A10	chr2:195575977-195737702	hgnc_idHGNC:20861	+	5586.15	1266417602	0.164238	7.71085	1.24985e-14	6,78E-13	3439.78	2874.8	3525.57	8384.41	7064.67	8227.66
ENSG00000166173.11	LARP6	chr15:70829130-70854157	hgnc_idHGNC:24012	-	1473.32	1806414041	0.234271	7.71078	1.25046e-14	6,78E-13	718.251	420.329	824.379	2224.32	2433.82	2218.83
ENSG00000140416.23	TPM1	chr15:63042632-63071915	hgnc_idHGNC:12010	+	68688	1427349524	0.185128	7.71005	1.25766e-14	6,80E-13	40180.9	28648.6	42870.4	99996.3	102887	97544.8
ENSG00000176641.11	RNF152	chr18:61808067-61894247	hgnc_idHGNC:26811	-	50.5692	3410397733	0.442422	7.70848	1.27328e-14	6,87E-13	13.0409	8.91607	4.43692	110.448	85.3971	81.1767
ENSG00000165959.12	CLMN	chr14:95181940-95319908	hgnc_idHGNC:19972	-	765.168	-1625846697	0.210984	-7.70602	1.298e-14	6,98E-13	929.914	1440.58	1097.69	402.413	324.121	396.282
ENSG00000183696.14	UPP1	chr7:48088628-48108736	hgnc_idHGNC:12576	+	612.941	-1453050842	0.188901	-7.69212	1.44713e-14	7,77E-13	949.977	831.742	912.23	278.52	320.239	384.935
ENSG00000168994.14	PXDC1	chr6:3722614-3751713	hgnc_idHGNC:21361	-	319.368	1895512165	0.247009	7.67387	1.66885e-14	8,94E-13	141.443	96.8031	165.941	429.305	611.365	471.349
ENSG00000144452.15	ABCA12	chr2:214931542-215138626	hgnc_idHGNC:14637	-	196.502	-1888499614	0.246509	-7.66097	1.84535e-14	9,86E-13	286.899	373.201	268.877	82.5956	67.9295	99.507
ENSG00000140284.11	SLC27A2	chr15:50182196-50236385	hgnc_idHGNC:10996	+	553.868	-192808312	0.251828	-7.65636	1.91278e-14	1,02E-12	943.958	580.819	1106.57	231.46	195.055	265.352
ENSG00000079215.15	SLC1A3	chr5:36596588-36688334	hgnc_idHGNC:10941	+	42.7161	-4449414399	0.581593	-7.65039	2.00364e-14	1,07E-12	93.2923	61.1388	90.5131	0	8.73379	2.6186
ENSG00000143772.10	ITPKB	chr1:226631690-226739323	hgnc_idHGNC:6179	-	664.192	1593167245	0.208283	7.64905	2.0247e-14	1,07E-12	316.993	370.654	305.26	848.045	1246.02	898.181
ENSG00000165801.10	ARHGEF40	chr14:21070273-21090248	hgnc_idHGNC:25516	+	2801.05	1333659221	0.174699	7.63403	2.27529e-14	1,20E-12	1589.98	1462.24	1720.64	3576.58	4711.39	3745.48
ENSG00000170542.6	SERPINB9	chr6:2887270-2903309	hgnc_idHGNC:8955	-	472.527	-1358735916	0.178037	-7.63176	2.31574e-14	1,22E-12	624.958	680.169	734.754	261.233	250.369	283.682
ENSG00000179314.15	WSCD1	chr17:6057807-6124427	hgnc_idHGNC:29060	+	500.31	142795335	0.187285	7.62448	2.45015e-14	1,29E-12	295.927	226.723	289.287	698.221	781.189	710.515
ENSG00000273888.1	FRMD6-AS1	chr14:51649516-51651744	hgnc_idHGNC:20129	-	176.012	1727108301	0.226594	7.62202	2.49731e-14	1,31E-12	69.2169	92.9819	83.4141	276.599	257.162	276.699
ENSG00000163683.12	SMIM14	chr4:39546336-39638902	hgnc_idHGNC:27321	-	1477.08	1262135056	0.165905	7.60757	2.79291e-14	1,46E-12	851.669	810.089	945.063	2252.17	1854.47	2149
ENSG00000073756.13	PTGS2	chr1:186671791-186680922	hgnc_idHGNC:9605	-	881.051	-1171294738	0.154112	-7.60027	2.95502e-14	1,55E-12	1209.79	1204.94	1245.89	534.95	560.903	529.831
ENSG00000237819.5	CDK6-AS1	chr7:92836483-92917187	hgnc_idHGNC:40141	+	63.2442	2855261016	0.375701	7.59982	2.96537e-14	1,55E-12	15.0472	7.64235	22.1846	116.21	114.51	103.871
ENSG00000185306.13	C12orf56	chr12:64264762-64390758	hgnc_idHGNC:26967	-	42.8256	4012745958	0.529448	7.57911	3.47945e-14	1,81E-12	5.01572	10.1898	0.887384	78.7539	75.6928	86.414
ENSG00000113578.18	FGF1	chr5:142592178-142698070	hgnc_idHGNC:3665	-	43.1216	3316407108	0.438051	7.57082	3.7088e-14	1,93E-12	9.02829	6.36862	7.98645	77.7935	82.4858	75.0667
ENSG00000108515.18	ENO3	chr17:4948092-4957131	hgnc_idHGNC:3354	+	767.783	1367171348	0.180876	7.55862	4.0737e-14	2,11E-12	447.402	354.095	483.624	1070.86	1124.72	1126
ENSG00000112297.18	CRYBG1	chr6:106360717-106572017	hgnc_idHGNC:356	+	97.2951	-2059922801	0.272904	-7.54816	4.41442e-14	2,28E-12	146.459	165.584	158.842	32.6541	42.6985	37.5333
ENSG00000148584.15	A1CF	chr10:50799409-50885675	hgnc_idHGNC:24086	-	80.0171	-2320152574	0.307519	-7.54476	4.53134e-14	2,34E-12	147.462	118.456	133.995	32.6541	21.3493	26.186
ENSG00000184363.10	PKP3	chr11:392614-404908	hgnc_idHGNC:9025	+	371.691	-1681173431	0.222831	-7.54461	4.53653e-14	2,34E-12	616.933	441.982	640.691	146.943	195.055	188.54
ENSG00000101871.16	MID1	chrX:10445310-10833654	hgnc_idHGNC:7095	-	7031.85	-1108362901	0.147137	-7.53284	4.96474e-14	2,55E-12	9696.38	9063.83	10062	4707.95	4144.67	4516.22
ENSG00000115363.14	EVA1A	chr2:75469302-75569722	hgnc_idHGNC:25816	-	1099.72	1579611687	0.210289	7.51161	5.84052e-14	2,99E-12	594.864	392.307	664.65	1674.96	1658.45	1613.06
ENSG00000286288.1	RP5-968J1.1	chr20:1729038-1817765	havana_geneOTTHUMG00000031681.10	-	56.2778	3004497716	0.400876	7.49484	6.63795e-14	3,39E-12	10.0314	8.91607	17.7477	83.556	122.273	95.1426
ENSG00000169762.17	TAPT1	chr4:16160505-16227410	hgnc_idHGNC:26887	-	913.254	1315275994	0.175851	7.47948	7.46146e-14	3,81E-12	564.77	470.004	535.092	1421.41	1143.16	1345.09
ENSG00000116679.16	IVNS1ABP	chr1:185296388-185317273	hgnc_idHGNC:16951	-	7974.69	1215771881	0.162668	7.47393	7.78333e-14	3,96E-12	4981.61	4214.76	5202.73	11853.4	10045.8	11549.8
ENSG00000111817.19	DSE	chr6:116254173-116444861	hgnc_idHGNC:21144	+	2342.2	1351813289	0.180991	7.46897	8.08278e-14	4,11E-12	1399.39	1049.55	1505	3430.6	3220.83	3447.83
ENSG00000137965.11	IFI44	chr1:78649796-78664078	hgnc_idHGNC:16938	+	179.247	1873970532	0.25093	7.4681	8.13624e-14	4,12E-12	72.2263	57.3176	99.387	296.768	285.304	264.479
ENSG00000152377.14	SPOCK1	chr5:136975298-137598379	hgnc_idHGNC:11251	-	1372.56	164396579	0.22063	7.45123	9.2475e-14	4,68E-12	556.745	880.144	561.714	2311.72	1760.34	2164.71
ENSG00000171603.18	CLSTN1	chr1:9728926-9823984	hgnc_idHGNC:17447	-	5295.15	1322196641	0.177466	7.45044	9.30298e-14	4,68E-12	2805.79	2994.53	3275.33	6925.54	9060.82	6708.87
ENSG00000138448.12	ITGAV	chr2:186590056-186680901	hgnc_idHGNC:6150	+	21423	1481046641	0.198784	7.45055	9.29543e-14	4,68E-12	11952.5	10019.1	11929.1	36461.1	23595.8	34580.4
ENSG00000166033.13	HTRA1	chr10:122458551-122514907	hgnc_idHGNC:9476	+	1495.2	135169373	0.181778	7.43594	1.03825e-13	5,21E-12	871.732	695.454	956.599	2302.11	1936.96	2208.36
ENSG00000109099.16	PMP22	chr17:15229773-15272292	hgnc_idHGNC:9118	-	493.365	-1576902218	0.212113	-7.43424	1.05172e-13	5,26E-12	800.508	591.008	825.267	257.391	206.7	279.318
ENSG00000135362.14	PRR5L	chr11:36296288-36465204	hgnc_idHGNC:25878	+	377.701	1406703978	0.189221	7.4342	1.05204e-13	5,26E-12	176.553	221.628	222.733	533.03	557.992	554.271
ENSG00000105810.10	CDK6	chr7:92604921-92836573	hgnc_idHGNC:1777	-	19110	114495876	0.154505	7.41051	1.25812e-13	6,28E-12	11781.9	12398.4	11524.4	28680.8	23157.2	27117.4
ENSG00000228061.7	Z83001.1	chr11:31618124-31767953	havana_geneOTTHUMG00000142920.3	-	194.023	1962979315	0.265102	7.40463	1.31514e-13	6,55E-12	86.2703	100.624	52.3556	328.461	271.718	324.707
ENSG00000100284.22	TOM1	chr22:35299275-35347992	hgnc_idHGNC:11982	+	467.95	1333672485	0.180433	7.39152	1.45161e-13	7,21E-12	259.814	262.387	275.089	606.981	745.283	658.143
ENSG00000069424.15	KCNAB2	chr1:5990927-6101193	hgnc_idHGNC:6229	+	386.897	-1773777826	0.240035	-7.38965	1.47216e-13	7,30E-12	486.525	799.899	510.246	157.508	196.995	170.209
ENSG00000104537.17	ANXA13	chr8:123680794-123737402	hgnc_idHGNC:536	-	44.8131	-3226603767	0.436884	-7.3855	1.51887e-13	7,51E-12	100.314	63.6862	78.9771	9.60414	5.82253	10.4744
ENSG00000119681.12	LTBP2	chr14:74498183-74612378	hgnc_idHGNC:6715	-	2646.63	1122778095	0.152086	7.38253	1.55311e-13	7,66E-12	1504.72	1798.5	1694.9	3583.3	3632.29	3666.05
ENSG00000106070.20	GRB10	chr7:50590063-50793462	hgnc_idHGNC:4564	-	3536.2	1200248641	0.162632	7.38013	1.58136e-13	7,79E-12	2017.32	2194.63	2222.01	5240.98	4246.56	5295.69
ENSG00000175137.11	SH3BP5L	chr1:248810446-248825915	hgnc_idHGNC:29360	-	1520.56	1316843953	0.178769	7.36617	1.75594e-13	8,63E-12	869.725	727.297	1014.28	2036.08	2291.16	2184.79
ENSG00000114115.10	RBP1	chr3:139517434-139539829	hgnc_idHGNC:9919	-	257.711	1927728938	0.26184	7.36225	1.80842e-13	8,87E-12	107.336	78.9709	133.995	349.591	521.116	355.257
ENSG00000198915.12	RASGEF1A	chr10:43194535-43267065	hgnc_idHGNC:24246	-	102.419	-2316413902	0.314934	-7.35524	1.90581e-13	9,32E-12	188.591	117.183	205.873	34.5749	28.1422	40.1519
ENSG00000166825.15	ANPEP	chr15:89784895-89815401	hgnc_idHGNC:500	-	1031.73	1250848765	0.170479	7.33728	2.17982e-13	1,06E-11	647.028	527.322	655.776	1525.14	1354.71	1480.38
ENSG00000147872.10	PLIN2	chr9:19108375-19149290	hgnc_idHGNC:248	-	814.518	-1719951433	0.234466	-7.33561	2.20722e-13	1,08E-11	1452.55	847.027	1449.1	354.393	349.352	434.688
ENSG00000139278.10	GLIPR1	chr12:75480753-75503863	hgnc_idHGNC:17001	+	7430.21	1328753127	0.181162	7.33463	2.22338e-13	1,08E-11	4647.56	3307.86	4736.85	10672.1	10854.2	10362.7
ENSG00000286190.2	RP11-807C20.3	chr17:5499427-5501006	tagoverlapping_locus	-	79.3334	2508375334	0.342184	7.33048	2.29329e-13	1,11E-11	23.0723	14.011	32.8332	117.17	156.238	132.676
ENSG00000235947.1	EGOT	chr3:4749192-4751590	hgnc_idHGNC:37129	-	67.8887	2421897221	0.330532	7.32728	2.34878e-13	1,14E-11	24.0754	15.2847	23.9594	115.25	122.273	106.49
ENSG00000261448.1	CTD-2576D5.4	chr16:17134504-17138736	havana_geneOTTHUMG00000177273.1	+	45.3218	3227904855	0.440972	7.31998	2.48007e-13	1,20E-11	7.022	12.7372	7.09907	65.3081	86.3675	93.3969
ENSG00000138650.9	PCDH10	chr4:133149294-133208606	hgnc_idHGNC:13404	+	47.6256	3189782219	0.436805	7.30253	2.82401e-13	1,36E-11	6.01886	6.36862	15.0855	93.1601	88.3083	76.8124
ENSG00000149256.16	TENM4	chr11:78652829-79441030	hgnc_idHGNC:29945	-	50.8	2858467432	0.392085	7.29043	3.08974e-13	1,49E-11	14.044	10.1898	12.4234	87.3976	104.805	75.9395
ENSG00000249102.3	CTD-2066L21.1	chr5:33008934-33026025	havana_geneOTTHUMG00000162000.3	+	56.4012	2963456994	0.406685	7.28685	3.17276e-13	1,52E-11	10.0314	21.6533	7.98645	112.368	99.9534	86.414
ENSG00000140538.16	NTRK3	chr15:87859751-88256768	hgnc_idHGNC:8033	-	3502.67	-1611191194	0.221228	-7.28293	3.26637e-13	1,56E-11	4225.24	6981.29	4627.71	1875.69	1438.16	1867.94
ENSG00000137672.13	TRPC6	chr11:101451564-101872562	hgnc_idHGNC:12338	-	43.5689	-3188882474	0.438452	-7.27304	3.51476e-13	1,68E-11	78.2452	68.7811	88.7384	5.76248	6.79295	13.093
ENSG00000124664.11	SPDEF	chr6:34537802-34556333	hgnc_idHGNC:17257	-	34.942	-5186716355	0.713247	-7.27198	3.5425e-13	1,69E-11	72.2263	50.949	80.7519	0	4.85211	0.872868
ENSG00000119946.11	CNNM1	chr10:99329356-99394330	hgnc_idHGNC:102	+	351.902	-1892546983	0.261071	-7.24918	4.1931e-13	2,00E-11	438.374	752.771	472.975	165.191	114.51	167.591
ENSG00000133121.21	STARD13	chr13:33103137-33350630	hgnc_idHGNC:19164	-	681.168	122333595	0.168834	7.24578	4.29955e-13	2,04E-11	411.289	388.486	425.057	1020.92	976.244	865.012
ENSG00000187957.8	DNER	chr2:229357629-229714555	hgnc_idHGNC:24456	-	441.208	1498679034	0.206964	7.24127	4.44498e-13	2,11E-11	244.767	178.321	267.102	687.656	592.927	676.473
ENSG00000102287.19	GABRE	chrX:151953124-151974680	hgnc_idHGNC:4085	-	1692.89	-1465089202	0.20241	-7.23822	4.54623e-13	2,15E-11	2410.55	3074.77	1971.77	861.491	1012.15	826.606
ENSG00000171877.21	FRMD5	chr15:43870761-44195271	hgnc_idHGNC:28214	-	1286.19	1112375414	0.15372	7.23636	4.60897e-13	2,18E-11	763.392	799.899	876.735	1760.44	1770.05	1746.61
ENSG00000130762.15	ARHGEF16	chr1:3454665-3481113	hgnc_idHGNC:15515	+	190.328	-1898160638	0.262581	-7.22886	4.87074e-13	2,29E-11	295.927	250.924	353.179	59.5456	103.835	78.5581
ENSG00000261786.1	RP4-555D20.2	chr3:44117299-44122365	havana_geneOTTHUMG00000175704.1	+	275.383	-2422428092	0.335203	-7.22676	4.94671e-13	2,32E-11	339.062	765.509	288.4	75.8727	97.0421	86.414
ENSG00000140600.17	SH3GL3	chr15:83447228-83618743	hgnc_idHGNC:10832	+	71.8328	2302091901	0.319479	7.20578	5.77133e-13	2,71E-11	26.0817	20.3796	25.7341	121.012	133.918	103.871
ENSG00000111249.14	CUX2	chr12:111034165-111350554	hgnc_idHGNC:19347	+	83.6439	2504819201	0.347884	7.20016	6.01422e-13	2,81E-11	14.044	24.2008	36.3827	145.983	158.179	123.074
ENSG00000169756.16	LIMS1	chr2:108534355-108687246	hgnc_idHGNC:6616	+	2902.06	1161244319	0.161287	7.19987	6.02704e-13	2,81E-11	1895.94	1608.71	1874.15	4353.56	3642.96	4037.02
ENSG00000135119.15	RNFT2	chr12:116738178-116853631	hgnc_idHGNC:25905	+	308.197	-1496808711	0.208143	-7.19124	6.42039e-13	2,99E-11	393.232	500.574	472.088	155.587	142.652	185.048
ENSG00000222041.11	CYTOR	chr2:87454781-87636740	hgnc_idHGNC:28717	+	1410.08	1260675628	0.175336	7.19006	6.47614e-13	3,01E-11	741.323	970.578	780.897	2141.72	1981.6	1844.37
ENSG00000166347.19	CYB5A	chr18:74250846-74291973	hgnc_idHGNC:2570	-	856.704	-1600322554	0.2226	-7.18923	6.51574e-13	3,02E-11	1387.35	960.388	1517.43	388.007	375.553	511.501
ENSG00000138835.22	RGS3	chr9:113444731-113597743	hgnc_idHGNC:9999	+	2262.46	127634086	0.177651	7.18456	6.74255e-13	3,12E-11	1325.15	1137.44	1502.34	2932.14	3614.82	3062.89
ENSG00000137440.5	FGFBP1	chr4:15935577-15938740	hgnc_idHGNC:19695	-	36.0583	-4491604305	0.62544	-7.18151	6.89444e-13	3,19E-11	77.242	39.4855	90.5131	0.960414	2.91126	5.23721
ENSG00000121690.11	DEPDC7	chr11:33015876-33033582	hgnc_idHGNC:29899	+	471.49	1397449139	0.195198	7.15912	8.11962e-13	3,75E-11	287.902	217.807	271.539	729.914	601.661	720.116
ENSG00000162337.12	LRP5	chr11:68312591-68449275	hgnc_idHGNC:6697	+	1727.08	-1267363981	0.177359	-7.14577	8.94937e-13	4,12E-11	2188.86	2644.25	2488.22	872.056	1163.53	1005.54
ENSG00000127946.17	HIP1	chr7:75533298-75738962	hgnc_idHGNC:4913	-	2150.92	-1386062947	0.194259	-7.13511	9.67075e-13	4,44E-11	2666.36	3931.99	2736.69	1134.25	1250.87	1185.36
ENSG00000145555.15	MYO10	chr5:16661907-16936288	hgnc_idHGNC:7593	-	9341.59	1333987769	0.187202	7.12593	1.03379e-12	4,74E-11	4820.1	5869.32	5230.24	15206.2	10556.2	14367.4
ENSG00000136153.20	LMO7	chr13:75620434-75859870	hgnc_idHGNC:6646	+	819.494	-1166905366	0.16411	-7.11049	1.15632e-12	5,29E-11	1112.49	1048.28	1240.56	489.811	523.057	502.772
ENSG00000144655.15	CSRNP1	chr3:39141855-39154562	hgnc_idHGNC:14300	-	1737.51	1281483774	0.18079	7.08826	1.35807e-12	6,20E-11	1066.34	838.111	1132.3	2286.74	2740.47	2361.11
ENSG00000143507.18	DUSP10	chr1:221701424-221742089	hgnc_idHGNC:3065	-	439.32	1521282476	0.214793	7.08254	1.4154e-12	6,45E-11	239.751	173.227	266.215	630.992	736.55	589.186
ENSG00000088992.18	TESC	chr12:117038923-117099479	hgnc_idHGNC:26065	-	922.795	-1461917942	0.207117	-7.05843	1.68395e-12	7,66E-11	1431.49	1043.18	1586.64	445.632	562.844	466.985
ENSG00000164093.17	PITX2	chr4:110617423-110642123	hgnc_idHGNC:9005	-	247.889	142774144	0.202404	7.0539	1.73967e-12	7,90E-11	135.424	118.456	148.193	376.482	347.411	361.367
ENSG00000234155.1	LINC02535	chr6:85387219-85390186	hgnc_idHGNC:53569	-	78.3294	2076311362	0.294588	7.04818	1.81271e-12	8,21E-11	30.0943	26.7482	32.8332	123.893	128.096	128.312
ENSG00000227471.9	AKR1B15	chr7:134549110-134579875	hgnc_idHGNC:37281	+	168.091	-1869644821	0.265307	-7.04711	1.82668e-12	8,26E-11	322.009	189.785	279.526	75.8727	77.6337	63.7194
ENSG00000127152.18	BCL11B	chr14:99169287-99272197	hgnc_idHGNC:13222	-	363.869	1277828254	0.181558	7.03814	1.94829e-12	8,79E-11	205.644	233.092	199.661	510.94	516.264	517.611
ENSG00000075213.11	SEMA3A	chr7:83955777-84492724	hgnc_idHGNC:10723	-	1608.07	1234467568	0.175542	7.03232	2.03132e-12	9,15E-11	1001.14	904.345	971.685	2498.04	1871.94	2401.26
ENSG00000248279.5	LINC02120	chr5:32947443-32962467	hgnc_idHGNC:27971	+	47.4896	2984247784	0.424583	7.02866	2.08524e-12	9,37E-11	9.02829	17.8321	6.21168	84.5164	84.4266	82.9225
ENSG00000033867.16	SLC4A7	chr3:27372721-27484420	hgnc_idHGNC:11033	-	9991.74	1060484108	0.150922	7.0267	2.11471e-12	9,49E-11	6863.51	6092.23	6472.58	14408.1	12299.1	13814.9
ENSG00000067715.14	SYT1	chr12:78863993-79452008	hgnc_idHGNC:11509	+	1376.88	1252664714	0.178476	7.01868	2.23967e-12	1,00E-10	803.518	719.655	917.555	2198.39	1742.88	1879.29
ENSG00000005249.13	PRKAR2B	chr7:107044705-107161811	hgnc_idHGNC:9392	+	590.362	1333599449	0.190192	7.01186	2.35166e-12	1,05E-10	315.99	296.778	392.224	830.758	772.455	933.969
ENSG00000262943.7	ALOX12P2	chr17:6853861-6954107	hgnc_idHGNC:432	+	262.141	-171165056	0.244376	-7.00418	2.48444e-12	1,11E-10	388.217	482.742	334.544	91.2393	141.681	134.422
ENSG00000125633.11	CCDC93	chr2:117915478-118014133	hgnc_idHGNC:25611	-	1631.58	106240824	0.151813	6.99815	2.59371e-12	1,15E-10	1039.26	1045.73	1084.38	2298.27	2286.31	2035.53
ENSG00000185966.4	LCE3E	chr1:152565654-152566780	hgnc_idHGNC:29463	-	38.5953	8651158841	1.23748	6.99095	2.73035e-12	1,21E-10	0	0	0	77.7935	97.0421	56.7364
ENSG00000119801.13	YPEL5	chr2:30146941-30160533	hgnc_idHGNC:18329	+	1858.22	1204005317	0.172277	6.98878	2.77289e-12	1,23E-10	1278	936.188	1158.92	2620.97	2640.52	2514.73
ENSG00000140961.14	OSGIN1	chr16:83931311-83966332	hgnc_idHGNC:30093	+	279.686	-1621014476	0.232091	-6.9844	2.86067e-12	1,27E-10	423.327	355.369	487.174	112.368	169.824	130.057
ENSG00000169855.20	ROBO1	chr3:78597239-79767998	hgnc_idHGNC:10249	-	5071.5	1153360439	0.165658	6.96228	3.34804e-12	1,48E-10	2707.48	3597	3134.24	7329.88	6703.67	6956.76
ENSG00000198959.12	TGM2	chr20:38127385-38166578	hgnc_idHGNC:11778	-	36760.5	1396979274	0.201099	6.94672	3.73887e-12	1,65E-10	17024.3	19638.3	24039.2	45642.7	65314.2	48904.2
ENSG00000120217.14	CD274	chr9:5450503-5470566	hgnc_idHGNC:17635	+	218.175	1520248677	0.21892	6.94433	3.80269e-12	1,67E-10	123.387	94.2556	119.797	351.511	290.156	329.944
ENSG00000280046.1	RP11-1099M24.6	chr17:7858943-7866083	tagoverlapping_locus	+	248.345	2022625254	0.291717	6.93351	4.10534e-12	1,80E-10	67.2106	152.847	76.315	419.701	423.104	350.893
ENSG00000137878.17	GCOM1	chr15:57591908-57714745	hgnc_idHGNC:26424	+	51.8854	-2468655798	0.357938	-6.89689	5.31537e-12	2,32E-10	92.2892	94.2556	77.2024	16.327	15.5267	15.7116
ENSG00000011028.14	MRC2	chr17:62627670-62693597	hgnc_idHGNC:16875	+	6311.96	1282819002	0.186114	6.89266	5.4759e-12	2,39E-10	3616.33	3171.57	4241.69	7907.09	10549.4	8385.65
ENSG00000003137.9	CYP26B1	chr2:72129238-72147862	hgnc_idHGNC:20581	-	311.473	1449714986	0.210484	6.88752	5.67726e-12	2,47E-10	145.456	184.69	171.265	503.257	382.346	481.823
ENSG00000104880.19	ARHGEF18	chr19:7348937-7472485	hgnc_idHGNC:17090	+	3123.27	1119892472	0.162615	6.88676	5.70792e-12	2,48E-10	2019.33	1691.51	2192.72	4173.96	4399.89	4262.22
ENSG00000204634.13	TBC1D8	chr2:101007228-101252866	hgnc_idHGNC:17791	-	891.409	-1066256969	0.154867	-6.88497	5.77986e-12	2,51E-10	1200.76	1231.69	1187.32	577.209	600.691	550.78
ENSG00000146376.11	ARHGAP18	chr6:129576132-129710177	hgnc_idHGNC:21035	-	886.053	-1337489261	0.194305	-6.88347	5.84121e-12	2,53E-10	1430.48	1007.52	1370.12	517.663	536.643	453.891
ENSG00000242147.3	LASTR	chr10:5594984-5632566	hgnc_idHGNC:54143	-	188.032	1695407929	0.246485	6.87834	6.05551e-12	2,62E-10	84.264	82.7921	98.4996	291.966	345.47	225.2
ENSG00000121236.21	TRIM6	chr11:5596109-5612958	hgnc_idHGNC:16277	+	280.028	-1432347139	0.208279	-6.87708	6.10934e-12	2,64E-10	382.198	410.139	433.931	135.418	137.8	180.684
ENSG00000196557.13	CACNA1H	chr16:1153106-1221771	hgnc_idHGNC:1395	+	997.583	-1118013834	0.162737	-6.87008	6.41676e-12	2,76E-10	1347.22	1397.28	1353.26	561.842	686.088	639.812
ENSG00000169504.15	CLIC4	chr1:24745382-24844321	hgnc_idHGNC:13518	+	4580.46	1129231451	0.164492	6.86497	6.6507e-12	2,86E-10	2973.32	2465.93	3181.27	6590.36	5863.28	6408.6
ENSG00000175592.9	FOSL1	chr11:65892049-65900573	hgnc_idHGNC:13718	-	692.439	-1499227629	0.218544	-6.86007	6.88271e-12	2,95E-10	871.732	1346.33	851.888	355.353	343.529	385.808
ENSG00000012171.20	SEMA3B	chr3:50267558-50277546	hgnc_idHGNC:10724	+	117.125	-1751121708	0.255316	-6.85866	6.95112e-12	2,98E-10	172.541	160.489	208.535	52.8228	53.3732	54.9907
ENSG00000136114.17	THSD1	chr13:52377167-52416373	hgnc_idHGNC:17754	-	211.472	-1600577923	0.233377	-6.85833	6.96692e-12	2,98E-10	325.018	253.471	375.363	97.9622	100.924	116.091
ENSG00000120899.18	PTK2B	chr8:27311482-27459391	hgnc_idHGNC:9612	+	302.664	1345724024	0.196536	6.84722	7.52982e-12	3,21E-10	172.541	184.69	156.179	445.632	466.773	390.172
ENSG00000153395.10	LPCAT1	chr5:1456480-1523962	hgnc_idHGNC:25718	-	3795.26	-1125106279	0.164512	-6.83907	7.97071e-12	3,39E-10	5361.8	4424.92	5825.67	2358.78	2444.49	2355.87
ENSG00000049249.9	TNFRSF9	chr1:7915871-7943165	hgnc_idHGNC:11924	-	63.2934	-2422829816	0.354542	-6.83368	8.27617e-12	3,52E-10	109.343	100.624	110.036	28.8124	12.6155	18.3302
ENSG00000254166.3	CASC19	chr8:127072694-127227541	hgnc_idHGNC:49476	-	622.707	-2102529202	0.307703	-6.83298	8.31678e-12	3,52E-10	797.499	1632.92	600.759	242.024	229.99	233.056
ENSG00000128872.10	TMOD2	chr15:51751597-51816363	hgnc_idHGNC:11872	+	773.205	1215329454	0.177859	6.83312	8.30898e-12	3,52E-10	419.314	473.826	503.146	1213	1055.82	974.121
ENSG00000205562.3	RP11-497E19.1	chr14:85518871-85531585	havana_geneOTTHUMG00000171370.3	-	96.8811	1915802274	0.280438	6.83146	8.40553e-12	3,55E-10	44.1383	30.5694	46.1439	143.102	161.09	156.243
ENSG00000181826.10	RELL1	chr4:37590800-37686376	hgnc_idHGNC:27379	-	1692.21	1283954258	0.187971	6.83061	8.45526e-12	3,56E-10	1045.28	776.972	1131.41	2377.02	2587.14	2235.42
ENSG00000203721.7	LINC00862	chr1:200253419-200400705	hgnc_idHGNC:21901	-	168.254	1830723318	0.268012	6.83076	8.44673e-12	3,56E-10	61.1917	104.445	57.6799	277.56	266.866	241.785
ENSG00000108854.16	SMURF2	chr17:64542282-64662307	hgnc_idHGNC:16809	-	4176.64	1093484155	0.160122	6.82908	8.54594e-12	3,59E-10	2818.83	2301.62	2874.24	5966.09	5562.45	5536.6
ENSG00000172548.15	NIPAL4	chr5:157460213-157474722	hgnc_idHGNC:28018	+	811.78	1463663267	0.214424	6.82601	8.73101e-12	3,66E-10	448.405	447.077	401.097	1324.41	862.704	1386.99
ENSG00000144118.14	RALB	chr2:120240064-120294710	hgnc_idHGNC:9840	+	2247.13	1260123935	0.184636	6.82491	8.79826e-12	3,68E-10	1518.76	1067.38	1383.43	3417.15	2864.68	3231.36
ENSG00000171310.11	CHST11	chr12:104455295-104762014	hgnc_idHGNC:17422	+	3517.87	1079639407	0.158323	6.81923	9.15308e-12	3,82E-10	2335.32	1962.81	2479.35	4801.11	4796.79	4731.82
[truncated: 1,346 more rows]

## Sheet: siCtr+TGFb vs siVIM-AS1+TGFb
GeneID	GeneSymbol	Chromosome	Class	Strand	baseMean	log2FoldChange	lfcSE	stat	pvalue	padj	siCtrl+TGFb_A4	siCtrl+TGFb_A5	siCtrl+TGFb_A6	siVIM-AS1+TGFb_A10	siVIM-AS1+TGFb_A11	siVIM-AS1+TGFb_A12
[truncated: 127 more rows]
