# Supplementary material for: The long noncoding RNA VIM-AS1 and nucleoporin Nup358/RanBP2 regulate SMAD nuclear accumulation during TGF-β signaling
Source: Nucleic Acids Res. 2026 Jan 20;54(2):gkaf1526. doi: 10.1093/nar/gkaf1526 (PMC12817083; doi:10.1093/nar/gkaf1526)
Supplement: gkaf1526_Supplemental_Files [file gkaf1526_supplemental_files.zip › RodriguesJunior_VIM-AS1 2025_NAR_Suppl Table S7.xlsx]

## Sheet: Proteins
Accession	Description	Protein Identification Exp. q-value: Combined	Sequence Coverage [%]	# Peptides	# PSMs	# Unique Peptides	# AAs	Abundance Ratio: (1_VIM_AS1_1) / (2_VIM_AS1_2)	Abundance Ratio: (3_VIM_AS1_3) / (2_VIM_AS1_2)	Abundance Ratio: (4_LacZ_1) / (2_VIM_AS1_2)	Abundance Ratio: (5_LacZ_2) / (2_VIM_AS1_2)	Abundance Ratio: (6_LacZ_3) / (2_VIM_AS1_2)	Abundances (Grouped): 1_VIM_AS1_1	Abundances (Grouped): 2_VIM_AS1_2	Abundances (Grouped): 3_VIM_AS1_3	Abundances (Grouped): 4_LacZ_1	Abundances (Grouped): 5_LacZ_2	Abundances (Grouped): 6_LacZ_3
P21333	Filamin-A OS=Homo sapiens OX=9606 GN=FLNA PE=1 SV=4	0	50	98	154	96	2647	1.263	0.969	1.172	0.918	0.928	125.8	99.6	96.6	116.7	91.5	92.5
P78527	DNA-dependent protein kinase catalytic subunit OS=Homo sapiens OX=9606 GN=PRKDC PE=1 SV=3	0	29	113	159	113	4128	0.363	1.009	0.643	0.987	0.971	45	124	125.2	79.7	122.4	120.4
P35579	Myosin-9 OS=Homo sapiens OX=9606 GN=MYH9 PE=1 SV=4	0	51	96	137	80	1960	1.147	0.94	0.969	0.893	0.916	113.6	99	93.1	96	88.4	90.7
O75369	Filamin-B OS=Homo sapiens OX=9606 GN=FLNB PE=1 SV=2	0	46	92	129	90	2602	1.324	0.972	1.221	0.907	0.932	124.2	93.8	91.2	114.5	85.1	87.5
Q9P2E9	Ribosome-binding protein 1 OS=Homo sapiens OX=9606 GN=RRBP1 PE=1 SV=5	0	60	64	98	64	1410	1.037	1	1.184	1.062	1.019	105.1	101.4	101.4	120	107.7	103.3
P49327	Fatty acid synthase OS=Homo sapiens OX=9606 GN=FASN PE=1 SV=3	0	29	58	92	58	2511	1.197	0.994	0.969	0.911	0.959	120.9	100.9	100.4	97.8	91.9	96.8
O43707	Alpha-actinin-4 OS=Homo sapiens OX=9606 GN=ACTN4 PE=1 SV=2	0	50	45	84	32	911	1.756	0.99	1.259	0.93	1.012	153.1	87.2	86.3	109.7	81.1	88.3
Q14204	Cytoplasmic dynein 1 heavy chain 1 OS=Homo sapiens OX=9606 GN=DYNC1H1 PE=1 SV=5	0	17	68	87	68	4646	1.383	0.986	1.278	0.91	0.967	124.8	90.2	89	115.3	82.1	87.3
P08238	Heat shock protein HSP 90-beta OS=Homo sapiens OX=9606 GN=HSP90AB1 PE=1 SV=4	0	46	40	100	23	724	1.422	1.049	1.253	0.994	1.027	132.3	93	97.6	116.6	92.4	95.6
Q00610	Clathrin heavy chain 1 OS=Homo sapiens OX=9606 GN=CLTC PE=1 SV=5	0	37	48	75	48	1675	1.176	0.982	1.127	0.819	0.884	118.5	100.8	99	113.7	82.6	89.1
P07900	Heat shock protein HSP 90-alpha OS=Homo sapiens OX=9606 GN=HSP90AA1 PE=1 SV=5	0	44	39	99	24	732	1.367	1.046	1.212	0.993	1.043	126.4	92.5	96.7	112.1	91.8	96.5
Q08211	ATP-dependent RNA helicase A OS=Homo sapiens OX=9606 GN=DHX9 PE=1 SV=4	0	43	47	76	47	1270	0.317	1.015	0.577	1.01	0.985	41.4	130.6	132.6	75.4	131.9	128.6
P14618	Pyruvate kinase PKM OS=Homo sapiens OX=9606 GN=PKM PE=1 SV=4	0	65	31	83	31	531	1.888	1.011	1.353	0.994	1.059	143.2	75.9	76.7	102.7	75.4	80.3
P11142	Heat shock cognate 71 kDa protein OS=Homo sapiens OX=9606 GN=HSPA8 PE=1 SV=1	0	67	40	93	23	646	1.154	1.023	1.326	0.978	1.008	103	89.2	91.3	118.4	87.2	90
P05787	Keratin, type II cytoskeletal 8 OS=Homo sapiens OX=9606 GN=KRT8 PE=1 SV=7	0	63	41	92	33	483	0.151	0.914	0.166	0.908	0.732	23.6	155.9	142.4	26	141.5	114.1
P42704	Leucine-rich PPR motif-containing protein, mitochondrial OS=Homo sapiens OX=9606 GN=LRPPRC PE=1 SV=3	0	38	52	79	52	1394	1.35	0.959	1.49	1.075	1.027	119.2	88.3	84.7	131.5	94.8	90.6
P38646	Stress-70 protein, mitochondrial OS=Homo sapiens OX=9606 GN=HSPA9 PE=1 SV=2	0	57	39	65	38	679	1.565	0.993	1.475	1.05	1.058	137.1	87.6	87	129.2	91.9	92.7
P18206	Vinculin OS=Homo sapiens OX=9606 GN=VCL PE=1 SV=4	0	45	46	69	46	1134	1.156	0.975	1.08	0.946	0.962	116.1	100.4	98	108.5	95	96.6
P53396	ATP-citrate synthase OS=Homo sapiens OX=9606 GN=ACLY PE=1 SV=3	0	41	40	69	40	1101	1.165	0.99	1.03	0.964	0.981	118.3	101.6	100.6	104.6	97.9	99.6
Q14980	Nuclear mitotic apparatus protein 1 OS=Homo sapiens OX=9606 GN=NUMA1 PE=1 SV=2	0	27	47	53	47	2115	0.205	1.024	0.394	0.88	0.839	26.6	130.2	133.3	51.3	114.7	109.3
P05783	Keratin, type I cytoskeletal 18 OS=Homo sapiens OX=9606 GN=KRT18 PE=1 SV=2	0	61	30	63	28	430	0.153	0.895	0.185	0.915	0.734	26	170.5	152.5	31.5	155.9	125.1
Q9Y490	Talin-1 OS=Homo sapiens OX=9606 GN=TLN1 PE=1 SV=3	0	25	49	62	49	2541	1.261	0.965	1.075	0.913	0.923	123.4	97.9	94.5	105.3	89.3	90.4
Q6P2Q9	Pre-mRNA-processing-splicing factor 8 OS=Homo sapiens OX=9606 GN=PRPF8 PE=1 SV=2	0	23	48	55	48	2335	0.254	1.008	0.439	0.879	0.841	36.1	142.3	143.5	62.5	125.2	119.7
P12956	X-ray repair cross-complementing protein 6 OS=Homo sapiens OX=9606 GN=XRCC6 PE=1 SV=2	0	46	29	68	29	609	0.432	1.011	0.731	0.992	0.993	53.9	124.9	126.2	91.2	123.8	124
Q12906	Interleukin enhancer-binding factor 3 OS=Homo sapiens OX=9606 GN=ILF3 PE=1 SV=3	0	47	35	55	31	894	0.547	1.021	0.85	1.034	1.049	61.7	112.9	115.3	96	116.8	118.5
O75643	U5 small nuclear ribonucleoprotein 200 kDa helicase OS=Homo sapiens OX=9606 GN=SNRNP200 PE=1 SV=2	0	24	46	55	46	2136	0.295	0.999	0.456	0.895	0.86	39.8	134.7	134.5	61.4	120.5	115.8
P04264	Keratin, type II cytoskeletal 1 OS=Homo sapiens OX=9606 GN=KRT1 PE=1 SV=6	0	48	33	59	29	644	0.51	0.798	0.824	1.286	0.637	61.4	120.4	96.1	99.2	154.8	76.7
Q15149	Plectin OS=Homo sapiens OX=9606 GN=PLEC PE=1 SV=3	0	12	50	56	49	4684	0.587	1.052	0.728	0.966	0.978	60.5	103.1	108.5	75	99.6	100.8
P29401	Transketolase OS=Homo sapiens OX=9606 GN=TKT PE=1 SV=3	0	50	28	64	28	623	0.925	1.031	0.956	1.04	1.057	96.9	104.8	108	100.2	109	110.7
P55072	Transitional endoplasmic reticulum ATPase OS=Homo sapiens OX=9606 GN=VCP PE=1 SV=4	0	53	37	58	37	806	1.247	1.016	1.061	1.026	1.055	122.2	98	99.6	104	100.5	103.4
P52272	Heterogeneous nuclear ribonucleoprotein M OS=Homo sapiens OX=9606 GN=HNRNPM PE=1 SV=3	0	47	33	67	33	730	0.166	1.015	0.36	0.992	0.941	22.5	135.5	137.5	48.8	134.4	127.5
P11021	Endoplasmic reticulum chaperone BiP OS=Homo sapiens OX=9606 GN=HSPA5 PE=1 SV=2	0	53	35	60	32	654	1.484	1.076	1.194	1.073	1.139	127.3	85.8	92.3	102.4	92	97.7
Q9NZM1	Myoferlin OS=Homo sapiens OX=9606 GN=MYOF PE=1 SV=1	0	25	41	54	41	2061	1.083	0.945	1.162	0.952	0.949	103.9	96	90.8	111.5	91.4	91.1
P35908	Keratin, type II cytoskeletal 2 epidermal OS=Homo sapiens OX=9606 GN=KRT2 PE=1 SV=2	0	55	30	47	22	639	0.642	0.636	0.66	1.236	0.63	77	120	76.4	79.3	148.3	75.6
P09874	Poly [ADP-ribose] polymerase 1 OS=Homo sapiens OX=9606 GN=PARP1 PE=1 SV=4	0	35	32	48	32	1014	0.374	1.024	0.646	0.976	0.966	45.7	122	124.9	78.8	119.1	117.9
Q86UP2	Kinectin OS=Homo sapiens OX=9606 GN=KTN1 PE=1 SV=1	0	33	35	42	35	1357	1.082	0.983	1.255	0.986	0.989	104.7	96.7	95	121.3	95.4	95.7
P19338	Nucleolin OS=Homo sapiens OX=9606 GN=NCL PE=1 SV=3	0	42	39	74	39	710	0.422	1.03	0.774	1.046	1.045	52.1	123.6	127.4	95.7	129.3	129.2
P00352	Retinal dehydrogenase 1 OS=Homo sapiens OX=9606 GN=ALDH1A1 PE=1 SV=2	0	50	27	68	24	501	2.147	1.028	1.184	1.003	1.097	162.1	75.5	77.6	89.4	75.7	82.8
P12814	Alpha-actinin-1 OS=Homo sapiens OX=9606 GN=ACTN1 PE=1 SV=2	0	41	32	48	18	892	1.596	0.969	1.198	0.955	1.026	138.8	87	84.3	104.3	83.1	89.2
P22626	Heterogeneous nuclear ribonucleoproteins A2/B1 OS=Homo sapiens OX=9606 GN=HNRNPA2B1 PE=1 SV=2	0	70	22	73	21	353	0.466	1.011	0.741	1.036	1.04	55.3	118.7	120	88	123	123.5
P08670	Vimentin OS=Homo sapiens OX=9606 GN=VIM PE=1 SV=4	0	77	35	62	32	466	0.134	1.055	0.223	1.044	0.968	19.1	142	149.8	31.7	148.3	137.5
Q00839	Heterogeneous nuclear ribonucleoprotein U OS=Homo sapiens OX=9606 GN=HNRNPU PE=1 SV=6	0	34	31	56	31	825	0.534	1.016	0.902	1.036	1.058	59.3	111	112.9	100.2	115.1	117.5
Q16891	MICOS complex subunit MIC60 OS=Homo sapiens OX=9606 GN=IMMT PE=1 SV=1	0	42	34	49	34	758	1.081	0.963	1.254	1.077	1.032	106	98.1	94.5	122.9	105.6	101.2
P46013	Proliferation marker protein Ki-67 OS=Homo sapiens OX=9606 GN=MKI67 PE=1 SV=2	0	17	36	42	36	3256	0.248	1.001	0.398	0.906	0.889	33.4	134.9	135	53.7	122.2	119.9
Q09666	Neuroblast differentiation-associated protein AHNAK OS=Homo sapiens OX=9606 GN=AHNAK PE=1 SV=2	0	22	40	42	40	5890	2.004	1.002	1.672	0.82	0.927	175.4	87.5	87.7	146.4	71.7	81.1
P02545	Prelamin-A/C OS=Homo sapiens OX=9606 GN=LMNA PE=1 SV=1	0	55	35	54	33	664	0.158	0.967	0.297	0.854	0.753	24.4	153.9	148.8	45.7	131.5	116
P10809	60 kDa heat shock protein, mitochondrial OS=Homo sapiens OX=9606 GN=HSPD1 PE=1 SV=2	0	62	30	53	30	573	1.805	1.002	1.526	1.079	1.066	148.5	82.2	82.4	125.5	88.7	87.7
P13010	X-ray repair cross-complementing protein 5 OS=Homo sapiens OX=9606 GN=XRCC5 PE=1 SV=3	0	42	28	49	28	732	0.448	1.01	0.736	0.997	0.976	57.7	128.9	130.2	95	128.5	125.8
P14625	Endoplasmin OS=Homo sapiens OX=9606 GN=HSP90B1 PE=1 SV=1	0	42	34	57	32	803	1.395	1.056	1.06	1.082	1.097	122.4	87.7	92.6	93	95	96.2
P06733	Alpha-enolase OS=Homo sapiens OX=9606 GN=ENO1 PE=1 SV=2	0	58	23	51	22	434	1.528	1.029	1.089	1.013	1.039	140.9	92.2	94.9	100.4	93.4	95.8
P53621	Coatomer subunit alpha OS=Homo sapiens OX=9606 GN=COPA PE=1 SV=2	0	29	33	48	33	1224	0.771	0.977	0.941	0.968	0.962	79.6	103.2	100.8	97.1	99.9	99.3
P50990	T-complex protein 1 subunit theta OS=Homo sapiens OX=9606 GN=CCT8 PE=1 SV=4	0	54	31	45	31	548	1.444	1.018	1.229	0.996	1.044	136	94.2	95.9	115.8	93.8	98.3
P54652	Heat shock-related 70 kDa protein 2 OS=Homo sapiens OX=9606 GN=HSPA2 PE=1 SV=1	0	43	29	52	13	639	1.354	0.976	1.205	0.98	0.987	128.1	94.6	92.3	114	92.8	93.4
P04843	Dolichyl-diphosphooligosaccharide--protein glycosyltransferase subunit 1 OS=Homo sapiens OX=9606 GN=RPN1 PE=1 SV=1	0	50	28	42	28	607	1.395	1.03	1.144	1.064	1.088	134.5	96.4	99.3	110.3	102.6	104.9
P07355	Annexin A2 OS=Homo sapiens OX=9606 GN=ANXA2 PE=1 SV=2	0	58	27	51	27	339	1.824	0.988	1.345	0.954	0.992	154.5	84.7	83.7	114	80.8	84
P0DMV8	Heat shock 70 kDa protein 1A OS=Homo sapiens OX=9606 GN=HSPA1A PE=1 SV=1	0	47	29	55	23	641	1.228	1.019	1.317	0.966	1.012	114.1	92.9	94.7	122.4	89.8	94
Q96AE4	Far upstream element-binding protein 1 OS=Homo sapiens OX=9606 GN=FUBP1 PE=1 SV=3	0	45	27	45	23	644	0.319	1.004	0.569	0.99	0.951	40.7	127.4	127.9	72.5	126.1	121.1
P11388	DNA topoisomerase 2-alpha OS=Homo sapiens OX=9606 GN=TOP2A PE=1 SV=3	0	25	36	51	27	1531	0.307	0.959	0.591	0.929	0.882	41.3	134.5	129.1	79.5	125	118.6
Q9Y5B9	FACT complex subunit SPT16 OS=Homo sapiens OX=9606 GN=SUPT16H PE=1 SV=1	0	32	35	52	35	1047	0.275	1.02	0.521	0.968	0.954	35.5	129.1	131.7	67.2	125	123.2
P13639	Elongation factor 2 OS=Homo sapiens OX=9606 GN=EEF2 PE=1 SV=4	0	38	30	54	29	858	1.548	1.006	1.328	0.959	1.015	137.8	89	89.5	118.2	85.4	90.4
P25705	ATP synthase subunit alpha, mitochondrial OS=Homo sapiens OX=9606 GN=ATP5F1A PE=1 SV=1	0	49	27	46	27	553	1.857	0.982	1.253	1.091	1.058	156.5	84.3	82.8	105.6	91.9	89.2
Q13509	Tubulin beta-3 chain OS=Homo sapiens OX=9606 GN=TUBB3 PE=1 SV=2	0	54	22	48	5	450	1.387	1.014	1.251	0.97	1.09	127.9	92.2	93.5	115.4	89.4	100.5
Q15393	Splicing factor 3B subunit 3 OS=Homo sapiens OX=9606 GN=SF3B3 PE=1 SV=4	0	27	30	43	30	1217	0.473	0.994	0.755	0.993	0.976	59.7	126.1	125.3	95.2	125.3	123.2
O60506	Heterogeneous nuclear ribonucleoprotein Q OS=Homo sapiens OX=9606 GN=SYNCRIP PE=1 SV=2	0	38	24	37	17	623	0.888	1	1.119	1.04	1.046	84	94.7	94.7	106	98.5	99
P68371	Tubulin beta-4B chain OS=Homo sapiens OX=9606 GN=TUBB4B PE=1 SV=1	0	63	22	50	3	445	1.625	1.056	1.375	1.025	0.994	141.2	86.9	91.8	119.5	89	86.4
P13645	Keratin, type I cytoskeletal 10 OS=Homo sapiens OX=9606 GN=KRT10 PE=1 SV=6	0	39	26	43	22	584	0.613	0.685	0.662	1.124	0.65	81.9	133.5	91.4	88.3	150.1	86.8
Q92841	Probable ATP-dependent RNA helicase DDX17 OS=Homo sapiens OX=9606 GN=DDX17 PE=1 SV=2	0	45	28	47	21	729	0.215	1.006	0.481	0.978	0.939	30.7	142.8	143.7	68.7	139.6	134.1
P04075	Fructose-bisphosphate aldolase A OS=Homo sapiens OX=9606 GN=ALDOA PE=1 SV=2	0	73	24	48	19	364	1.783	1.028	1.293	1.026	1.071	142.2	79.8	82	103.2	81.9	85.5
P07437	Tubulin beta chain OS=Homo sapiens OX=9606 GN=TUBB PE=1 SV=2	0	64	23	52	2	444	1.516	0.991	1.231	0.986	1.05	144.1	95.1	94.2	117.1	93.7	99.8
P33992	DNA replication licensing factor MCM5 OS=Homo sapiens OX=9606 GN=MCM5 PE=1 SV=5	0	43	27	41	27	734	0.454	1.013	0.753	0.983	1.004	53.4	117.7	119.2	88.6	115.7	118.1
P51659	Peroxisomal multifunctional enzyme type 2 OS=Homo sapiens OX=9606 GN=HSD17B4 PE=1 SV=3	0	40	24	36	24	736	1.034	0.983	1.028	1.105	1.055	101.4	98.1	96.4	100.8	108.4	103.5
Q13813	Spectrin alpha chain, non-erythrocytic 1 OS=Homo sapiens OX=9606 GN=SPTAN1 PE=1 SV=3	0	16	31	37	31	2472	1.515	0.961	1.3	0.866	0.905	128.1	84.6	81.3	110	73.2	76.6
Q92945	Far upstream element-binding protein 2 OS=Homo sapiens OX=9606 GN=KHSRP PE=1 SV=4	0	43	25	37	22	711	0.258	0.985	0.491	0.977	0.939	35.3	137	135	67.3	133.9	128.6
O60218	Aldo-keto reductase family 1 member B10 OS=Homo sapiens OX=9606 GN=AKR1B10 PE=1 SV=2	0	71	22	48	22	316	1.736	1.059	1.25	1.026	1.056	146.4	84.3	89.3	105.3	86.5	89
P34932	Heat shock 70 kDa protein 4 OS=Homo sapiens OX=9606 GN=HSPA4 PE=1 SV=4	0	38	28	42	27	840	1.093	1.019	0.971	0.996	1.015	110	100.7	102.6	97.8	100.3	102.2
P49736	DNA replication licensing factor MCM2 OS=Homo sapiens OX=9606 GN=MCM2 PE=1 SV=4	0	35	24	35	24	904	0.522	1.023	0.837	0.991	1.008	62.4	119.6	122.3	100.1	118.5	120.5
P35527	Keratin, type I cytoskeletal 9 OS=Homo sapiens OX=9606 GN=KRT9 PE=1 SV=3	0	47	21	35	20	623	0.376	0.884	0.856	1.332	0.611	49.1	130.5	115.4	111.7	173.9	79.8
Q9NR30	Nucleolar RNA helicase 2 OS=Homo sapiens OX=9606 GN=DDX21 PE=1 SV=5	0	31	27	38	25	783	0.267	1.054	0.589	1.016	1.013	36.8	138	145.5	81.2	140.2	139.9
Q9BQE3	Tubulin alpha-1C chain OS=Homo sapiens OX=9606 GN=TUBA1C PE=1 SV=1	0	49	19	42	3	449	1.584	1.002	1.349	0.996	1.05	120.4	76	76.2	102.6	75.7	79.8
Q92616	eIF-2-alpha kinase activator GCN1 OS=Homo sapiens OX=9606 GN=GCN1 PE=1 SV=6	0	16	41	46	41	2671	1.451	0.971	1.277	0.94	0.965	125.5	86.5	84	110.4	81.4	83.5
Q13435	Splicing factor 3B subunit 2 OS=Homo sapiens OX=9606 GN=SF3B2 PE=1 SV=2	0	37	30	43	30	895	0.345	0.998	0.611	0.941	0.936	45.4	131.8	131.5	80.5	124	123.4
Q07065	Cytoskeleton-associated protein 4 OS=Homo sapiens OX=9606 GN=CKAP4 PE=1 SV=2	0	43	23	39	22	602	1.015	0.995	1.334	1.036	1.043	96.4	95	94.6	126.8	98.4	99.1
P08729	Keratin, type II cytoskeletal 7 OS=Homo sapiens OX=9606 GN=KRT7 PE=1 SV=5	0	46	27	53	22	469	0.154	0.917	0.217	0.918	0.77	23.9	154.8	142	33.6	142.1	119.2
P16615	Sarcoplasmic/endoplasmic reticulum calcium ATPase 2 OS=Homo sapiens OX=9606 GN=ATP2A2 PE=1 SV=1	0	22	24	34	24	1042	1.081	1.013	1.038	1.03	1.024	106.7	98.8	100.1	102.5	101.7	101.1
P42330	Aldo-keto reductase family 1 member C3 OS=Homo sapiens OX=9606 GN=AKR1C3 PE=1 SV=4	0	68	20	42	14	323	1.232	1.005	0.979	1.012	1.016	116.9	94.9	95.3	92.9	96	96.4
P04406	Glyceraldehyde-3-phosphate dehydrogenase OS=Homo sapiens OX=9606 GN=GAPDH PE=1 SV=3	0	70	18	48	18	335	1.669	1.004	1.242	1.022	1.069	134.7	80.7	81	100.2	82.5	86.3
Q9BQG0	Myb-binding protein 1A OS=Homo sapiens OX=9606 GN=MYBBP1A PE=1 SV=2	0	23	29	41	29	1328	0.243	1.033	0.549	1.038	1.041	32.7	134.4	138.9	73.8	139.5	140
Q1KMD3	Heterogeneous nuclear ribonucleoprotein U-like protein 2 OS=Homo sapiens OX=9606 GN=HNRNPUL2 PE=1 SV=1	0	34	24	34	24	747	0.557	1.023	0.79	1.043	1.054	62.8	112.8	115.4	89.1	117.6	118.9
P13667	Protein disulfide-isomerase A4 OS=Homo sapiens OX=9606 GN=PDIA4 PE=1 SV=2	0	46	29	37	29	645	1.561	1.058	1.086	1.093	1.102	140	89.7	94.9	97.4	98.1	98.9
P55265	Double-stranded RNA-specific adenosine deaminase OS=Homo sapiens OX=9606 GN=ADAR PE=1 SV=4	0	28	33	38	33	1226	0.406	1.005	0.708	1.007	1.01	50.5	124.5	125.2	88.1	125.4	125.7
Q7KZF4	Staphylococcal nuclease domain-containing protein 1 OS=Homo sapiens OX=9606 GN=SND1 PE=1 SV=1	0	36	31	46	31	910	1.406	1.008	1.415	1.02	1.03	132.5	94.3	95	133.4	96.1	97.1
Q01082	Spectrin beta chain, non-erythrocytic 1 OS=Homo sapiens OX=9606 GN=SPTBN1 PE=1 SV=2	0	17	31	34	31	2364	1.537	0.995	1.378	0.848	0.916	122.3	79.6	79.2	109.7	67.5	72.9
P06576	ATP synthase subunit beta, mitochondrial OS=Homo sapiens OX=9606 GN=ATP5F1B PE=1 SV=3	0	51	18	36	18	529	1.935	0.961	1.235	1.051	1.037	160.1	82.8	79.5	102.2	87	85.8
Q14764	Major vault protein OS=Homo sapiens OX=9606 GN=MVP PE=1 SV=4	0	32	24	34	24	893	1.66	1.01	1.153	0.966	1.01	148.5	89.4	90.3	103.1	86.4	90.3
Q71U36	Tubulin alpha-1A chain OS=Homo sapiens OX=9606 GN=TUBA1A PE=1 SV=1	0	53	20	43	2	451	1.73	1.08	1.157	1.16	1.098	134.9	78	84.2	90.2	90.4	85.6
Q15459	Splicing factor 3A subunit 1 OS=Homo sapiens OX=9606 GN=SF3A1 PE=1 SV=1	0	37	25	36	25	793	0.429	0.998	0.703	0.971	0.951	56.2	131.1	130.8	92.1	127.3	124.6
P78347	General transcription factor II-I OS=Homo sapiens OX=9606 GN=GTF2I PE=1 SV=2	0	29	25	35	25	998	0.298	1.021	0.598	0.962	0.928	40.1	134.2	137.1	80.3	129.1	124.5
P23246	Splicing factor, proline- and glutamine-rich OS=Homo sapiens OX=9606 GN=SFPQ PE=1 SV=2	0	42	23	39	23	707	0.129	1.006	0.34	0.972	0.923	19.6	152.5	153.3	51.9	148.2	140.7
Q16531	DNA damage-binding protein 1 OS=Homo sapiens OX=9606 GN=DDB1 PE=1 SV=1	0	31	30	43	30	1140	0.771	1.01	0.891	1.028	1.027	83.4	108.2	109.3	96.4	111.3	111.2
P09651	Heterogeneous nuclear ribonucleoprotein A1 OS=Homo sapiens OX=9606 GN=HNRNPA1 PE=1 SV=5	0	49	21	62	17	372	0.462	1.012	0.792	1.02	1.035	50.5	109.2	110.6	86.5	111.4	113
P04083	Annexin A1 OS=Homo sapiens OX=9606 GN=ANXA1 PE=1 SV=2	0	51	19	37	19	346	1.184	1.025	0.996	0.975	1.005	115.7	97.7	100.1	97.3	95.2	98.2
P11413	Glucose-6-phosphate 1-dehydrogenase OS=Homo sapiens OX=9606 GN=G6PD PE=1 SV=4	0	48	21	37	21	515	2.12	1.015	1.17	0.988	1.046	181.6	85.7	87	100.2	84.7	89.6
Q15029	116 kDa U5 small nuclear ribonucleoprotein component OS=Homo sapiens OX=9606 GN=EFTUD2 PE=1 SV=1	0	27	23	33	22	972	0.479	1.007	0.715	0.948	0.956	59.8	124.7	125.5	89.2	118.3	119.3
P30101	Protein disulfide-isomerase A3 OS=Homo sapiens OX=9606 GN=PDIA3 PE=1 SV=4	0	49	21	33	21	505	1.603	1.042	1.09	1.04	1.086	139.5	87	90.7	94.8	90.5	94.5
O43143	Pre-mRNA-splicing factor ATP-dependent RNA helicase DHX15 OS=Homo sapiens OX=9606 GN=DHX15 PE=1 SV=2	0	36	24	36	24	795	0.437	1.009	0.688	0.983	0.965	58.3	133.6	134.9	91.9	131.3	129
Q13885	Tubulin beta-2A chain OS=Homo sapiens OX=9606 GN=TUBB2A PE=1 SV=1	0	49	20	46	2	445	1.168	0.971	0.954	0.933	0.879	100.6	86.1	83.6	82.2	80.4	75.7
P00558	Phosphoglycerate kinase 1 OS=Homo sapiens OX=9606 GN=PGK1 PE=1 SV=3	0	54	25	47	25	417	1.381	1.04	1.147	1.007	1.065	121	87.6	91.1	100.4	88.2	93.2
P31948	Stress-induced-phosphoprotein 1 OS=Homo sapiens OX=9606 GN=STIP1 PE=1 SV=1	0	45	31	44	31	543	1.283	1.022	1.175	0.951	1.006	120.3	93.7	95.8	110.2	89.2	94.3
P60709	Actin, cytoplasmic 1 OS=Homo sapiens OX=9606 GN=ACTB PE=1 SV=1	0	59	19	43	8	375	2.271	0.953	1.525	0.886	0.998	185.9	81.9	78	124.8	72.5	81.7
P53618	Coatomer subunit beta OS=Homo sapiens OX=9606 GN=COPB1 PE=1 SV=3	0	30	25	36	25	953	0.751	0.965	0.914	0.952	0.959	85.9	114.4	110.4	104.6	109	109.7
P35606	Coatomer subunit beta' OS=Homo sapiens OX=9606 GN=COPB2 PE=1 SV=2	0	35	25	33	25	906	0.833	0.986	1.001	0.989	1.009	89.2	107	105.6	107.1	105.8	107.9
O75533	Splicing factor 3B subunit 1 OS=Homo sapiens OX=9606 GN=SF3B1 PE=1 SV=3	0	22	24	31	24	1304	0.273	1.029	0.506	0.936	0.905	38.6	141.4	145.5	71.6	132.4	127.9
P17844	Probable ATP-dependent RNA helicase DDX5 OS=Homo sapiens OX=9606 GN=DDX5 PE=1 SV=1	0	40	27	48	20	614	0.244	1.028	0.546	0.984	0.971	34	139.5	143.4	76.1	137.3	135.4
Q14566	DNA replication licensing factor MCM6 OS=Homo sapiens OX=9606 GN=MCM6 PE=1 SV=1	0	34	26	34	26	821	0.488	1.032	0.837	0.995	1.005	59.3	121.6	125.5	101.8	121	122.3
Q9Y230	RuvB-like 2 OS=Homo sapiens OX=9606 GN=RUVBL2 PE=1 SV=3	0	52	23	33	23	463	0.803	0.998	0.968	0.975	0.959	86.1	107.3	107.1	103.8	104.6	102.9
P78371	T-complex protein 1 subunit beta OS=Homo sapiens OX=9606 GN=CCT2 PE=1 SV=4	0	45	23	34	23	535	1.344	1.023	1.195	0.972	1.014	128.7	95.8	98	114.5	93.1	97.1
O60701	UDP-glucose 6-dehydrogenase OS=Homo sapiens OX=9606 GN=UGDH PE=1 SV=1	0	45	20	40	20	494	1.33	1.012	1.156	0.998	1.051	127.5	95.9	97	110.8	95.6	100.8
P43243	Matrin-3 OS=Homo sapiens OX=9606 GN=MATR3 PE=1 SV=2	0	32	28	42	28	847	0.215	1.002	0.398	0.968	0.948	30.9	143.3	143.6	57	138.7	135.9
P40939	Trifunctional enzyme subunit alpha, mitochondrial OS=Homo sapiens OX=9606 GN=HADHA PE=1 SV=2	0	36	27	33	27	763	1.626	0.954	1.23	1.099	1.042	132.8	81.7	77.9	100.5	89.8	85.1
P07910	Heterogeneous nuclear ribonucleoproteins C1/C2 OS=Homo sapiens OX=9606 GN=HNRNPC PE=1 SV=4	0	54	20	40	9	306	0.431	1.05	0.761	1.052	1.072	50.6	117.4	123.2	89.4	123.5	125.8
P25205	DNA replication licensing factor MCM3 OS=Homo sapiens OX=9606 GN=MCM3 PE=1 SV=3	0	31	23	32	23	808	0.451	1.008	0.754	0.996	0.967	57.1	126.6	127.7	95.5	126.1	122.4
Q92598	Heat shock protein 105 kDa OS=Homo sapiens OX=9606 GN=HSPH1 PE=1 SV=1	0	28	20	28	17	858	1.219	1.017	1.1	0.991	1.051	115.8	95	96.6	104.5	94.1	99.9
P33993	DNA replication licensing factor MCM7 OS=Homo sapiens OX=9606 GN=MCM7 PE=1 SV=4	0	32	22	30	22	719	0.413	0.988	0.731	0.963	0.95	51.7	125	123.5	91.4	120.3	118.8
P07237	Protein disulfide-isomerase OS=Homo sapiens OX=9606 GN=P4HB PE=1 SV=3	0	45	26	43	26	508	1.566	1.048	1.086	1.058	1.094	139.7	89.2	93.5	96.8	94.4	97.6
P26038	Moesin OS=Homo sapiens OX=9606 GN=MSN PE=1 SV=3	0	47	30	44	20	577	2.242	0.946	1.522	0.928	0.972	178.1	79.4	75.1	120.9	73.7	77.2
Q12931	Heat shock protein 75 kDa, mitochondrial OS=Homo sapiens OX=9606 GN=TRAP1 PE=1 SV=3	0	36	21	31	21	704	1.328	0.97	1.275	1.042	1.022	125.8	94.7	91.9	120.7	98.7	96.8
P61978	Heterogeneous nuclear ribonucleoprotein K OS=Homo sapiens OX=9606 GN=HNRNPK PE=1 SV=1	0	48	23	41	23	463	0.431	1.039	0.702	1.021	1.036	52.1	120.9	125.7	84.9	123.4	125.3
P40926	Malate dehydrogenase, mitochondrial OS=Homo sapiens OX=9606 GN=MDH2 PE=1 SV=3	0	51	16	34	16	338	1.845	0.973	1.434	1.092	1.055	158.8	86.1	83.8	123.5	93.9	90.8
Q14690	Protein RRP5 homolog OS=Homo sapiens OX=9606 GN=PDCD11 PE=1 SV=3	0	20	29	34	29	1871	0.151	0.995	0.324	0.995	0.986	20	132.5	131.8	43	131.8	130.5
Q13263	Transcription intermediary factor 1-beta OS=Homo sapiens OX=9606 GN=TRIM28 PE=1 SV=5	0	33	23	36	23	835	0.272	1.013	0.582	0.938	0.932	36.8	135.2	136.9	78.7	126.8	126
O00571	ATP-dependent RNA helicase DDX3X OS=Homo sapiens OX=9606 GN=DDX3X PE=1 SV=3	0	38	22	31	21	662	1.215	0.983	1.24	0.94	0.993	119.8	98.6	96.9	122.2	92.7	97.9
Q00341	Vigilin OS=Homo sapiens OX=9606 GN=HDLBP PE=1 SV=2	0	25	25	33	25	1268	1.033	0.966	1.239	1.013	0.992	100.2	97	93.6	120.2	98.3	96.2
Q01813	ATP-dependent 6-phosphofructokinase, platelet type OS=Homo sapiens OX=9606 GN=PFKP PE=1 SV=2	0	32	20	29	18	784	1.316	0.968	1.136	0.975	0.985	122.8	93.3	90.3	105.9	91	91.8
P07814	Bifunctional glutamate/proline--tRNA ligase OS=Homo sapiens OX=9606 GN=EPRS1 PE=1 SV=5	0	18	22	28	22	1512	1.548	1.004	1.408	0.979	1.015	130.3	84.2	84.5	118.5	82.4	85.4
Q9BUJ2	Heterogeneous nuclear ribonucleoprotein U-like protein 1 OS=Homo sapiens OX=9606 GN=HNRNPUL1 PE=1 SV=2	0	28	20	35	20	856	0.302	1.011	0.524	1.026	0.97	40	132.3	133.7	69.4	135.7	128.3
Q86VP6	Cullin-associated NEDD8-dissociated protein 1 OS=Homo sapiens OX=9606 GN=CAND1 PE=1 SV=2	0	25	28	35	28	1230	0.887	1.025	0.943	1.01	1.03	91.5	103.2	105.7	97.3	104.2	106.2
Q02880	DNA topoisomerase 2-beta OS=Homo sapiens OX=9606 GN=TOP2B PE=1 SV=3	0	19	27	36	18	1626	0.334	1.008	0.53	0.95	0.974	42.4	127.3	128.3	67.5	120.9	123.9
P22314	Ubiquitin-like modifier-activating enzyme 1 OS=Homo sapiens OX=9606 GN=UBA1 PE=1 SV=3	0	25	23	33	23	1058	1.005	1.029	0.979	1.011	1.065	100.5	100.1	103	98	101.2	106.6
P11586	C-1-tetrahydrofolate synthase, cytoplasmic OS=Homo sapiens OX=9606 GN=MTHFD1 PE=1 SV=3	0	35	29	38	28	935	1.276	1.001	1.068	0.945	0.986	119.5	93.7	93.8	100	88.5	92.3
Q16555	Dihydropyrimidinase-related protein 2 OS=Homo sapiens OX=9606 GN=DPYSL2 PE=1 SV=1	0	44	16	24	14	572	1.784	1.017	1.101	0.994	1.014	170.7	95.7	97.3	105.3	95.1	97.1
O43390	Heterogeneous nuclear ribonucleoprotein R OS=Homo sapiens OX=9606 GN=HNRNPR PE=1 SV=1	0	32	21	33	14	633	0.54	0.988	0.837	1.022	1.025	66.1	122.4	120.8	102.4	125	125.4
P52895	Aldo-keto reductase family 1 member C2 OS=Homo sapiens OX=9606 GN=AKR1C2 PE=1 SV=3	0	54	16	41	10	323	1.755	1.037	1.239	1.053	1.094	155.2	88.4	91.7	109.5	93.1	96.7
Q9UQ80	Proliferation-associated protein 2G4 OS=Homo sapiens OX=9606 GN=PA2G4 PE=1 SV=3	0	49	18	32	18	394	1.664	1.04	1.502	0.984	1.065	144.2	86.7	90.2	130.2	85.3	92.3
P50991	T-complex protein 1 subunit delta OS=Homo sapiens OX=9606 GN=CCT4 PE=1 SV=4	0	49	21	34	21	539	1.345	1.018	1.171	0.99	1.044	127.1	94.4	96.1	110.6	93.4	98.6
P42166	Lamina-associated polypeptide 2, isoform alpha OS=Homo sapiens OX=9606 GN=TMPO PE=1 SV=2	0	37	20	29	13	694	0.473	1.039	0.69	0.987	1.012	56.6	119.6	124.3	82.6	118.1	121.1
P49368	T-complex protein 1 subunit gamma OS=Homo sapiens OX=9606 GN=CCT3 PE=1 SV=4	0	46	20	32	20	545	1.314	1.014	1.171	0.963	1.006	126.4	96.2	97.5	112.7	92.6	96.8
P55060	Exportin-2 OS=Homo sapiens OX=9606 GN=CSE1L PE=1 SV=3	0	23	24	37	24	971	0.741	1.048	0.847	0.979	1.003	86.3	116.6	122.2	98.8	114.2	116.9
Q13200	26S proteasome non-ATPase regulatory subunit 2 OS=Homo sapiens OX=9606 GN=PSMD2 PE=1 SV=3	0	29	21	25	21	908	1.288	1.035	1.166	1.039	1.062	121.6	94.4	97.6	110	98	100.2
P46940	Ras GTPase-activating-like protein IQGAP1 OS=Homo sapiens OX=9606 GN=IQGAP1 PE=1 SV=1	0	18	22	23	22	1657	2.944	0.978	1.578	0.918	1.011	190.8	64.8	63.4	102.3	59.5	65.5
P51991	Heterogeneous nuclear ribonucleoprotein A3 OS=Homo sapiens OX=9606 GN=HNRNPA3 PE=1 SV=2	0	32	15	28	12	378	0.484	1.029	0.739	1.036	1.074	56.3	116.4	119.8	86	120.7	125.1
O00567	Nucleolar protein 56 OS=Homo sapiens OX=9606 GN=NOP56 PE=1 SV=4	0	40	22	29	22	594	0.345	1.029	0.719	1.052	1.059	42.5	123	126.6	88.5	129.4	130.3
P21980	Protein-glutamine gamma-glutamyltransferase 2 OS=Homo sapiens OX=9606 GN=TGM2 PE=1 SV=2	0	34	20	31	20	687	1.465	0.963	1.424	0.96	0.98	129.9	88.7	85.5	126.3	85.2	86.9
P46087	Probable 28S rRNA (cytosine(4447)-C(5))-methyltransferase OS=Homo sapiens OX=9606 GN=NOP2 PE=1 SV=2	0	33	25	35	25	812	0.292	1.042	0.564	1.029	1.004	34.4	118	122.9	66.5	121.4	118.4
Q7Z6Z7	E3 ubiquitin-protein ligase HUWE1 OS=Homo sapiens OX=9606 GN=HUWE1 PE=1 SV=3	0	7	25	27	25	4374	1.13	0.979	1.052	0.938	0.982	115.5	102.2	100.1	107.6	95.8	100.3
O76021	Ribosomal L1 domain-containing protein 1 OS=Homo sapiens OX=9606 GN=RSL1D1 PE=1 SV=3	0	37	24	35	24	490	0.378	1.064	0.719	1.032	1.068	40.9	108.3	115.2	77.9	111.7	115.6
Q8N163	Cell cycle and apoptosis regulator protein 2 OS=Homo sapiens OX=9606 GN=CCAR2 PE=1 SV=2	0	28	25	35	25	923	0.449	1.014	0.686	1.018	0.989	54.3	120.9	122.6	82.9	123	119.5
P41252	Isoleucine--tRNA ligase, cytoplasmic OS=Homo sapiens OX=9606 GN=IARS1 PE=1 SV=2	0	22	22	29	22	1262	1.606	1.019	1.348	1.075	1.059	123.3	76.8	78.3	103.5	82.5	81.3
P16403	Histone H1.2 OS=Homo sapiens OX=9606 GN=H1-2 PE=1 SV=2	0	55	20	39	8	213	0.971	1.103	1.172	1.119	1.07	103	106.2	117.1	124.5	118.7	113.6
P16402	Histone H1.3 OS=Homo sapiens OX=9606 GN=H1-3 PE=1 SV=2	0	52	20	39	9	221	0.909	1.052	1.191	1.077	1.031	97.7	107.5	113.1	128.1	115.7	110.8
O60264	SWI/SNF-related matrix-associated actin-dependent regulator of chromatin subfamily A member 5 OS=Homo sapiens OX=9606 GN=SMARCA5 PE=1 SV=1	0	24	22	30	15	1052	0.419	1.014	0.744	0.985	0.964	45.5	108.7	110.2	80.8	107.1	104.8
P09525	Annexin A4 OS=Homo sapiens OX=9606 GN=ANXA4 PE=1 SV=4	0	50	19	35	19	319	1.632	1.022	1.061	1.012	1.041	140.8	86.3	88.2	91.5	87.3	89.8
P49321	Nuclear autoantigenic sperm protein OS=Homo sapiens OX=9606 GN=NASP PE=1 SV=2	0	35	21	29	21	788	0.689	1.005	0.771	0.992	1.029	74.3	107.9	108.5	83.2	107	111
Q99460	26S proteasome non-ATPase regulatory subunit 1 OS=Homo sapiens OX=9606 GN=PSMD1 PE=1 SV=2	0	27	20	27	20	953	1.323	1.007	1.2	0.992	1.042	115.2	87.1	87.7	104.5	86.4	90.8
P10412	Histone H1.4 OS=Homo sapiens OX=9606 GN=H1-4 PE=1 SV=2	0	47	19	40	6	219	0.857	0.915	1.388	1.088	0.957	91.9	107.2	98.1	148.8	116.7	102.7
Q13428	Treacle protein OS=Homo sapiens OX=9606 GN=TCOF1 PE=1 SV=3	0	17	23	27	23	1488	0.394	1.055	0.648	1.013	1.025	46.2	117.2	123.6	76	118.7	120.1
P60842	Eukaryotic initiation factor 4A-I OS=Homo sapiens OX=9606 GN=EIF4A1 PE=1 SV=1	0	47	18	30	9	406	1.436	0.998	1.303	0.97	1.054	127.2	88.6	88.4	115.5	86	93.4
P40227	T-complex protein 1 subunit zeta OS=Homo sapiens OX=9606 GN=CCT6A PE=1 SV=3	0	37	18	29	18	531	1.413	0.992	1.217	0.977	1.025	129.5	91.6	90.9	111.4	89.5	93.9
Q9NSE4	Isoleucine--tRNA ligase, mitochondrial OS=Homo sapiens OX=9606 GN=IARS2 PE=1 SV=2	0	24	21	29	21	1012	1.702	0.968	1.378	1.09	1.081	142.7	83.9	81.2	115.6	91.4	90.6
P23526	Adenosylhomocysteinase OS=Homo sapiens OX=9606 GN=AHCY PE=1 SV=4	0	37	18	29	18	432	1.311	1.012	1.164	1.024	1.027	125.8	95.9	97.1	111.6	98.2	98.5
P17987	T-complex protein 1 subunit alpha OS=Homo sapiens OX=9606 GN=TCP1 PE=1 SV=1	0	40	18	27	18	556	1.417	1.006	1.201	0.982	1.033	129.7	91.6	92.1	110	89.9	94.6
P11940	Polyadenylate-binding protein 1 OS=Homo sapiens OX=9606 GN=PABPC1 PE=1 SV=2	0	39	24	39	19	636	1.425	0.99	1.507	0.986	1.018	125.5	88.1	87.2	132.7	86.9	89.7
Q12797	Aspartyl/asparaginyl beta-hydroxylase OS=Homo sapiens OX=9606 GN=ASPH PE=1 SV=3	0	29	22	30	22	758	1.327	1.027	1.155	1.082	1.057	121.7	91.7	94.2	105.9	99.2	96.9
P68104	Elongation factor 1-alpha 1 OS=Homo sapiens OX=9606 GN=EEF1A1 PE=1 SV=1	0	53	21	43	9	462	1.982	1.007	1.752	0.985	1.062	158.3	79.8	80.4	139.9	78.7	84.8
P62191	26S proteasome regulatory subunit 4 OS=Homo sapiens OX=9606 GN=PSMC1 PE=1 SV=1	0	54	19	25	19	440	1.267	1.011	1.164	1.015	1.065	125	98.7	99.7	114.8	100.2	105.1
P31943	Heterogeneous nuclear ribonucleoprotein H OS=Homo sapiens OX=9606 GN=HNRNPH1 PE=1 SV=4	0	48	14	28	9	449	0.39	0.999	0.648	0.996	0.982	49.7	127.4	127.3	82.6	126.8	125.1
Q8WUM4	Programmed cell death 6-interacting protein OS=Homo sapiens OX=9606 GN=PDCD6IP PE=1 SV=1	0	31	24	28	24	868	1.497	1.009	1.174	0.986	0.99	134.2	89.7	90.5	105.3	88.4	88.8
Q99832	T-complex protein 1 subunit eta OS=Homo sapiens OX=9606 GN=CCT7 PE=1 SV=2	0	45	23	32	23	543	1.383	1.005	1.18	0.971	1.024	130.3	94.2	94.7	111.1	91.4	96.4
P67936	Tropomyosin alpha-4 chain OS=Homo sapiens OX=9606 GN=TPM4 PE=1 SV=3	0	60	22	37	9	248	1.972	0.857	1.369	0.942	0.966	169.4	85.9	73.7	117.6	80.9	83
P15311	Ezrin OS=Homo sapiens OX=9606 GN=EZR PE=1 SV=4	0	41	29	37	19	586	1.905	0.981	1.495	0.948	0.947	157.8	82.8	81.2	123.9	78.5	78.4
O75367	Core histone macro-H2A.1 OS=Homo sapiens OX=9606 GN=MACROH2A1 PE=1 SV=4	0	49	17	29	15	372	0.925	1.027	1.156	1.061	1.093	96.5	104.3	107.1	120.5	110.6	113.9
B5ME19	Eukaryotic translation initiation factor 3 subunit C-like protein OS=Homo sapiens OX=9606 GN=EIF3CL PE=1 SV=1	0	29	21	28	21	914	1.556	0.992	1.51	0.963	1.005	130.5	83.9	83.2	126.7	80.8	84.3
Q9NZB2	Constitutive coactivator of PPAR-gamma-like protein 1 OS=Homo sapiens OX=9606 GN=FAM120A PE=1 SV=2	0	23	19	21	19	1118	1.518	1.002	1.38	1.011	1.028	114.6	75.5	75.7	104.2	76.3	77.6
P35580	Myosin-10 OS=Homo sapiens OX=9606 GN=MYH10 PE=1 SV=3	0	14	23	26	8	1976	1.23	0.921	0.811	0.816	0.871	113.3	92.1	84.8	74.7	75.2	80.3
P15121	Aldo-keto reductase family 1 member B1 OS=Homo sapiens OX=9606 GN=AKR1B1 PE=1 SV=3	0	64	17	38	17	316	1.169	1.013	1.045	0.989	1.051	120.7	103.3	104.6	107.9	102.2	108.6
P54136	Arginine--tRNA ligase, cytoplasmic OS=Homo sapiens OX=9606 GN=RARS1 PE=1 SV=2	0	35	21	27	21	660	1.627	1.007	1.43	0.992	1.039	138.4	85	85.7	121.6	84.4	88.4
P30838	Aldehyde dehydrogenase, dimeric NADP-preferring OS=Homo sapiens OX=9606 GN=ALDH3A1 PE=1 SV=3	0	34	17	29	16	453	3.269	0.977	1.136	1.072	1.059	237.3	72.6	70.9	82.4	77.8	76.9
P52209	6-phosphogluconate dehydrogenase, decarboxylating OS=Homo sapiens OX=9606 GN=PGD PE=1 SV=3	0	40	17	32	17	483	1.505	1.013	1.201	0.978	0.986	131.7	87.5	88.6	105.1	85.6	86.3
P09936	Ubiquitin carboxyl-terminal hydrolase isozyme L1 OS=Homo sapiens OX=9606 GN=UCHL1 PE=1 SV=2	0	65	14	22	14	223	1.197	0.982	1.025	0.989	1.02	121.3	101.3	99.5	103.8	100.2	103.3
Q15233	Non-POU domain-containing octamer-binding protein OS=Homo sapiens OX=9606 GN=NONO PE=1 SV=4	0	43	18	27	18	471	0.167	1.001	0.372	0.963	0.921	23.9	143	143.1	53.2	137.7	131.7
P11216	Glycogen phosphorylase, brain form OS=Homo sapiens OX=9606 GN=PYGB PE=1 SV=5	0	29	20	25	18	843	1.561	0.996	1.223	1.001	1.003	136.5	87.5	87.1	107	87.5	87.8
P14868	Aspartate--tRNA ligase, cytoplasmic OS=Homo sapiens OX=9606 GN=DARS1 PE=1 SV=2	0	44	20	24	20	501	1.701	0.989	1.44	1.005	1.033	142.4	83.7	82.8	120.5	84.2	86.5
P38159	RNA-binding motif protein, X chromosome OS=Homo sapiens OX=9606 GN=RBMX PE=1 SV=3	0	48	19	38	19	391	0.255	0.994	0.512	1.006	0.981	30.1	118.1	117.4	60.4	118.9	115.9
Q14152	Eukaryotic translation initiation factor 3 subunit A OS=Homo sapiens OX=9606 GN=EIF3A PE=1 SV=1	0	16	23	29	23	1382	1.622	0.999	1.537	0.963	1.011	141.9	87.5	87.4	134.5	84.2	88.5
P49411	Elongation factor Tu, mitochondrial OS=Homo sapiens OX=9606 GN=TUFM PE=1 SV=2	0	46	19	33	19	452	1.461	0.974	1.354	1.072	1.04	132.4	90.6	88.3	122.7	97.2	94.2
Q9H583	HEAT repeat-containing protein 1 OS=Homo sapiens OX=9606 GN=HEATR1 PE=1 SV=3	0	11	21	24	21	2144	0.251	1.042	0.49	1.008	1.072	29.9	119.1	124.1	58.4	120	127.7
P49915	GMP synthase [glutamine-hydrolyzing] OS=Homo sapiens OX=9606 GN=GMPS PE=1 SV=1	0	32	21	28	21	693	0.574	0.987	0.788	0.979	1.005	67	116.7	115.2	92	114.2	117.2
Q92499	ATP-dependent RNA helicase DDX1 OS=Homo sapiens OX=9606 GN=DDX1 PE=1 SV=2	0	35	22	28	22	740	0.822	0.978	0.972	1.005	0.996	83.2	101.2	99	98.4	101.7	100.8
Q13838	Spliceosome RNA helicase DDX39B OS=Homo sapiens OX=9606 GN=DDX39B PE=1 SV=1	0	40	20	30	7	428	0.551	1.064	0.93	0.917	1.036	62.5	113.3	120.6	105.3	103.8	117.4
P52701	DNA mismatch repair protein Msh6 OS=Homo sapiens OX=9606 GN=MSH6 PE=1 SV=2	0	20	25	33	25	1360	0.47	1.013	0.748	0.988	0.942	54.2	115.5	116.9	86.4	114	108.8
P09960	Leukotriene A-4 hydrolase OS=Homo sapiens OX=9606 GN=LTA4H PE=1 SV=2	0	31	19	28	19	611	0.932	1.019	0.934	1	1.019	99.8	107.1	109.1	100	107.1	109.1
P27816	Microtubule-associated protein 4 OS=Homo sapiens OX=9606 GN=MAP4 PE=1 SV=3	0	29	26	31	26	1152	1.745	0.956	1.311	0.982	1.021	140.8	80.7	77.1	105.8	79.2	82.4
P31942	Heterogeneous nuclear ribonucleoprotein H3 OS=Homo sapiens OX=9606 GN=HNRNPH3 PE=1 SV=2	0	52	11	22	10	346	0.433	1.018	0.747	1.028	1.029	51.9	119.8	122	89.5	123.2	123.4
P68366	Tubulin alpha-4A chain OS=Homo sapiens OX=9606 GN=TUBA4A PE=1 SV=1	0	41	16	35	2	448	1.066	0.932	1.097	0.959	0.954	99	92.9	86.5	101.9	89	88.6
P11387	DNA topoisomerase 1 OS=Homo sapiens OX=9606 GN=TOP1 PE=1 SV=2	0	30	22	38	22	765	0.437	1.029	0.797	1.003	1.009	53.3	122.2	125.7	97.3	122.6	123.3
Q9H0D6	5'-3' exoribonuclease 2 OS=Homo sapiens OX=9606 GN=XRN2 PE=1 SV=1	0	22	14	21	14	950	0.324	1.012	0.58	0.988	0.977	41.8	129.1	130.7	74.8	127.6	126.1
P14866	Heterogeneous nuclear ribonucleoprotein L OS=Homo sapiens OX=9606 GN=HNRNPL PE=1 SV=2	0	47	17	28	16	589	0.347	1.016	0.6	1.019	1.015	43.6	125.5	127.6	75.3	127.9	127.4
Q9Y265	RuvB-like 1 OS=Homo sapiens OX=9606 GN=RUVBL1 PE=1 SV=1	0	51	15	23	15	456	0.818	1.024	0.957	0.991	0.989	91.9	112.4	115.1	107.6	111.3	111.2
Q86XP3	ATP-dependent RNA helicase DDX42 OS=Homo sapiens OX=9606 GN=DDX42 PE=1 SV=1	0	25	17	22	17	938	0.385	1.02	0.599	0.951	0.921	44.8	116.3	118.6	69.7	110.6	107.1
O94925	Glutaminase kidney isoform, mitochondrial OS=Homo sapiens OX=9606 GN=GLS PE=1 SV=1	0	28	15	21	15	669	1.232	0.931	1.508	1.101	1.042	117.8	95.6	89	144.2	105.2	99.6
P54886	Delta-1-pyrroline-5-carboxylate synthase OS=Homo sapiens OX=9606 GN=ALDH18A1 PE=1 SV=2	0	31	19	28	19	795	1.181	0.942	1.391	1.046	1.012	107.6	91.1	85.8	126.7	95.3	92.2
Q9BZZ5	Apoptosis inhibitor 5 OS=Homo sapiens OX=9606 GN=API5 PE=1 SV=3	0	32	15	22	15	524	0.51	1.045	0.784	0.991	1.011	60.8	119.2	124.6	93.5	118.1	120.5
P26640	Valine--tRNA ligase OS=Homo sapiens OX=9606 GN=VARS1 PE=1 SV=4	0	19	20	26	20	1264	1.167	0.987	1.092	1	1.009	111.5	95.5	94.3	104.3	95.5	96.3
P05091	Aldehyde dehydrogenase, mitochondrial OS=Homo sapiens OX=9606 GN=ALDH2 PE=1 SV=2	0	33	16	27	13	517	2.126	0.972	1.463	1.103	1.06	164	77.2	75	112.9	85.1	81.8
P33176	Kinesin-1 heavy chain OS=Homo sapiens OX=9606 GN=KIF5B PE=1 SV=1	0	21	17	21	17	963	1.22	1.001	1.096	0.929	0.931	116.8	95.7	95.8	104.9	88.9	89.1
Q16658	Fascin OS=Homo sapiens OX=9606 GN=FSCN1 PE=1 SV=3	0	37	16	28	16	493	1.153	0.987	1.078	0.981	1.008	114.1	99	97.7	106.7	97.1	99.8
P31939	Bifunctional purine biosynthesis protein ATIC OS=Homo sapiens OX=9606 GN=ATIC PE=1 SV=3	0	38	16	21	16	592	1.485	1.013	1.109	0.988	1.042	139.2	93.7	95	103.9	92.6	97.6
Q99873	Protein arginine N-methyltransferase 1 OS=Homo sapiens OX=9606 GN=PRMT1 PE=1 SV=3	0	44	14	30	14	371	0.538	1.028	0.914	1.023	1.044	58.7	109.2	112.3	99.7	111.7	113.9
P13489	Ribonuclease inhibitor OS=Homo sapiens OX=9606 GN=RNH1 PE=1 SV=2	0	33	13	23	13	461	0.905	1.014	0.949	0.967	0.976	92	101.7	103.1	96.5	98.3	99.2
P62258	14-3-3 protein epsilon OS=Homo sapiens OX=9606 GN=YWHAE PE=1 SV=1	0	61	17	30	14	255	1.277	1.05	1.006	0.977	1.083	124.2	97.2	102.1	97.8	95	105.3
P23396	40S ribosomal protein S3 OS=Homo sapiens OX=9606 GN=RPS3 PE=1 SV=2	0	78	20	38	20	243	1.727	1.006	1.73	1.075	1.052	139.2	80.6	81.1	139.5	86.7	84.8
P27348	14-3-3 protein theta OS=Homo sapiens OX=9606 GN=YWHAQ PE=1 SV=1	0	50	16	26	10	245	1.458	0.986	1.05	0.966	1.03	126.6	86.8	85.6	91.2	83.9	89.5
P36578	60S ribosomal protein L4 OS=Homo sapiens OX=9606 GN=RPL4 PE=1 SV=5	0	39	18	29	18	427	1.682	1.123	1.493	0.936	1.024	149.4	88.9	99.7	132.7	83.1	90.9
P39023	60S ribosomal protein L3 OS=Homo sapiens OX=9606 GN=RPL3 PE=1 SV=2	0	36	16	30	16	403	1.661	1.043	1.781	1.023	1.097	146.8	88.4	92.3	157.4	90.5	97
O14980	Exportin-1 OS=Homo sapiens OX=9606 GN=XPO1 PE=1 SV=1	0	23	21	30	21	1071	0.579	1.014	0.684	0.906	0.951	72.9	125.9	127.7	86.1	114	119.8
Q05639	Elongation factor 1-alpha 2 OS=Homo sapiens OX=9606 GN=EEF1A2 PE=1 SV=1	0	49	18	35	6	463	1.689	0.997	1.281	0.99	1.078	145	85.8	85.6	110	85	92.6
Q63HN8	E3 ubiquitin-protein ligase RNF213 OS=Homo sapiens OX=9606 GN=RNF213 PE=1 SV=3	0	5	21	22	21	5207	1.05	0.991	0.997	0.881	0.935	100.5	95.7	94.9	95.4	84.3	89.5
P08727	Keratin, type I cytoskeletal 19 OS=Homo sapiens OX=9606 GN=KRT19 PE=1 SV=4	0	50	19	31	14	400	0.239	0.846	0.321	0.966	0.762	32.6	136.7	115.7	43.9	132.1	104.2
P06744	Glucose-6-phosphate isomerase OS=Homo sapiens OX=9606 GN=GPI PE=1 SV=4	0	28	17	31	17	558	1.775	1.018	1.081	1.009	1.067	150.5	84.8	86.3	91.7	85.6	90.5
P63104	14-3-3 protein zeta/delta OS=Homo sapiens OX=9606 GN=YWHAZ PE=1 SV=1	0	50	16	28	11	245	1.433	1.023	1.026	0.982	1.081	119	83.1	85	85.2	81.6	89.8
Q9BXP5	Serrate RNA effector molecule homolog OS=Homo sapiens OX=9606 GN=SRRT PE=1 SV=1	0	19	17	25	17	876	0.293	0.989	0.532	0.945	0.92	36.6	124.8	123.4	66.3	118	114.8
Q9NVP1	ATP-dependent RNA helicase DDX18 OS=Homo sapiens OX=9606 GN=DDX18 PE=1 SV=2	0	32	16	26	16	670	0.276	1.035	0.561	1.034	1.024	36.3	131.8	136.4	74	136.2	134.9
P62195	26S proteasome regulatory subunit 8 OS=Homo sapiens OX=9606 GN=PSMC5 PE=1 SV=1	0	49	18	27	18	406	1.268	0.992	1.178	1.045	1.03	115.6	91.1	90.4	107.4	95.3	93.9
O43242	26S proteasome non-ATPase regulatory subunit 3 OS=Homo sapiens OX=9606 GN=PSMD3 PE=1 SV=2	0	37	21	32	21	534	1.266	1.039	1.209	1.032	1.055	111.9	88.4	91.9	106.9	91.2	93.3
O15355	Protein phosphatase 1G OS=Homo sapiens OX=9606 GN=PPM1G PE=1 SV=1	0	34	14	20	14	546	0.584	0.996	0.849	1.01	1.012	64.6	110.7	110.2	94	111.8	112
P33991	DNA replication licensing factor MCM4 OS=Homo sapiens OX=9606 GN=MCM4 PE=1 SV=5	0	24	16	23	16	863	0.476	1.016	0.806	0.989	0.991	54	113.7	115.4	91.6	112.4	112.7
P00338	L-lactate dehydrogenase A chain OS=Homo sapiens OX=9606 GN=LDHA PE=1 SV=2	0	33	14	29	12	332	1.894	1.013	1.354	1.039	1.103	167.1	88.2	89.4	119.4	91.7	97.3
P46063	ATP-dependent DNA helicase Q1 OS=Homo sapiens OX=9606 GN=RECQL PE=1 SV=3	0	31	16	23	16	649	0.487	0.994	0.847	1.019	0.977	57.5	118.1	117.5	100.1	120.4	115.4
Q9UJZ1	Stomatin-like protein 2, mitochondrial OS=Homo sapiens OX=9606 GN=STOML2 PE=1 SV=1	0	33	14	18	14	356	1.186	0.979	1.152	1.076	1.036	112.9	95.2	93.2	109.7	102.5	98.7
Q8IVF2	Protein AHNAK2 OS=Homo sapiens OX=9606 GN=AHNAK2 PE=1 SV=2	0	18	20	23	20	5795	1.609	1.055	1.324	0.903	0.929	125.2	77.8	82.1	103.1	70.3	72.3
P07951	Tropomyosin beta chain OS=Homo sapiens OX=9606 GN=TPM2 PE=1 SV=1	0	46	19	28	4	284	1.578	0.883	1.315	0.867	0.98	130.9	83	73.2	109.1	72	81.3
P26641	Elongation factor 1-gamma OS=Homo sapiens OX=9606 GN=EEF1G PE=1 SV=3	0	35	19	36	19	437	1.604	1.028	1.504	1.014	1.069	132.5	82.6	84.9	124.3	83.8	88.3
Q14914	Prostaglandin reductase 1 OS=Homo sapiens OX=9606 GN=PTGR1 PE=1 SV=2	0	44	10	19	10	329	1.729	1.023	1.198	1.028	1.06	156.7	90.6	92.8	108.6	93.2	96.1
P09493	Tropomyosin alpha-1 chain OS=Homo sapiens OX=9606 GN=TPM1 PE=1 SV=2	0	39	17	24	5	284	1.455	0.822	1.41	0.888	0.953	122.8	84.4	69.3	119	74.9	80.4
P38919	Eukaryotic initiation factor 4A-III OS=Homo sapiens OX=9606 GN=EIF4A3 PE=1 SV=4	0	36	17	25	15	411	0.435	1.024	0.74	0.987	0.975	52.4	120.5	123.5	89.1	118.9	117.5
Q15365	Poly(rC)-binding protein 1 OS=Homo sapiens OX=9606 GN=PCBP1 PE=1 SV=2	0	60	13	22	9	356	0.827	1.059	0.959	1.004	1.071	89.5	108.2	114.7	103.8	108.6	115.9
P43246	DNA mismatch repair protein Msh2 OS=Homo sapiens OX=9606 GN=MSH2 PE=1 SV=1	0	27	18	21	18	934	0.476	1.007	0.758	0.978	0.976	52.8	111	111.8	84.2	108.5	108.3
O00148	ATP-dependent RNA helicase DDX39A OS=Homo sapiens OX=9606 GN=DDX39A PE=1 SV=2	0	36	18	27	5	427	0.631	1.093	0.892	1.007	1.073	65.5	103.8	113.4	92.6	104.5	111.3
Q06830	Peroxiredoxin-1 OS=Homo sapiens OX=9606 GN=PRDX1 PE=1 SV=1	0	54	13	29	11	199	1.729	0.991	1.319	0.993	1.028	145.2	84	83.2	110.8	83.4	86.4
Q96PK6	RNA-binding protein 14 OS=Homo sapiens OX=9606 GN=RBM14 PE=1 SV=2	0	30	16	23	16	669	0.225	0.978	0.375	0.948	0.903	32.2	142.8	139.6	53.6	135.4	128.9
P35998	26S proteasome regulatory subunit 7 OS=Homo sapiens OX=9606 GN=PSMC2 PE=1 SV=3	0	44	16	21	16	433	1.291	1.018	1.193	1.021	1.074	123.9	96	97.8	114.5	98	103.1
Q9Y3I0	RNA-splicing ligase RtcB homolog OS=Homo sapiens OX=9606 GN=RTCB PE=1 SV=1	0	44	16	23	16	505	0.891	1.01	1.05	1.031	1.032	94.2	105.8	106.8	111.1	109.1	109.1
P27708	CAD protein OS=Homo sapiens OX=9606 GN=CAD PE=1 SV=3	0	11	16	21	15	2225	1.366	1.019	1.226	0.931	0.997	131.1	96	97.8	117.6	89.3	95.6
Q14974	Importin subunit beta-1 OS=Homo sapiens OX=9606 GN=KPNB1 PE=1 SV=2	0	19	15	22	15	876	1.127	0.986	1.027	0.976	1.022	106.2	94.2	92.9	96.8	92	96.3
Q99623	Prohibitin-2 OS=Homo sapiens OX=9606 GN=PHB2 PE=1 SV=2	0	58	17	30	17	299	1.292	0.981	1.171	1.158	1.051	115.1	89.1	87.3	104.3	103.2	93.6
P55795	Heterogeneous nuclear ribonucleoprotein H2 OS=Homo sapiens OX=9606 GN=HNRNPH2 PE=1 SV=1	0	39	11	20	6	449	0.378	1.028	0.65	1.028	0.997	47.2	124.8	128.3	81.2	128.3	124.4
P00367	Glutamate dehydrogenase 1, mitochondrial OS=Homo sapiens OX=9606 GN=GLUD1 PE=1 SV=2	0	35	18	23	8	558	1.806	0.968	1.335	1.093	1.058	130.2	72.1	69.8	96.3	78.8	76.3
P07195	L-lactate dehydrogenase B chain OS=Homo sapiens OX=9606 GN=LDHB PE=1 SV=2	0	44	15	26	13	334	1.884	1.019	1.348	1.052	1.078	162.3	86.1	87.8	116.1	90.6	92.9
P20700	Lamin-B1 OS=Homo sapiens OX=9606 GN=LMNB1 PE=1 SV=2	0	31	20	24	18	586	0.244	1.001	0.325	0.844	0.799	35.3	144.7	144.9	47	122.1	115.6
Q14847	LIM and SH3 domain protein 1 OS=Homo sapiens OX=9606 GN=LASP1 PE=1 SV=2	0	58	14	25	14	261	1.177	0.981	1.1	0.974	0.991	117	99.4	97.5	109.3	96.7	98.5
P39748	Flap endonuclease 1 OS=Homo sapiens OX=9606 GN=FEN1 PE=1 SV=1	0	40	12	22	12	380	0.564	1.019	0.741	0.981	1.013	64.5	114.4	116.6	84.8	112.2	115.9
Q9HB71	Calcyclin-binding protein OS=Homo sapiens OX=9606 GN=CACYBP PE=1 SV=2	0	58	12	18	12	228	1.326	1.042	1.154	0.991	1.049	120.7	91	94.8	105.1	90.2	95.5
P26599	Polypyrimidine tract-binding protein 1 OS=Homo sapiens OX=9606 GN=PTBP1 PE=1 SV=1	0	27	11	20	9	531	0.401	1.033	0.712	1.017	1.009	51.7	128.9	133.2	91.8	131.1	130
P17980	26S proteasome regulatory subunit 6A OS=Homo sapiens OX=9606 GN=PSMC3 PE=1 SV=3	0	40	15	20	15	439	1.322	1.041	1.21	1.06	1.074	117.7	89	92.7	107.8	94.4	95.7
O75874	Isocitrate dehydrogenase [NADP] cytoplasmic OS=Homo sapiens OX=9606 GN=IDH1 PE=1 SV=2	0	39	15	17	14	414	1.682	0.985	1.042	0.998	1.057	143.1	85.1	83.8	88.6	84.9	89.9
Q9BUQ8	Probable ATP-dependent RNA helicase DDX23 OS=Homo sapiens OX=9606 GN=DDX23 PE=1 SV=3	0	22	15	22	15	820	0.172	1.025	0.367	0.903	0.826	26.5	154	157.8	56.5	139.1	127.1
O76094	Signal recognition particle subunit SRP72 OS=Homo sapiens OX=9606 GN=SRP72 PE=1 SV=3	0	26	16	22	16	671	1.492	1.034	1.329	0.996	1.07	121.1	81.2	83.9	107.8	80.8	86.8
Q13011	Delta(3,5)-Delta(2,4)-dienoyl-CoA isomerase, mitochondrial OS=Homo sapiens OX=9606 GN=ECH1 PE=1 SV=2	0	46	13	27	13	328	1.495	0.978	1.122	1.048	1.029	129.5	86.6	84.7	97.2	90.8	89.2
P42224	Signal transducer and activator of transcription 1-alpha/beta OS=Homo sapiens OX=9606 GN=STAT1 PE=1 SV=2	0	21	13	19	13	750	0.999	0.982	0.925	0.958	0.965	98.1	98.2	96.5	90.9	94.1	94.8
Q02790	Peptidyl-prolyl cis-trans isomerase FKBP4 OS=Homo sapiens OX=9606 GN=FKBP4 PE=1 SV=3	0	53	20	24	20	459	1.216	1.002	1.118	0.994	1.02	117	96.2	96.4	107.5	95.6	98.1
P06748	Nucleophosmin OS=Homo sapiens OX=9606 GN=NPM1 PE=1 SV=2	0	41	15	34	15	294	0.349	1.015	0.684	1.036	1.041	45.2	129.7	131.6	88.7	134.4	135
P50395	Rab GDP dissociation inhibitor beta OS=Homo sapiens OX=9606 GN=GDI2 PE=1 SV=2	0	38	15	23	12	445	1.54	1.013	1.14	1	1.034	137.1	89	90.1	101.5	89	92
Q16881	Thioredoxin reductase 1, cytoplasmic OS=Homo sapiens OX=9606 GN=TXNRD1 PE=1 SV=3	0	24	14	21	14	649	1.331	0.996	1.518	0.998	1.022	117.3	88.2	87.8	133.8	88	90.1
O00231	26S proteasome non-ATPase regulatory subunit 11 OS=Homo sapiens OX=9606 GN=PSMD11 PE=1 SV=3	0	38	15	24	15	422	1.342	1.002	1.224	1.021	1.034	124.5	92.8	93	113.6	94.8	96
P61247	40S ribosomal protein S3a OS=Homo sapiens OX=9606 GN=RPS3A PE=1 SV=2	0	56	16	29	16	264	1.73	1.048	1.825	1.024	1.063	142	82.1	86	149.8	84	87.3
Q8TAQ2	SWI/SNF complex subunit SMARCC2 OS=Homo sapiens OX=9606 GN=SMARCC2 PE=1 SV=1	0	18	18	19	13	1214	0.272	1.01	0.56	0.923	0.911	32.3	118.7	119.8	66.4	109.5	108.1
P49588	Alanine--tRNA ligase, cytoplasmic OS=Homo sapiens OX=9606 GN=AARS1 PE=1 SV=2	0	21	16	21	16	968	1.544	1.023	1.019	0.974	1.026	136.2	88.2	90.2	89.9	85.9	90.4
Q9NZI8	Insulin-like growth factor 2 mRNA-binding protein 1 OS=Homo sapiens OX=9606 GN=IGF2BP1 PE=1 SV=2	0	27	15	23	13	577	1.486	0.959	1.471	1.011	1.029	134.1	90.3	86.5	132.8	91.3	92.9
P02533	Keratin, type I cytoskeletal 14 OS=Homo sapiens OX=9606 GN=KRT14 PE=1 SV=4	0	38	16	22	6	472	0.615	0.778	0.944	2.02	0.685	59.9	97.4	75.7	92	196.7	66.7
P48643	T-complex protein 1 subunit epsilon OS=Homo sapiens OX=9606 GN=CCT5 PE=1 SV=1	0	36	20	28	20	541	1.427	1.035	1.256	0.996	1.04	132.5	92.8	96	116.6	92.4	96.5
Q9BZE4	Nucleolar GTP-binding protein 1 OS=Homo sapiens OX=9606 GN=GTPBP4 PE=1 SV=3	0	26	15	18	15	634	0.388	1.033	0.778	1.033	1.022	45.6	117.4	121.2	91.2	121.2	120
P47897	Glutamine--tRNA ligase OS=Homo sapiens OX=9606 GN=QARS1 PE=1 SV=1	0	24	16	22	16	775	1.604	0.991	1.382	0.984	0.989	136.4	85.1	84.3	117.6	83.7	84.2
P67809	Y-box-binding protein 1 OS=Homo sapiens OX=9606 GN=YBX1 PE=1 SV=3	0	47	10	15	7	324	1.618	1.012	1.62	0.989	1.064	121.4	75	75.9	121.5	74.2	79.8
P29692	Elongation factor 1-delta OS=Homo sapiens OX=9606 GN=EEF1D PE=1 SV=5	0	55	13	26	12	281	1.394	1.011	1.333	1.015	1.051	125.4	89.9	90.9	119.8	91.3	94.4
P42285	Exosome RNA helicase MTR4 OS=Homo sapiens OX=9606 GN=MTREX PE=1 SV=3	0	21	20	30	20	1042	0.367	1.01	0.606	0.983	0.989	41.7	113.7	114.8	68.9	111.8	112.4
P35232	Prohibitin OS=Homo sapiens OX=9606 GN=PHB PE=1 SV=1	0	46	13	28	13	272	1.306	0.993	1.184	1.108	1.057	120.4	92.2	91.6	109.2	102.2	97.5
O00429	Dynamin-1-like protein OS=Homo sapiens OX=9606 GN=DNM1L PE=1 SV=2	0	28	18	24	18	736	1.016	0.962	1.157	1.035	0.988	104.5	102.8	99	119	106.4	101.6
P62805	Histone H4 OS=Homo sapiens OX=9606 GN=H4C1 PE=1 SV=2	0	65	12	48	12	103	0.835	1.086	1.128	1.049	1.124	89.2	106.8	116	120.5	112	120.1
P46777	60S ribosomal protein L5 OS=Homo sapiens OX=9606 GN=RPL5 PE=1 SV=3	0	38	13	23	13	297	1.549	1.035	1.608	1.051	1.064	125.9	81.3	84.2	130.8	85.5	86.6
Q5QNW6	Histone H2B type 2-F OS=Homo sapiens OX=9606 GN=H2BC18 PE=1 SV=3	0	63	12	49	0	126
P50454	Serpin H1 OS=Homo sapiens OX=9606 GN=SERPINH1 PE=1 SV=2	0	42	14	20	14	418	1.305	1.021	0.972	1.085	1.071	114.5	87.7	89.6	85.3	95.2	94
P62333	26S proteasome regulatory subunit 10B OS=Homo sapiens OX=9606 GN=PSMC6 PE=1 SV=1	0	45	14	19	14	389	1.388	1.003	1.164	1.001	1.039	129.3	93.2	93.5	108.5	93.3	96.8
Q16778	Histone H2B type 2-E OS=Homo sapiens OX=9606 GN=H2BC21 PE=1 SV=3	0	63	12	46	2	126	0.91	1.013	1.188	1.038	1.082	85.9	94.4	95.6	112.2	98	102.2
Q9P258	Protein RCC2 OS=Homo sapiens OX=9606 GN=RCC2 PE=1 SV=2	0	39	19	25	19	522	0.513	1.037	0.799	1.013	1.018	60	117	121.4	93.5	118.5	119.2
P22087	rRNA 2'-O-methyltransferase fibrillarin OS=Homo sapiens OX=9606 GN=FBL PE=1 SV=2	0	35	10	18	10	321	0.471	1.042	0.94	1.039	1.039	54.4	115.5	120.4	108.5	120	120.1
Q15155	Nodal modulator 1 OS=Homo sapiens OX=9606 GN=NOMO1 PE=1 SV=5	0	21	17	18	17	1222	1.269	0.976	1.262	1.032	1.079	104.4	82.2	80.3	103.8	84.9	88.7
Q14103	Heterogeneous nuclear ribonucleoprotein D0 OS=Homo sapiens OX=9606 GN=HNRNPD PE=1 SV=1	0	30	12	23	11	355	0.482	1.039	0.801	1.011	1.037	56	116.3	120.9	93.1	117.5	120.5
P18124	60S ribosomal protein L7 OS=Homo sapiens OX=9606 GN=RPL7 PE=1 SV=1	0	42	13	22	13	248	1.553	1.04	1.715	0.992	1.021	129.9	83.6	87	143.4	82.9	85.4
Q04637	Eukaryotic translation initiation factor 4 gamma 1 OS=Homo sapiens OX=9606 GN=EIF4G1 PE=1 SV=4	0	15	20	23	20	1599	1.617	1.048	1.42	0.984	1.076	137.4	85	89	120.7	83.7	91.5
P42167	Lamina-associated polypeptide 2, isoforms beta/gamma OS=Homo sapiens OX=9606 GN=TMPO PE=1 SV=2	0	42	14	20	7	454	0.401	0.996	0.494	0.888	0.862	46.5	116	115.6	57.3	103.1	100.1
Q15046	Lysine--tRNA ligase OS=Homo sapiens OX=9606 GN=KARS1 PE=1 SV=3	0	29	17	20	17	597	1.66	1.019	1.391	0.99	1.058	140.5	84.6	86.2	117.7	83.8	89.6
Q9H4A4	Aminopeptidase B OS=Homo sapiens OX=9606 GN=RNPEP PE=1 SV=2	0	29	16	19	16	650	1.235	1.024	0.956	0.998	1.058	114.4	92.6	94.8	88.5	92.4	98
Q02218	2-oxoglutarate dehydrogenase, mitochondrial OS=Homo sapiens OX=9606 GN=OGDH PE=1 SV=3	0	20	14	19	14	1023	1.456	0.996	1.389	1.062	1.047	124	85.1	84.8	118.3	90.5	89.1
P08621	U1 small nuclear ribonucleoprotein 70 kDa OS=Homo sapiens OX=9606 GN=SNRNP70 PE=1 SV=2	0	38	14	22	14	437	0.313	1.03	0.547	0.983	0.941	42.6	135.9	140	74.3	133.7	127.9
P62937	Peptidyl-prolyl cis-trans isomerase A OS=Homo sapiens OX=9606 GN=PPIA PE=1 SV=2	0	68	13	28	13	165	1.072	1.008	1.032	0.992	1.044	101.9	95	95.8	98.1	94.2	99.2
Q96I24	Far upstream element-binding protein 3 OS=Homo sapiens OX=9606 GN=FUBP3 PE=1 SV=2	0	41	18	24	15	572	0.556	1.011	0.693	1.03	1.001	63.6	114.4	115.6	79.3	117.8	114.5
Q08J23	RNA cytosine C(5)-methyltransferase NSUN2 OS=Homo sapiens OX=9606 GN=NSUN2 PE=1 SV=2	0	23	14	21	14	767	0.584	1.031	0.865	1.015	1.023	67.3	115.2	118.8	99.7	116.9	117.9
Q96QK1	Vacuolar protein sorting-associated protein 35 OS=Homo sapiens OX=9606 GN=VPS35 PE=1 SV=2	0	20	13	17	13	796	1.488	0.994	1.263	0.945	1.005	140.2	94.2	93.7	119	89.1	94.7
P48444	Coatomer subunit delta OS=Homo sapiens OX=9606 GN=ARCN1 PE=1 SV=1	0	38	16	22	16	511	0.835	1.012	0.939	1	1.014	89.4	107.1	108.4	100.6	107	108.6
Q15717	ELAV-like protein 1 OS=Homo sapiens OX=9606 GN=ELAVL1 PE=1 SV=2	0	44	12	21	12	326	0.584	1.014	0.77	1.04	1.034	71.4	122.2	123.9	94.1	127.1	126.3
P51858	Hepatoma-derived growth factor OS=Homo sapiens OX=9606 GN=HDGF PE=1 SV=1	0	65	13	20	13	240	0.882	1.022	1.137	1.054	1.082	87.9	99.6	101.8	113.3	105	107.8
P68133	Actin, alpha skeletal muscle OS=Homo sapiens OX=9606 GN=ACTA1 PE=1 SV=1	0	32	12	27	1	377
Q9H0A0	RNA cytidine acetyltransferase OS=Homo sapiens OX=9606 GN=NAT10 PE=1 SV=2	0	18	16	19	16	1025	0.241	1.037	0.517	1.041	0.995	31.1	129.4	134.2	66.9	134.7	128.7
P40763	Signal transducer and activator of transcription 3 OS=Homo sapiens OX=9606 GN=STAT3 PE=1 SV=2	0	24	13	17	13	770	0.912	0.991	0.803	0.952	0.979	95.7	104.9	104	84.2	99.9	102.8
Q07666	KH domain-containing, RNA-binding, signal transduction-associated protein 1 OS=Homo sapiens OX=9606 GN=KHDRBS1 PE=1 SV=1	0	28	10	21	10	443	0.352	0.988	0.627	1.024	1.05	42.2	119.9	118.5	75.2	122.8	125.9
P09429	High mobility group protein B1 OS=Homo sapiens OX=9606 GN=HMGB1 PE=1 SV=3	0	49	12	21	9	215	0.507	1.036	0.76	0.999	1.046	61.1	120.4	124.7	91.6	120.3	126
P16152	Carbonyl reductase [NADPH] 1 OS=Homo sapiens OX=9606 GN=CBR1 PE=1 SV=3	0	53	11	14	11	277	1.38	1.03	1.088	1.03	1.022	128.7	93.3	96.1	101.4	96.1	95.4
P55786	Puromycin-sensitive aminopeptidase OS=Homo sapiens OX=9606 GN=NPEPPS PE=1 SV=2	0	23	18	19	18	919	1.613	0.997	1.053	1.048	1.022	127.4	79	78.8	83.2	82.8	80.7
O75475	PC4 and SFRS1-interacting protein OS=Homo sapiens OX=9606 GN=PSIP1 PE=1 SV=1	0	29	16	26	16	530	0.696	1.039	0.92	1.055	1.069	73.2	105.1	109.2	96.7	110.9	112.4
O00410	Importin-5 OS=Homo sapiens OX=9606 GN=IPO5 PE=1 SV=4	0	17	14	17	14	1097	1.246	0.988	1.199	0.953	0.972	120.6	96.8	95.6	116	92.3	94.1
P27695	DNA-(apurinic or apyrimidinic site) endonuclease OS=Homo sapiens OX=9606 GN=APEX1 PE=1 SV=2	0	42	10	20	10	318	0.626	1.024	0.967	1.045	1.065	66.6	106.4	108.9	102.8	111.1	113.3
Q12788	Transducin beta-like protein 3 OS=Homo sapiens OX=9606 GN=TBL3 PE=1 SV=2	0	22	12	14	12	808	0.351	0.983	0.598	1.022	1.04	40.7	115.8	113.9	69.3	118.3	120.4
P60174	Triosephosphate isomerase OS=Homo sapiens OX=9606 GN=TPI1 PE=1 SV=3	0	42	12	26	12	286	1.301	1.035	1.212	1.073	1.099	121.4	93.3	96.5	113.1	100.1	102.5
P49748	Very long-chain specific acyl-CoA dehydrogenase, mitochondrial OS=Homo sapiens OX=9606 GN=ACADVL PE=1 SV=1	0	30	16	21	16	655	1.713	0.964	1.293	1.121	1.059	145.2	84.8	81.8	109.7	95	89.8
Q99714	3-hydroxyacyl-CoA dehydrogenase type-2 OS=Homo sapiens OX=9606 GN=HSD17B10 PE=1 SV=3	0	48	9	15	9	261	1.527	0.96	1.246	1.026	1.058	130.1	85.2	81.8	106.2	87.4	90.2
Q7L014	Probable ATP-dependent RNA helicase DDX46 OS=Homo sapiens OX=9606 GN=DDX46 PE=1 SV=2	0	20	18	22	18	1031	0.307	1.007	0.427	0.863	0.832	38.7	126	126.8	53.8	108.7	104.8
Q9UBE0	SUMO-activating enzyme subunit 1 OS=Homo sapiens OX=9606 GN=SAE1 PE=1 SV=1	0	53	14	21	14	346	0.616	1.029	0.763	0.987	1.009	68.6	111.5	114.7	85.1	110	112.5
P62750	60S ribosomal protein L23a OS=Homo sapiens OX=9606 GN=RPL23A PE=1 SV=1	0	52	12	28	12	156	1.634	1.084	1.654	1.007	1.078	136.3	83.4	90.4	138	84.1	90
Q14683	Structural maintenance of chromosomes protein 1A OS=Homo sapiens OX=9606 GN=SMC1A PE=1 SV=2	0	13	15	18	15	1233	0.396	1.02	0.612	0.973	0.929	45.5	115	117.2	70.3	111.9	106.8
P62906	60S ribosomal protein L10a OS=Homo sapiens OX=9606 GN=RPL10A PE=1 SV=2	0	41	10	20	10	217	1.635	1.043	1.7	1.013	1.1	131.7	80.5	84	136.9	81.6	88.6
P16435	NADPH--cytochrome P450 reductase OS=Homo sapiens OX=9606 GN=POR PE=1 SV=2	0	26	14	21	14	677	1.433	0.996	1.04	1.033	1.057	123.7	86.3	86	89.8	89.1	91.2
Q99880	Histone H2B type 1-L OS=Homo sapiens OX=9606 GN=H2BC13 PE=1 SV=3	0	63	11	47	1	126	1.804	1.188	1.7	1.226	1.761	100.5	55.7	66.2	94.7	68.3	98.1
Q14839	Chromodomain-helicase-DNA-binding protein 4 OS=Homo sapiens OX=9606 GN=CHD4 PE=1 SV=2	0	10	17	22	12	1912	0.41	1.034	0.651	0.971	0.956	47.7	116.5	120.6	75.8	113.2	111.4
P08865	40S ribosomal protein SA OS=Homo sapiens OX=9606 GN=RPSA PE=1 SV=4	0	34	9	17	9	295	1.981	0.982	1.801	0.975	1.072	166.8	84.2	82.7	151.7	82.1	90.3
P52597	Heterogeneous nuclear ribonucleoprotein F OS=Homo sapiens OX=9606 GN=HNRNPF PE=1 SV=3	0	34	9	19	8	415	0.413	0.987	0.72	1.005	0.983	48.8	118.1	116.6	85	118.8	116.1
Q96GQ7	Probable ATP-dependent RNA helicase DDX27 OS=Homo sapiens OX=9606 GN=DDX27 PE=1 SV=2	0	24	19	22	19	796	0.252	1.021	0.452	1.005	0.993	34.1	135.3	138.1	61.2	136	134.3
O75083	WD repeat-containing protein 1 OS=Homo sapiens OX=9606 GN=WDR1 PE=1 SV=4	0	39	18	20	18	606	1.438	1.003	1.246	0.981	1.029	121.5	84.5	84.8	105.2	82.9	86.9
P60900	Proteasome subunit alpha type-6 OS=Homo sapiens OX=9606 GN=PSMA6 PE=1 SV=1	0	53	12	18	12	246	1.361	1.008	1.297	1.015	1.06	124.8	91.7	92.4	118.9	93.1	97.2
Q9BUF5	Tubulin beta-6 chain OS=Homo sapiens OX=9606 GN=TUBB6 PE=1 SV=1	0	33	13	24	4	446	1.253	0.966	1.14	0.977	0.997	116.4	92.9	89.7	105.9	90.8	92.6
Q8NC51	Plasminogen activator inhibitor 1 RNA-binding protein OS=Homo sapiens OX=9606 GN=SERBP1 PE=1 SV=2	0	27	10	16	10	408	1.797	1.008	1.611	1.009	1.086	140.2	78	78.7	125.7	78.7	84.7
P22307	Non-specific lipid-transfer protein OS=Homo sapiens OX=9606 GN=SCP2 PE=1 SV=2	0	22	11	16	11	547	1.094	0.945	1.012	1.114	1.046	107.7	98.5	93	99.6	109.7	103
P00390	Glutathione reductase, mitochondrial OS=Homo sapiens OX=9606 GN=GSR PE=1 SV=2	0	38	11	17	11	522	1.553	1.003	1.187	1.032	1.059	143.7	92.6	92.8	109.9	95.5	98
P07737	Profilin-1 OS=Homo sapiens OX=9606 GN=PFN1 PE=1 SV=2	0	64	10	20	10	140	0.936	0.968	0.961	0.972	0.998	91.7	97.9	94.7	94.1	95.1	97.7
P15880	40S ribosomal protein S2 OS=Homo sapiens OX=9606 GN=RPS2 PE=1 SV=2	0	46	14	20	14	293	1.785	1.018	1.794	1.035	1.066	147.7	82.7	84.2	148.5	85.6	88.2
O00151	PDZ and LIM domain protein 1 OS=Homo sapiens OX=9606 GN=PDLIM1 PE=1 SV=4	0	40	9	16	9	329	1.497	0.958	1.185	0.967	0.961	140.4	93.8	89.9	111.1	90.7	90.2
P22695	Cytochrome b-c1 complex subunit 2, mitochondrial OS=Homo sapiens OX=9606 GN=UQCRC2 PE=1 SV=3	0	33	11	16	11	453	1.714	1.006	1.229	1.016	1.053	151.2	88.2	88.8	108.4	89.6	92.9
Q9UHB9	Signal recognition particle subunit SRP68 OS=Homo sapiens OX=9606 GN=SRP68 PE=1 SV=2	0	31	16	17	16	627	1.271	0.996	1.13	1.001	1.028	117.7	92.6	92.2	104.6	92.7	95.2
O00425	Insulin-like growth factor 2 mRNA-binding protein 3 OS=Homo sapiens OX=9606 GN=IGF2BP3 PE=1 SV=2	0	28	13	17	11	579	1.214	0.98	1.244	1.034	1.026	102.1	84.1	82.4	104.6	87	86.3
Q01780	Exosome component 10 OS=Homo sapiens OX=9606 GN=EXOSC10 PE=1 SV=2	0	21	15	18	15	885	0.263	1.01	0.516	0.999	1.006	33.1	125.8	127.1	64.9	125.6	126.6
P41091	Eukaryotic translation initiation factor 2 subunit 3 OS=Homo sapiens OX=9606 GN=EIF2S3 PE=1 SV=3	0	35	14	19	14	472	1.643	1.025	1.473	1.017	1.016	132.4	80.6	82.6	118.7	81.9	81.8
P02538	Keratin, type II cytoskeletal 6A OS=Homo sapiens OX=9606 GN=KRT6A PE=1 SV=3	0	27	17	24	5	564	0.923	0.611	1.046	4.356	0.688	58.9	63.8	39	66.7	277.9	43.9
P15559	NAD(P)H dehydrogenase [quinone] 1 OS=Homo sapiens OX=9606 GN=NQO1 PE=1 SV=1	0	38	13	25	13	274	1.937	1.028	1.263	1.069	1.061	159.9	82.6	84.8	104.2	88.2	87.6
Q9Y678	Coatomer subunit gamma-1 OS=Homo sapiens OX=9606 GN=COPG1 PE=1 SV=1	0	21	17	21	16	874	0.901	0.968	1.008	0.974	0.972	97.5	108.3	104.8	109.2	105.5	105.3
P31946	14-3-3 protein beta/alpha OS=Homo sapiens OX=9606 GN=YWHAB PE=1 SV=3	0	39	10	21	3	246	1.245	0.977	0.92	0.965	0.998	114.8	92.3	90.1	84.9	89	92.1
P06753	Tropomyosin alpha-3 chain OS=Homo sapiens OX=9606 GN=TPM3 PE=1 SV=2	0	40	16	25	5	285	2.032	0.879	1.54	0.905	0.931	161.3	79.4	69.8	122.2	71.9	73.9
Q9UHX1	Poly(U)-binding-splicing factor PUF60 OS=Homo sapiens OX=9606 GN=PUF60 PE=1 SV=1	0	30	13	17	13	559	0.57	0.978	0.741	0.95	0.962	67.8	119	116.4	88.2	113	114.5
P28331	NADH-ubiquinone oxidoreductase 75 kDa subunit, mitochondrial OS=Homo sapiens OX=9606 GN=NDUFS1 PE=1 SV=3	0	23	12	14	12	727	1.664	0.958	1.221	1.035	1.038	137.3	82.5	79.1	100.8	85.4	85.6
Q9UQE7	Structural maintenance of chromosomes protein 3 OS=Homo sapiens OX=9606 GN=SMC3 PE=1 SV=2	0	14	16	19	16	1217	0.386	1.019	0.592	0.942	0.916	47.2	122.5	124.7	72.5	115.3	112.2
P62701	40S ribosomal protein S4, X isoform OS=Homo sapiens OX=9606 GN=RPS4X PE=1 SV=2	0	51	14	22	9	263	1.634	1.049	1.751	1.016	1.079	130.2	79.6	83.6	139.5	80.9	85.9
P52907	F-actin-capping protein subunit alpha-1 OS=Homo sapiens OX=9606 GN=CAPZA1 PE=1 SV=3	0	45	8	10	7	286	1.416	0.953	1.18	0.966	1.006	122.9	86.8	82.7	102.4	83.8	87.3
Q14240	Eukaryotic initiation factor 4A-II OS=Homo sapiens OX=9606 GN=EIF4A2 PE=1 SV=2	0	31	11	19	2	407	1.451	1.002	1.367	0.911	0.932	129.9	89.5	89.7	122.4	81.6	83.4
P23193	Transcription elongation factor A protein 1 OS=Homo sapiens OX=9606 GN=TCEA1 PE=1 SV=2	0	40	12	14	10	301	0.464	1.056	0.747	1.014	1.016	55.5	119.8	126.5	89.4	121.4	121.7
P36957	Dihydrolipoyllysine-residue succinyltransferase component of 2-oxoglutarate dehydrogenase complex, mitochondrial OS=Homo sapiens OX=9606 GN=DLST PE=1 SV=4	0	30	12	20	12	453	1.459	0.97	1.427	1.077	1.063	123.9	84.9	82.3	121.1	91.4	90.3
Q13151	Heterogeneous nuclear ribonucleoprotein A0 OS=Homo sapiens OX=9606 GN=HNRNPA0 PE=1 SV=1	0	42	9	14	9	305	0.478	1.029	0.773	1.045	1.048	55	115	118.3	88.9	120.1	120.5
P38117	Electron transfer flavoprotein subunit beta OS=Homo sapiens OX=9606 GN=ETFB PE=1 SV=3	0	52	14	20	14	255	1.813	0.986	1.3	1.086	1.037	165	91	89.8	118.3	98.9	94.4
O95373	Importin-7 OS=Homo sapiens OX=9606 GN=IPO7 PE=1 SV=1	0	12	13	20	13	1038	1.172	1.03	1.193	0.992	1.023	112.8	96.3	99.1	114.8	95.5	98.5
Q9NTJ3	Structural maintenance of chromosomes protein 4 OS=Homo sapiens OX=9606 GN=SMC4 PE=1 SV=2	0	11	13	16	13	1288	0.852	1.05	0.891	0.929	0.978	84	98.6	103.5	87.8	91.6	96.4
P45974	Ubiquitin carboxyl-terminal hydrolase 5 OS=Homo sapiens OX=9606 GN=USP5 PE=1 SV=2	0	21	12	18	12	858	0.942	1.006	0.881	0.982	0.988	100	106.2	106.8	93.6	104.3	104.9
P05556	Integrin beta-1 OS=Homo sapiens OX=9606 GN=ITGB1 PE=1 SV=2	0	18	13	20	13	798	1.494	1.008	1.242	0.982	1.025	132.4	88.6	89.3	110	87	90.8
P00505	Aspartate aminotransferase, mitochondrial OS=Homo sapiens OX=9606 GN=GOT2 PE=1 SV=3	0	37	15	22	15	430	1.781	0.951	1.367	1.083	1.031	153.8	86.3	82.1	118	93.5	89
P20810	Calpastatin OS=Homo sapiens OX=9606 GN=CAST PE=1 SV=4	0	29	14	19	14	708	2.36	0.975	1.335	1.017	1.034	192.5	81.5	79.5	108.8	83	84.3
Q9BQ52	Zinc phosphodiesterase ELAC protein 2 OS=Homo sapiens OX=9606 GN=ELAC2 PE=1 SV=2	0	22	12	13	12	826	0.594	1.005	0.808	0.974	0.99	66.9	112.6	113.2	91	109.7	111.5
Q29RF7	Sister chromatid cohesion protein PDS5 homolog A OS=Homo sapiens OX=9606 GN=PDS5A PE=1 SV=1	0	11	10	11	9	1337	0.562	1.012	0.749	0.926	1.003	37.9	67.5	68.3	50.6	62.5	67.7
P07954	Fumarate hydratase, mitochondrial OS=Homo sapiens OX=9606 GN=FH PE=1 SV=3	0	36	12	16	12	510	1.589	0.972	1.294	1.06	1.042	142.2	89.5	87	115.8	94.9	93.2
P23528	Cofilin-1 OS=Homo sapiens OX=9606 GN=CFL1 PE=1 SV=3	0	62	11	22	9	166	1.148	1.024	0.979	0.977	1.061	113.6	99	101.4	96.8	96.7	105
P62424	60S ribosomal protein L7a OS=Homo sapiens OX=9606 GN=RPL7A PE=1 SV=2	0	26	10	18	10	266	1.412	1.068	1.524	1.012	1.076	118.5	83.9	89.6	127.9	85	90.3
Q08945	FACT complex subunit SSRP1 OS=Homo sapiens OX=9606 GN=SSRP1 PE=1 SV=1	0	22	16	24	16	709	0.296	1.026	0.557	1	0.938	41.5	140.4	144	78.2	140.4	131.6
Q12874	Splicing factor 3A subunit 3 OS=Homo sapiens OX=9606 GN=SF3A3 PE=1 SV=1	0	22	10	17	10	501	0.51	1.03	0.84	1.039	1.008	58.4	114.4	117.9	96.1	118.8	115.4
P31689	DnaJ homolog subfamily A member 1 OS=Homo sapiens OX=9606 GN=DNAJA1 PE=1 SV=2	0	35	10	16	10	397	0.985	1.011	1.314	0.961	0.986	101.8	103.3	104.4	135.7	99.3	101.9
Q15424	Scaffold attachment factor B1 OS=Homo sapiens OX=9606 GN=SAFB PE=1 SV=4	0	14	11	18	7	915	0.193	0.986	0.338	0.975	0.876	23.9	123.9	122.2	41.9	120.8	108.5
P34897	Serine hydroxymethyltransferase, mitochondrial OS=Homo sapiens OX=9606 GN=SHMT2 PE=1 SV=3	0	35	15	21	14	504	1.348	0.977	1.198	1.002	1.039	124.3	92.2	90.1	110.5	92.4	95.8
Q12905	Interleukin enhancer-binding factor 2 OS=Homo sapiens OX=9606 GN=ILF2 PE=1 SV=2	0	42	12	18	12	390	0.675	0.987	1.04	1.039	1.045	66.1	97.9	96.6	101.7	101.7	102.3
Q9UIA9	Exportin-7 OS=Homo sapiens OX=9606 GN=XPO7 PE=1 SV=3	0	15	13	16	13	1087	0.909	1.043	0.928	0.954	1.054	91.2	100.4	104.7	93.2	95.8	105.8
P63241	Eukaryotic translation initiation factor 5A-1 OS=Homo sapiens OX=9606 GN=EIF5A PE=1 SV=2	0	41	10	19	10	154	0.977	1.01	1.025	0.974	1.028	99.9	102.2	103.3	104.8	99.5	105.1
P18754	Regulator of chromosome condensation OS=Homo sapiens OX=9606 GN=RCC1 PE=1 SV=1	0	37	9	12	9	421	0.725	1.002	0.975	1.031	1.054	66.7	92	92.2	89.7	94.9	97
O60812	Heterogeneous nuclear ribonucleoprotein C-like 1 OS=Homo sapiens OX=9606 GN=HNRNPCL1 PE=1 SV=1	0	27	10	22	1	293	0.355	0.961	0.638	1.011	1.049	33.6	94.6	90.9	60.3	95.6	99.2
P12004	Proliferating cell nuclear antigen OS=Homo sapiens OX=9606 GN=PCNA PE=1 SV=1	0	65	14	21	14	261	0.802	0.989	0.981	1.002	1.04	75.7	94.4	93.3	92.5	94.6	98.2
P04040	Catalase OS=Homo sapiens OX=9606 GN=CAT PE=1 SV=3	0	29	14	16	14	527	1.156	0.97	0.94	1.058	1.078	117	101.3	98.3	95.2	107.1	109.1
Q9Y2X3	Nucleolar protein 58 OS=Homo sapiens OX=9606 GN=NOP58 PE=1 SV=1	0	25	10	15	10	529	0.37	1.046	0.781	1.084	1.059	46.8	126.5	132.3	98.8	137.2	134
P25786	Proteasome subunit alpha type-1 OS=Homo sapiens OX=9606 GN=PSMA1 PE=1 SV=1	0	57	14	19	14	263	1.446	1.051	1.324	1.057	1.078	128.6	88.9	93.5	117.8	94.1	95.8
Q8IZL8	Proline-, glutamic acid- and leucine-rich protein 1 OS=Homo sapiens OX=9606 GN=PELP1 PE=1 SV=2	0	16	12	13	12	1130	0.399	1.012	0.708	0.969	1.02	45.6	114.4	115.7	81	110.8	116.7
P18621	60S ribosomal protein L17 OS=Homo sapiens OX=9606 GN=RPL17 PE=1 SV=3	0	47	9	17	9	184	1.783	1.067	1.802	1.047	1.1	151.5	85	90.7	153.1	89	93.5
Q13085	Acetyl-CoA carboxylase 1 OS=Homo sapiens OX=9606 GN=ACACA PE=1 SV=2	0	8	13	16	13	2346	1.181	0.935	0.865	0.893	0.935	116.1	98.3	91.9	85	87.8	91.9
Q15436	Protein transport protein Sec23A OS=Homo sapiens OX=9606 GN=SEC23A PE=1 SV=2	0	17	10	13	9	765	1.126	0.957	1.041	0.979	0.998	110.9	98.5	94.3	102.5	96.4	98.3
O75390	Citrate synthase, mitochondrial OS=Homo sapiens OX=9606 GN=CS PE=1 SV=2	0	39	12	17	12	466	1.767	0.997	1.392	1.056	1.064	158.7	89.8	89.5	125	94.8	95.5
Q93009	Ubiquitin carboxyl-terminal hydrolase 7 OS=Homo sapiens OX=9606 GN=USP7 PE=1 SV=2	0	15	15	18	15	1102	0.544	1.004	0.826	1.017	0.971	65.2	119.7	120.2	98.8	121.7	116.2
Q6NZI2	Caveolae-associated protein 1 OS=Homo sapiens OX=9606 GN=CAVIN1 PE=1 SV=1	0	29	11	15	11	390	0.743	0.934	0.842	1.01	0.974	83.4	112.3	104.8	94.6	113.4	109.4
P30153	Serine/threonine-protein phosphatase 2A 65 kDa regulatory subunit A alpha isoform OS=Homo sapiens OX=9606 GN=PPP2R1A PE=1 SV=4	0	23	11	17	11	589	1.401	1.022	1.136	0.964	1.039	125.8	89.8	91.7	102	86.6	93.3
P05455	Lupus La protein OS=Homo sapiens OX=9606 GN=SSB PE=1 SV=2	0	37	16	21	16	408	0.744	1.025	0.983	1.009	1.066	82.4	110.7	113.4	108.9	111.7	118.1
P26368	Splicing factor U2AF 65 kDa subunit OS=Homo sapiens OX=9606 GN=U2AF2 PE=1 SV=4	0	39	11	19	11	475	0.281	1.025	0.485	0.959	0.914	39.4	140.4	143.9	68.1	134.7	128.3
P30837	Aldehyde dehydrogenase X, mitochondrial OS=Homo sapiens OX=9606 GN=ALDH1B1 PE=1 SV=3	0	26	12	16	10	517	1.365	0.942	1.069	1.053	1.029	125.1	91.7	86.4	98	96.5	94.3
Q15637	Splicing factor 1 OS=Homo sapiens OX=9606 GN=SF1 PE=1 SV=4	0	16	9	15	9	639	0.285	1.039	0.546	0.946	0.944	35.7	125.5	130.4	68.5	118.7	118.4
Q9Y3F4	Serine-threonine kinase receptor-associated protein OS=Homo sapiens OX=9606 GN=STRAP PE=1 SV=1	0	39	10	13	10	350	1.187	0.976	1.052	0.98	1.018	114.4	96.3	94	101.4	94.4	98
O43684	Mitotic checkpoint protein BUB3 OS=Homo sapiens OX=9606 GN=BUB3 PE=1 SV=1	0	35	10	14	10	328	0.674	1.022	0.956	1.016	1.024	74.8	110.9	113.4	106.1	112.6	113.6
Q9UNZ2	NSFL1 cofactor p47 OS=Homo sapiens OX=9606 GN=NSFL1C PE=1 SV=2	0	41	10	12	10	370	1.07	1.025	0.95	1.012	1.028	104.4	97.6	100	92.7	98.8	100.4
O43172	U4/U6 small nuclear ribonucleoprotein Prp4 OS=Homo sapiens OX=9606 GN=PRPF4 PE=1 SV=2	0	21	10	15	10	522	0.338	1.016	0.554	0.956	0.937	33.7	99.6	101.3	55.2	95.2	93.4
Q9UNM6	26S proteasome non-ATPase regulatory subunit 13 OS=Homo sapiens OX=9606 GN=PSMD13 PE=1 SV=2	0	35	13	19	13	376	1.309	0.998	1.221	0.998	1.025	135.4	103.4	103.2	126.3	103.3	106
P61981	14-3-3 protein gamma OS=Homo sapiens OX=9606 GN=YWHAG PE=1 SV=2	0	42	12	23	7	247	1.501	0.974	1.199	0.999	0.987	140.6	93.6	91.2	112.3	93.5	92.4
Q27J81	Inverted formin-2 OS=Homo sapiens OX=9606 GN=INF2 PE=1 SV=2	0	11	12	13	12	1249	1.422	0.989	1.195	0.936	0.942	130.5	91.8	90.8	109.7	85.9	86.4
P49773	Histidine triad nucleotide-binding protein 1 OS=Homo sapiens OX=9606 GN=HINT1 PE=1 SV=2	0	60	7	13	7	126	0.999	0.986	1.073	0.974	1.023	102.1	102.2	100.8	109.6	99.6	104.5
O94826	Mitochondrial import receptor subunit TOM70 OS=Homo sapiens OX=9606 GN=TOMM70 PE=1 SV=1	0	35	17	22	17	608	1.055	0.984	1.182	1.047	1.015	102	96.7	95.1	114.2	101.2	98.1
Q13162	Peroxiredoxin-4 OS=Homo sapiens OX=9606 GN=PRDX4 PE=1 SV=1	0	45	10	16	8	271	1.409	1.006	1.149	1.052	1.104	122.2	86.8	87.3	99.7	91.3	95.8
P28066	Proteasome subunit alpha type-5 OS=Homo sapiens OX=9606 GN=PSMA5 PE=1 SV=3	0	56	9	20	9	241	1.383	0.969	1.362	1.029	1.069	122.7	88.7	86	120.8	91.3	94.8
Q9P0M6	Core histone macro-H2A.2 OS=Homo sapiens OX=9606 GN=MACROH2A2 PE=1 SV=3	0	40	12	14	10	372	0.768	1.023	1.099	1.035	1.086	78	101.6	104	111.7	105.2	110.4
P12268	Inosine-5'-monophosphate dehydrogenase 2 OS=Homo sapiens OX=9606 GN=IMPDH2 PE=1 SV=2	0	31	11	14	9	514	1.66	1.04	1.37	0.995	1.052	110.1	66.3	69	90.9	66	69.8
O60832	H/ACA ribonucleoprotein complex subunit DKC1 OS=Homo sapiens OX=9606 GN=DKC1 PE=1 SV=3	0	24	11	13	11	514	0.622	1.001	1.009	1.042	1.039	67.5	108.5	108.6	109.6	113.1	112.8
Q2TB90	Hexokinase HKDC1 OS=Homo sapiens OX=9606 GN=HKDC1 PE=1 SV=3	0	15	14	21	12	917	1.032	0.934	1.022	1.001	1.01	105.3	102.1	95.4	104.3	102.2	103.1
P35659	Protein DEK OS=Homo sapiens OX=9606 GN=DEK PE=1 SV=1	0	28	10	15	10	375	0.561	1.062	0.815	1.025	1.055	66.5	118.5	125.9	96.6	121.5	125.1
P20042	Eukaryotic translation initiation factor 2 subunit 2 OS=Homo sapiens OX=9606 GN=EIF2S2 PE=1 SV=2	0	34	11	15	11	333	1.479	0.987	1.315	0.99	1.025	124.1	84	82.9	110.4	83.1	86.1
P05198	Eukaryotic translation initiation factor 2 subunit 1 OS=Homo sapiens OX=9606 GN=EIF2S1 PE=1 SV=3	0	49	12	15	12	315	1.489	1.022	1.295	1.02	1.035	130.6	87.7	89.6	113.5	89.4	90.8
P62826	GTP-binding nuclear protein Ran OS=Homo sapiens OX=9606 GN=RAN PE=1 SV=3	0	23	7	12	7	216	0.941	1.084	1.044	1.018	1.06	95.3	101.3	109.8	105.7	103.1	107.3
Q9BYG3	MKI67 FHA domain-interacting nucleolar phosphoprotein OS=Homo sapiens OX=9606 GN=NIFK PE=1 SV=1	0	40	9	13	9	293	0.397	1.02	0.778	1.036	1.028	39.3	98.9	100.9	77	102.4	101.6
P13797	Plastin-3 OS=Homo sapiens OX=9606 GN=PLS3 PE=1 SV=4	0	24	14	18	12	630	1.631	1.008	1.064	0.955	0.998	155.7	95.4	96.2	101.6	91.2	95.3
Q15181	Inorganic pyrophosphatase OS=Homo sapiens OX=9606 GN=PPA1 PE=1 SV=2	0	47	11	15	11	289	1.328	0.99	1.104	0.971	1.056	134	100.9	99.9	111.4	98	106.6
P46781	40S ribosomal protein S9 OS=Homo sapiens OX=9606 GN=RPS9 PE=1 SV=3	0	48	15	25	15	194	1.55	1.062	1.552	1.031	1.004	122.6	79.1	84	122.8	81.6	79.4
Q14008	Cytoskeleton-associated protein 5 OS=Homo sapiens OX=9606 GN=CKAP5 PE=1 SV=3	0	8	15	19	15	2032	1.493	1.005	1.305	1.04	1.031	124.8	83.6	84	109	86.9	86.2
Q9Y383	Putative RNA-binding protein Luc7-like 2 OS=Homo sapiens OX=9606 GN=LUC7L2 PE=1 SV=2	0	30	11	15	7	392	0.28	1.027	0.424	0.927	0.858	39.3	140.2	144	59.5	129.9	120.3
P35637	RNA-binding protein FUS OS=Homo sapiens OX=9606 GN=FUS PE=1 SV=1	0	18	10	17	8	526	0.425	1.032	0.821	1.025	1.021	48.8	114.9	118.5	94.3	117.8	117.3
P26583	High mobility group protein B2 OS=Homo sapiens OX=9606 GN=HMGB2 PE=1 SV=2	0	43	11	15	7	209	0.552	1.038	0.767	1.037	1.008	66.5	120.4	124.9	92.3	124.9	121.4
P31153	S-adenosylmethionine synthase isoform type-2 OS=Homo sapiens OX=9606 GN=MAT2A PE=1 SV=1	0	28	10	16	10	395	1.125	1.035	1.338	1.009	1.047	101.3	90.1	93.2	120.5	90.9	94.3
P55084	Trifunctional enzyme subunit beta, mitochondrial OS=Homo sapiens OX=9606 GN=HADHB PE=1 SV=3	0	21	11	20	11	474	1.766	0.984	1.275	1.175	1.099	145.8	82.6	81.2	105.3	97	90.7
Q5JRX3	Presequence protease, mitochondrial OS=Homo sapiens OX=9606 GN=PITRM1 PE=1 SV=3	0	14	13	13	13	1037	1.488	0.954	1.365	1.136	1.033	122.2	82.1	78.3	112.1	93.3	84.8
P30050	60S ribosomal protein L12 OS=Homo sapiens OX=9606 GN=RPL12 PE=1 SV=1	0	68	10	18	10	165	1.483	1.048	1.539	1.015	1.065	131.2	88.5	92.8	136.3	89.9	94.3
P15531	Nucleoside diphosphate kinase A OS=Homo sapiens OX=9606 GN=NME1 PE=1 SV=1	0	58	10	20	5	152	1.466	0.991	1.253	0.985	1.062	131.9	90	89.2	112.8	88.7	95.6
P35221	Catenin alpha-1 OS=Homo sapiens OX=9606 GN=CTNNA1 PE=1 SV=1	0	15	12	18	12	906	1.391	0.96	1.014	0.919	0.98	122.8	88.3	84.7	89.5	81.1	86.5
P51610	Host cell factor 1 OS=Homo sapiens OX=9606 GN=HCFC1 PE=1 SV=2	0	7	13	16	13	2035	0.575	1.016	0.843	1.019	1.019	69.2	120.3	122.3	101.4	122.6	122.6
P36776	Lon protease homolog, mitochondrial OS=Homo sapiens OX=9606 GN=LONP1 PE=1 SV=2	0	16	12	14	12	959	1.447	1.003	1.279	1.052	1.051	127.9	88.4	88.7	113.1	93.1	92.9
Q9BVP2	Guanine nucleotide-binding protein-like 3 OS=Homo sapiens OX=9606 GN=GNL3 PE=1 SV=2	0	26	11	14	11	549	0.377	1.072	0.755	1.011	1.047	45.3	120.2	128.8	90.7	121.6	125.8
Q08257	Quinone oxidoreductase OS=Homo sapiens OX=9606 GN=CRYZ PE=1 SV=1	0	33	11	17	11	329	1.875	0.981	1.354	1.1	1.087	165.6	88.3	86.6	119.5	97.2	96
Q9H4M9	EH domain-containing protein 1 OS=Homo sapiens OX=9606 GN=EHD1 PE=1 SV=2	0	27	13	14	11	534	1.322	0.951	1.15	0.968	0.998	115.2	87.1	82.9	100.2	84.3	86.9
Q9UMS4	Pre-mRNA-processing factor 19 OS=Homo sapiens OX=9606 GN=PRPF19 PE=1 SV=1	0	30	11	16	11	504	0.424	0.998	0.793	0.982	0.987	53.2	125.2	125	99.3	123	123.6
P28370	Probable global transcription activator SNF2L1 OS=Homo sapiens OX=9606 GN=SMARCA1 PE=1 SV=2	0	12	12	17	5	1054	0.383	1.032	0.655	0.915	0.986	41.2	107.6	111	70.5	98.5	106.1
Q12888	TP53-binding protein 1 OS=Homo sapiens OX=9606 GN=TP53BP1 PE=1 SV=2	0	11	14	15	14	1972	0.49	0.984	0.745	0.963	0.947	48.8	99.5	97.9	74.1	95.9	94.2
Q14247	Src substrate cortactin OS=Homo sapiens OX=9606 GN=CTTN PE=1 SV=2	0	27	13	15	13	550	1.475	0.953	1.269	0.942	0.971	143.9	97.5	93	123.8	91.9	94.7
P14678	Small nuclear ribonucleoprotein-associated proteins B and B' OS=Homo sapiens OX=9606 GN=SNRPB PE=1 SV=2	0	36	9	16	9	240	0.664	1.053	0.977	1.04	1.026	71.5	107.7	113.4	105.2	112	110.5
P22234	Multifunctional protein ADE2 OS=Homo sapiens OX=9606 GN=PAICS PE=1 SV=3	0	27	11	17	11	425	1.628	0.997	1.294	0.985	1.027	139.7	85.8	85.6	111.1	84.5	88.2
Q9BWF3	RNA-binding protein 4 OS=Homo sapiens OX=9606 GN=RBM4 PE=1 SV=1	0	34	10	15	10	364	0.446	0.997	0.668	0.978	0.953	52.7	118.2	117.9	78.9	115.6	112.7
Q8WXX5	DnaJ homolog subfamily C member 9 OS=Homo sapiens OX=9606 GN=DNAJC9 PE=1 SV=1	0	40	11	14	11	260	0.52	1.034	0.795	0.986	1.031	62.1	119.6	123.6	95.1	117.8	123.2
P62269	40S ribosomal protein S18 OS=Homo sapiens OX=9606 GN=RPS18 PE=1 SV=3	0	49	11	19	11	152	1.806	1.016	1.747	1.037	1.078	145.2	80.4	81.7	140.5	83.4	86.7
Q15019	Septin-2 OS=Homo sapiens OX=9606 GN=SEPTIN2 PE=1 SV=1	0	40	10	13	10	361	1.57	0.969	1.335	0.953	0.972	128	81.5	79	108.8	77.7	79.2
Q9P2J5	Leucine--tRNA ligase, cytoplasmic OS=Homo sapiens OX=9606 GN=LARS1 PE=1 SV=2	0	13	15	18	15	1176	1.45	1.019	1.322	0.995	1.031	134.6	92.9	94.6	122.8	92.4	95.7
Q09161	Nuclear cap-binding protein subunit 1 OS=Homo sapiens OX=9606 GN=NCBP1 PE=1 SV=1	0	17	11	15	11	790	0.419	1.022	0.712	0.971	1.005	50.1	119.4	122	85	115.9	120
Q07955	Serine/arginine-rich splicing factor 1 OS=Homo sapiens OX=9606 GN=SRSF1 PE=1 SV=2	0	46	12	22	12	248	0.306	0.995	0.538	0.952	0.923	40	130.7	130.1	70.3	124.4	120.7
O43395	U4/U6 small nuclear ribonucleoprotein Prp3 OS=Homo sapiens OX=9606 GN=PRPF3 PE=1 SV=2	0	28	14	16	14	683	0.266	1.004	0.423	0.918	0.86	33	123.9	124.4	52.4	113.8	106.5
Q9UBT2	SUMO-activating enzyme subunit 2 OS=Homo sapiens OX=9606 GN=UBA2 PE=1 SV=2	0	24	14	16	14	640	0.714	1.037	0.907	1.038	1.032	80	112	116.1	101.5	116.3	115.6
O43175	D-3-phosphoglycerate dehydrogenase OS=Homo sapiens OX=9606 GN=PHGDH PE=1 SV=4	0	26	10	12	10	533	1.101	1.015	0.976	1	1.026	100.9	91.7	93	89.5	91.7	94.1
Q14697	Neutral alpha-glucosidase AB OS=Homo sapiens OX=9606 GN=GANAB PE=1 SV=3	0	17	13	14	13	944	1.488	1.054	0.995	1.055	1.109	125.2	84.1	88.7	83.7	88.8	93.3
P62495	Eukaryotic peptide chain release factor subunit 1 OS=Homo sapiens OX=9606 GN=ETF1 PE=1 SV=3	0	27	10	14	10	437	1.557	1.011	1.297	0.98	1.059	137	88	89	114.2	86.2	93.2
P13647	Keratin, type II cytoskeletal 5 OS=Homo sapiens OX=9606 GN=KRT5 PE=1 SV=3	0	22	15	22	5	590	0.64	0.814	0.89	1.392	0.745	72.5	113.2	92.1	100.7	157.5	84.2
P24752	Acetyl-CoA acetyltransferase, mitochondrial OS=Homo sapiens OX=9606 GN=ACAT1 PE=1 SV=1	0	31	10	14	10	427	1.37	0.951	1.267	1.06	1.033	129.1	94.3	89.6	119.4	99.9	97.3
P27694	Replication protein A 70 kDa DNA-binding subunit OS=Homo sapiens OX=9606 GN=RPA1 PE=1 SV=2	0	22	10	14	10	616	0.423	1.01	0.748	0.994	0.983	49.2	116.1	117.3	86.8	115.4	114.2
Q04917	14-3-3 protein eta OS=Homo sapiens OX=9606 GN=YWHAH PE=1 SV=4	0	38	11	19	7	246	1.319	1.025	1.035	1.004	1.063	120.8	91.5	93.8	94.8	92	97.3
P55209	Nucleosome assembly protein 1-like 1 OS=Homo sapiens OX=9606 GN=NAP1L1 PE=1 SV=1	0	21	9	12	7	391	1.562	1.004	1.362	1.13	1.081	131.6	84.3	84.6	114.8	95.2	91.1
Q14978	Nucleolar and coiled-body phosphoprotein 1 OS=Homo sapiens OX=9606 GN=NOLC1 PE=1 SV=2	0	20	16	21	16	699	0.268	1.02	0.637	1.022	0.993	37.2	138.9	141.7	88.5	142	138
Q8TEM1	Nuclear pore membrane glycoprotein 210 OS=Homo sapiens OX=9606 GN=NUP210 PE=1 SV=3	0	10	15	15	15	1887	0.473	0.948	0.591	0.823	0.828	60.9	128.6	121.9	76	105.9	106.4
P37802	Transgelin-2 OS=Homo sapiens OX=9606 GN=TAGLN2 PE=1 SV=3	0	40	7	16	7	199	1.195	0.975	1.005	0.95	0.986	119.6	100.1	97.6	100.6	95.1	98.7
P04792	Heat shock protein beta-1 OS=Homo sapiens OX=9606 GN=HSPB1 PE=1 SV=2	0	56	11	19	11	205	1.016	0.92	0.972	0.992	0.964	107.8	106	97.5	103.1	105.1	102.2
O00267	Transcription elongation factor SPT5 OS=Homo sapiens OX=9606 GN=SUPT5H PE=1 SV=1	0	13	10	10	10	1087	0.381	0.984	0.699	0.97	0.962	45.4	119.4	117.5	83.4	115.8	114.8
P46821	Microtubule-associated protein 1B OS=Homo sapiens OX=9606 GN=MAP1B PE=1 SV=2	0	6	13	14	13	2468	1.538	0.986	1.249	0.992	0.984	133.9	87.1	85.9	108.7	86.4	85.7
P17480	Nucleolar transcription factor 1 OS=Homo sapiens OX=9606 GN=UBTF PE=1 SV=1	0	18	13	17	13	764	0.26	1.038	0.478	0.964	0.939	34.5	132.6	137.6	63.4	127.9	124.5
P43686	26S proteasome regulatory subunit 6B OS=Homo sapiens OX=9606 GN=PSMC4 PE=1 SV=2	0	30	13	15	13	418	1.307	1.014	1.189	0.996	1.098	108.6	83.1	84.3	98.8	82.7	91.2
Q14533	Keratin, type II cuticular Hb1 OS=Homo sapiens OX=9606 GN=KRT81 PE=1 SV=3	0	21	10	18	4	505	0.774	0.926	1.34	0.924	0.95	84.4	109.1	101.1	146.2	100.8	103.7
P21291	Cysteine and glycine-rich protein 1 OS=Homo sapiens OX=9606 GN=CSRP1 PE=1 SV=3	0	60	7	13	7	193	0.789	0.974	0.998	0.969	0.959	79.6	100.9	98.4	100.8	97.8	96.8
P31040	Succinate dehydrogenase [ubiquinone] flavoprotein subunit, mitochondrial OS=Homo sapiens OX=9606 GN=SDHA PE=1 SV=2	0	22	10	13	10	664	1.414	1.002	1.102	1.112	1.034	129.6	91.6	91.8	101	101.9	94.7
Q9P2K5	Myelin expression factor 2 OS=Homo sapiens OX=9606 GN=MYEF2 PE=1 SV=3	0	21	9	13	9	600	0.278	0.997	0.463	1.023	0.989	37.9	136.4	136.1	63.1	139.6	135
Q01518	Adenylyl cyclase-associated protein 1 OS=Homo sapiens OX=9606 GN=CAP1 PE=1 SV=5	0	31	13	17	12	475	1.816	0.994	1.191	0.933	1.027	106.3	58.6	58.2	69.7	54.6	60.2
P32969	60S ribosomal protein L9 OS=Homo sapiens OX=9606 GN=RPL9 PE=1 SV=1	0	48	9	15	9	192	1.794	1.037	1.86	1.045	1.065	143.6	80	83	148.9	83.6	85.2
P54577	Tyrosine--tRNA ligase, cytoplasmic OS=Homo sapiens OX=9606 GN=YARS1 PE=1 SV=4	0	23	12	15	12	528	1.341	1.011	1.096	0.992	1.055	120.2	89.7	90.6	98.3	89	94.6
P55036	26S proteasome non-ATPase regulatory subunit 4 OS=Homo sapiens OX=9606 GN=PSMD4 PE=1 SV=1	0	26	7	8	7	377	1.304	1.032	1.204	1.011	1.034	118.2	90.7	93.6	109.2	91.6	93.7
P23284	Peptidyl-prolyl cis-trans isomerase B OS=Homo sapiens OX=9606 GN=PPIB PE=1 SV=2	0	42	11	20	11	216	1.5	1.008	1.11	1.085	1.074	124.2	82.8	83.4	91.9	89.8	88.9
O00232	26S proteasome non-ATPase regulatory subunit 12 OS=Homo sapiens OX=9606 GN=PSMD12 PE=1 SV=3	0	27	11	13	11	456	1.313	0.993	1.205	1.005	1.038	124.6	94.9	94.2	114.4	95.4	98.4
P40938	Replication factor C subunit 3 OS=Homo sapiens OX=9606 GN=RFC3 PE=1 SV=2	0	37	9	10	9	356	0.553	1.051	0.836	1.004	1.033	62.9	113.8	119.5	95.1	114.2	117.6
P23921	Ribonucleoside-diphosphate reductase large subunit OS=Homo sapiens OX=9606 GN=RRM1 PE=1 SV=1	0	16	9	10	9	792	1.643	0.988	1.158	0.948	1.001	148.2	90.1	89.1	104.4	85.5	90.2
Q969Z0	FAST kinase domain-containing protein 4 OS=Homo sapiens OX=9606 GN=TBRG4 PE=1 SV=1	0	22	13	15	13	631	1.404	0.947	1.425	1.045	1.01	125.8	89.6	84.8	127.7	93.6	90.5
Q16401	26S proteasome non-ATPase regulatory subunit 5 OS=Homo sapiens OX=9606 GN=PSMD5 PE=1 SV=3	0	34	13	15	13	504	0.661	1.012	0.794	0.98	0.989	76.6	115.9	117.3	92.1	113.6	114.6
P42765	3-ketoacyl-CoA thiolase, mitochondrial OS=Homo sapiens OX=9606 GN=ACAA2 PE=1 SV=2	0	36	11	12	11	397	1.194	0.981	1.158	1.035	0.983	97.3	81.5	79.9	94.4	84.3	80.1
O75436	Vacuolar protein sorting-associated protein 26A OS=Homo sapiens OX=9606 GN=VPS26A PE=1 SV=2	0	49	12	14	12	327	1.328	0.952	1.161	0.973	0.947	128.4	96.7	92	112.3	94	91.6
Q13185	Chromobox protein homolog 3 OS=Homo sapiens OX=9606 GN=CBX3 PE=1 SV=4	0	35	8	11	7	183	0.572	1.016	0.965	1.028	1.04	68.7	120.1	122	115.9	123.5	125
O15042	U2 snRNP-associated SURP motif-containing protein OS=Homo sapiens OX=9606 GN=U2SURP PE=1 SV=2	0	15	12	13	12	1029	0.146	1.012	0.339	0.841	0.812	20.5	141	142.8	47.8	118.6	114.6
O43776	Asparagine--tRNA ligase, cytoplasmic OS=Homo sapiens OX=9606 GN=NARS1 PE=1 SV=1	0	26	10	13	10	548	1.664	1.014	1.308	0.979	1.037	150.9	90.7	92	118.6	88.9	94.1
P63010	AP-2 complex subunit beta OS=Homo sapiens OX=9606 GN=AP2B1 PE=1 SV=1	0	14	14	17	14	937	1.304	0.988	1.225	0.934	0.97	122.8	94.2	93.1	115.4	88	91.3
P35241	Radixin OS=Homo sapiens OX=9606 GN=RDX PE=1 SV=1	0	21	15	18	4	583	1.952	0.959	1.442	0.969	0.967	140.5	72	69.1	103.8	69.7	69.6
Q9Y2Q3	Glutathione S-transferase kappa 1 OS=Homo sapiens OX=9606 GN=GSTK1 PE=1 SV=3	0	48	8	12	8	226	1.286	0.959	1.037	1.077	1.099	119.3	92.8	88.9	96.2	99.9	101.9
P09622	Dihydrolipoyl dehydrogenase, mitochondrial OS=Homo sapiens OX=9606 GN=DLD PE=1 SV=2	0	26	12	18	12	509	1.69	0.973	1.414	1.082	1.036	157.9	93.4	90.9	132.1	101.1	96.8
O94979	Protein transport protein Sec31A OS=Homo sapiens OX=9606 GN=SEC31A PE=1 SV=3	0	12	12	13	12	1220	0.888	0.959	0.983	0.987	0.955	94	105.9	101.5	104.1	104.5	101.1
Q9NW13	RNA-binding protein 28 OS=Homo sapiens OX=9606 GN=RBM28 PE=1 SV=3	0	17	12	13	12	759	0.235	1.018	0.424	0.993	0.974	26.4	112.2	114.2	47.5	111.4	109.3
Q99615	DnaJ homolog subfamily C member 7 OS=Homo sapiens OX=9606 GN=DNAJC7 PE=1 SV=2	0	23	12	15	12	494	0.914	1.006	0.939	0.948	0.991	89.5	97.9	98.5	91.9	92.8	97
P61289	Proteasome activator complex subunit 3 OS=Homo sapiens OX=9606 GN=PSME3 PE=1 SV=1	0	44	10	15	10	254	0.671	1	1	1.029	1.046	72.6	108.3	108.3	108.2	111.5	113.2
P56545	C-terminal-binding protein 2 OS=Homo sapiens OX=9606 GN=CTBP2 PE=1 SV=1	0	26	10	13	8	445	0.502	0.993	0.745	0.962	0.942	61	121.3	120.5	90.4	116.8	114.3
P56192	Methionine--tRNA ligase, cytoplasmic OS=Homo sapiens OX=9606 GN=MARS1 PE=1 SV=2	0	16	11	15	11	900	1.511	0.986	1.341	1.009	1.006	130.6	86.4	85.2	115.9	87.2	86.9
P37837	Transaldolase OS=Homo sapiens OX=9606 GN=TALDO1 PE=1 SV=2	0	33	12	16	12	337	1.104	1.032	1.033	1.023	1.065	112.4	101.9	105.1	105.2	104.2	108.4
P27824	Calnexin OS=Homo sapiens OX=9606 GN=CANX PE=1 SV=2	0	20	11	12	11	592	1.456	0.987	0.989	1.044	1.016	128.8	88.5	87.3	87.5	92.3	89.9
Q92878	DNA repair protein RAD50 OS=Homo sapiens OX=9606 GN=RAD50 PE=1 SV=1	0	12	16	17	16	1312	0.363	1.026	0.572	0.948	0.919	35.4	97.5	100	55.8	92.4	89.6
Q8IY81	pre-rRNA 2'-O-ribose RNA methyltransferase FTSJ3 OS=Homo sapiens OX=9606 GN=FTSJ3 PE=1 SV=2	0	19	10	11	10	847	0.247	1.141	0.43	1.053	1.083	31.3	126.6	144.4	54.4	133.3	137
Q15084	Protein disulfide-isomerase A6 OS=Homo sapiens OX=9606 GN=PDIA6 PE=1 SV=1	0	23	9	14	9	440	1.444	1.059	1.08	1.044	1.136	129.3	89.5	94.8	96.7	93.5	101.7
P60228	Eukaryotic translation initiation factor 3 subunit E OS=Homo sapiens OX=9606 GN=EIF3E PE=1 SV=1	0	23	8	12	8	445	1.539	1.026	1.525	0.993	1.03	138.5	90	92.3	137.2	89.3	92.7
P60981	Destrin OS=Homo sapiens OX=9606 GN=DSTN PE=1 SV=3	0	51	11	15	10	165	1.245	1.047	1.078	0.971	1.065	114	91.6	95.9	98.8	88.9	97.5
Q9NX63	MICOS complex subunit MIC19 OS=Homo sapiens OX=9606 GN=CHCHD3 PE=1 SV=1	0	46	11	14	11	227	1.062	0.942	1.307	1.071	1.005	109	102.7	96.7	134.2	110	103.2
Q15366	Poly(rC)-binding protein 2 OS=Homo sapiens OX=9606 GN=PCBP2 PE=1 SV=1	0	41	10	17	5	365	0.914	1.075	0.993	1.016	1.1	87.4	95.7	102.8	95	97.2	105.2
P09211	Glutathione S-transferase P OS=Homo sapiens OX=9606 GN=GSTP1 PE=1 SV=2	0	49	9	13	9	210	1.285	1.039	1.035	0.99	1.076	115.6	90	93.5	93.1	89.1	96.8
Q9UBQ7	Glyoxylate reductase/hydroxypyruvate reductase OS=Homo sapiens OX=9606 GN=GRHPR PE=1 SV=1	0	41	10	12	10	328	1.351	0.977	1.073	1.022	1.044	121.4	89.9	87.8	96.4	91.9	93.8
Q8N684	Cleavage and polyadenylation specificity factor subunit 7 OS=Homo sapiens OX=9606 GN=CPSF7 PE=1 SV=1	0	27	11	14	11	471	0.238	1.014	0.444	0.96	0.902	33.8	142.2	144.1	63.2	136.5	128.3
P13804	Electron transfer flavoprotein subunit alpha, mitochondrial OS=Homo sapiens OX=9606 GN=ETFA PE=1 SV=1	0	31	9	15	9	333	1.798	0.985	1.351	1.094	1.059	149.8	83.3	82	112.5	91.1	88.2
P35609	Alpha-actinin-2 OS=Homo sapiens OX=9606 GN=ACTN2 PE=1 SV=1	0	10	8	12	1	894
P06493	Cyclin-dependent kinase 1 OS=Homo sapiens OX=9606 GN=CDK1 PE=1 SV=3	0	24	6	11	5	297	0.983	1.037	0.884	0.977	0.995	99.1	100.8	104.5	89.1	98.5	100.4
Q13620	Cullin-4B OS=Homo sapiens OX=9606 GN=CUL4B PE=1 SV=4	0	15	13	15	10	913	0.624	1.028	0.852	1	1.012	71.3	114.3	117.6	97.4	114.3	115.7
P50995	Annexin A11 OS=Homo sapiens OX=9606 GN=ANXA11 PE=1 SV=1	0	23	11	18	11	505	1.094	1.007	0.929	0.975	1.001	121.2	110.8	111.6	102.9	108	110.9
P38606	V-type proton ATPase catalytic subunit A OS=Homo sapiens OX=9606 GN=ATP6V1A PE=1 SV=2	0	22	10	10	10	617	1.449	0.992	1.15	0.973	0.999	127	87.7	86.9	100.9	85.3	87.6
P62753	40S ribosomal protein S6 OS=Homo sapiens OX=9606 GN=RPS6 PE=1 SV=1	0	31	10	20	10	249	1.684	1.058	1.785	1.018	1.095	136.4	81	85.7	144.6	82.5	88.7
O14979	Heterogeneous nuclear ribonucleoprotein D-like OS=Homo sapiens OX=9606 GN=HNRNPDL PE=1 SV=3	0	21	9	19	8	420	0.398	1.002	0.661	0.991	0.992	50.6	127.2	127.4	84.1	126	126.1
Q03701	CCAAT/enhancer-binding protein zeta OS=Homo sapiens OX=9606 GN=CEBPZ PE=1 SV=3	0	13	11	14	11	1054	0.107	1.034	0.264	1.017	0.993	15.1	142	146.8	37.4	144.4	140.9
Q05682	Caldesmon OS=Homo sapiens OX=9606 GN=CALD1 PE=1 SV=3	0	17	11	12	11	793	1.045	0.961	0.902	0.908	0.964	104.8	100.3	96.4	90.5	91.1	96.8
P08243	Asparagine synthetase [glutamine-hydrolyzing] OS=Homo sapiens OX=9606 GN=ASNS PE=1 SV=4	0	27	10	12	10	561	1.053	0.988	0.956	1.009	1.005	103.7	98.4	97.2	94.1	99.3	98.9
P61221	ATP-binding cassette sub-family E member 1 OS=Homo sapiens OX=9606 GN=ABCE1 PE=1 SV=1	0	19	10	13	10	599	1.557	1.006	1.337	1.001	1.02	137.7	88.4	89	118.2	88.6	90.2
O94906	Pre-mRNA-processing factor 6 OS=Homo sapiens OX=9606 GN=PRPF6 PE=1 SV=1	0	13	13	17	13	941	0.229	0.984	0.408	0.869	0.84	29.6	129.1	127.1	52.7	112.2	108.4
Q9BY44	Eukaryotic translation initiation factor 2A OS=Homo sapiens OX=9606 GN=EIF2A PE=1 SV=3	0	22	9	10	9	585	1.537	1.018	1.399	0.948	1.016	128.2	83.4	84.9	116.7	79	84.7
Q13347	Eukaryotic translation initiation factor 3 subunit I OS=Homo sapiens OX=9606 GN=EIF3I PE=1 SV=1	0	40	10	13	10	325	1.537	0.995	1.567	1.033	1.058	132.3	86	85.6	134.8	88.9	91
Q14151	Scaffold attachment factor B2 OS=Homo sapiens OX=9606 GN=SAFB2 PE=1 SV=1	0	12	10	14	6	953	0.263	0.986	0.431	0.948	0.906	33.9	129.1	127.3	55.7	122.4	116.9
P20290	Transcription factor BTF3 OS=Homo sapiens OX=9606 GN=BTF3 PE=1 SV=1	0	49	7	8	6	206	1.963	0.997	1.936	1.038	1.069	152.2	77.5	77.3	150.1	80.5	82.9
Q9UHD8	Septin-9 OS=Homo sapiens OX=9606 GN=SEPTIN9 PE=1 SV=2	0	25	11	14	11	586	1.32	0.986	1.192	0.984	0.971	122.9	93.1	91.9	111	91.7	90.4
Q92552	28S ribosomal protein S27, mitochondrial OS=Homo sapiens OX=9606 GN=MRPS27 PE=1 SV=3	0	24	8	10	8	414	1.239	0.975	1.342	0.842	1.068	115.3	93	90.7	124.8	78.4	99.3
Q15008	26S proteasome non-ATPase regulatory subunit 6 OS=Homo sapiens OX=9606 GN=PSMD6 PE=1 SV=1	0	23	9	13	9	389	1.374	1.021	1.227	0.996	1.071	123.1	89.6	91.4	109.9	89.2	95.9
P16989	Y-box-binding protein 3 OS=Homo sapiens OX=9606 GN=YBX3 PE=1 SV=4	0	26	8	12	5	372	1.316	0.946	1.349	0.974	1.011	123.9	94.1	89	127	91.6	95.1
Q6YN16	Hydroxysteroid dehydrogenase-like protein 2 OS=Homo sapiens OX=9606 GN=HSDL2 PE=1 SV=1	0	30	9	11	9	418	1.239	0.984	1.099	1.044	1.011	112.5	90.8	89.4	99.8	94.9	91.8
Q92804	TATA-binding protein-associated factor 2N OS=Homo sapiens OX=9606 GN=TAF15 PE=1 SV=1	0	28	9	12	7	592	0.294	0.993	0.55	1.06	0.957	39.5	134.1	133.1	73.8	142.1	128.3
Q96AG4	Leucine-rich repeat-containing protein 59 OS=Homo sapiens OX=9606 GN=LRRC59 PE=1 SV=1	0	29	9	15	9	307	1.226	1.042	1.291	1.06	1.103	114.1	93.1	97	120.2	98.6	102.6
P54578	Ubiquitin carboxyl-terminal hydrolase 14 OS=Homo sapiens OX=9606 GN=USP14 PE=1 SV=3	0	24	10	13	10	494	1.168	1.025	1.023	1.004	1.07	111.7	95.6	98	97.9	96	102.4
Q13310	Polyadenylate-binding protein 4 OS=Homo sapiens OX=9606 GN=PABPC4 PE=1 SV=1	0	19	12	17	7	644	1.214	0.97	1.31	0.979	0.974	107.6	88.6	86	116.1	86.8	86.3
P61158	Actin-related protein 3 OS=Homo sapiens OX=9606 GN=ACTR3 PE=1 SV=3	0	30	9	13	9	418	1.825	0.949	1.377	1.026	0.98	148.7	81.5	77.3	112.2	83.6	79.9
Q14195	Dihydropyrimidinase-related protein 3 OS=Homo sapiens OX=9606 GN=DPYSL3 PE=1 SV=1	0	33	12	13	10	570	1.487	0.96	1.111	0.945	0.979	124.1	83.5	80.2	92.8	78.9	81.7
Q12904	Aminoacyl tRNA synthase complex-interacting multifunctional protein 1 OS=Homo sapiens OX=9606 GN=AIMP1 PE=1 SV=2	0	41	9	13	9	312	1.643	1.029	1.412	1.027	1.048	143.4	87.2	89.8	123.2	89.6	91.5
O14818	Proteasome subunit alpha type-7 OS=Homo sapiens OX=9606 GN=PSMA7 PE=1 SV=1	0	36	8	11	8	248	1.349	1.01	1.249	0.999	1.048	128.7	95.4	96.4	119.2	95.3	100
P49448	Glutamate dehydrogenase 2, mitochondrial OS=Homo sapiens OX=9606 GN=GLUD2 PE=1 SV=2	0	22	11	16	1	558	1.13	0.933	1.233	0.818	1.047	16.7	14.8	13.8	18.3	12.1	15.5
O75955	Flotillin-1 OS=Homo sapiens OX=9606 GN=FLOT1 PE=1 SV=3	0	26	9	11	9	427	1.485	0.969	1.211	0.982	1.03	129.3	87.1	84.4	105.5	85.5	89.7
O15294	UDP-N-acetylglucosamine--peptide N-acetylglucosaminyltransferase 110 kDa subunit OS=Homo sapiens OX=9606 GN=OGT PE=1 SV=3	0	10	10	10	10	1046	0.591	0.956	0.853	0.909	0.924	69.2	117	111.9	99.8	106.4	108.1
O00116	Alkyldihydroxyacetonephosphate synthase, peroxisomal OS=Homo sapiens OX=9606 GN=AGPS PE=1 SV=1	0	19	10	10	10	658	1.004	0.981	1.01	1.099	1.073	99.6	99.2	97.3	100.2	109	106.5
Q9GZR7	ATP-dependent RNA helicase DDX24 OS=Homo sapiens OX=9606 GN=DDX24 PE=1 SV=1	0	16	11	14	11	859	0.369	1.004	0.643	1.001	1.035	42.8	116	116.5	74.6	116.1	120
P55884	Eukaryotic translation initiation factor 3 subunit B OS=Homo sapiens OX=9606 GN=EIF3B PE=1 SV=3	0	15	10	12	10	814	1.66	0.98	1.53	0.977	1.005	145	87.3	85.6	133.6	85.3	87.8
Q9HCC0	Methylcrotonoyl-CoA carboxylase beta chain, mitochondrial OS=Homo sapiens OX=9606 GN=MCCC2 PE=1 SV=1	0	20	10	13	10	563	1.397	0.94	1.227	0.996	1.004	97.8	70	65.8	85.9	69.7	70.3
P45880	Voltage-dependent anion-selective channel protein 2 OS=Homo sapiens OX=9606 GN=VDAC2 PE=1 SV=2	0	35	8	13	8	294	1.419	0.989	1.214	1.141	1.082	128	90.2	89.2	109.5	102.9	97.6
P22570	NADPH:adrenodoxin oxidoreductase, mitochondrial OS=Homo sapiens OX=9606 GN=FDXR PE=1 SV=3	0	29	11	14	11	491	1.261	0.883	1.069	1.088	1.015	120.7	95.6	84.5	102.3	104.1	97.1
O00303	Eukaryotic translation initiation factor 3 subunit F OS=Homo sapiens OX=9606 GN=EIF3F PE=1 SV=1	0	32	10	14	10	357	1.512	1.004	1.447	0.966	1.038	130.8	86.5	86.8	125.1	83.5	89.8
P50552	Vasodilator-stimulated phosphoprotein OS=Homo sapiens OX=9606 GN=VASP PE=1 SV=3	0	28	9	11	9	380	1.552	1.027	1.273	0.977	0.982	119.3	76.8	78.9	97.8	75.1	75.5
P08195	4F2 cell-surface antigen heavy chain OS=Homo sapiens OX=9606 GN=SLC3A2 PE=1 SV=3	0	23	9	12	9	630	2.261	0.925	1.202	0.869	0.947	171.8	76	70.3	91.3	66	72
P25685	DnaJ homolog subfamily B member 1 OS=Homo sapiens OX=9606 GN=DNAJB1 PE=1 SV=4	0	34	12	16	12	340	0.809	0.999	0.848	0.961	0.984	82.9	102.5	102.3	86.9	98.5	100.8
Q9NSD9	Phenylalanine--tRNA ligase beta subunit OS=Homo sapiens OX=9606 GN=FARSB PE=1 SV=3	0	20	11	13	11	589	1.918	1	1.422	0.97	1.024	156.7	81.7	81.7	116.2	79.2	83.6
P22392	Nucleoside diphosphate kinase B OS=Homo sapiens OX=9606 GN=NME2 PE=1 SV=1	0	59	10	17	1	152	1.704	0.998	1.346	0.973	1.044	134.2	78.7	78.6	106	76.6	82.2
O00541	Pescadillo homolog OS=Homo sapiens OX=9606 GN=PES1 PE=1 SV=1	0	18	11	13	11	588	0.3	1.019	0.564	0.994	0.974	41.8	139.2	141.9	78.6	138.4	135.7
P47755	F-actin-capping protein subunit alpha-2 OS=Homo sapiens OX=9606 GN=CAPZA2 PE=1 SV=3	0	26	4	9	3	286	1.759	1.061	1.217	1.055	1.167	140.5	79.8	84.7	97.2	84.3	93.2
Q92900	Regulator of nonsense transcripts 1 OS=Homo sapiens OX=9606 GN=UPF1 PE=1 SV=2	0	11	8	8	8	1129	1.35	0.986	1.371	0.983	1.012	118.3	87.6	86.4	120.1	86.2	88.7
P62136	Serine/threonine-protein phosphatase PP1-alpha catalytic subunit OS=Homo sapiens OX=9606 GN=PPP1CA PE=1 SV=1	0	35	11	13	3	330	0.696	0.979	0.826	0.953	0.971	67.7	97.4	95.3	80.4	92.8	94.6
Q9ULV4	Coronin-1C OS=Homo sapiens OX=9606 GN=CORO1C PE=1 SV=1	0	20	9	17	9	474	1.472	0.98	1.307	0.969	1.004	124	84.2	82.5	110.1	81.6	84.6
P61604	10 kDa heat shock protein, mitochondrial OS=Homo sapiens OX=9606 GN=HSPE1 PE=1 SV=2	0	77	10	19	10	102	1.746	0.908	1.406	1.049	1.024	153.5	88	79.9	123.7	92.3	90.1
P26639	Threonine--tRNA ligase 1, cytoplasmic OS=Homo sapiens OX=9606 GN=TARS1 PE=1 SV=3	0	13	9	12	9	723	1.537	1.018	1.045	0.987	1.035	142.3	92.6	94.3	96.7	91.4	95.9
P51572	B-cell receptor-associated protein 31 OS=Homo sapiens OX=9606 GN=BCAP31 PE=1 SV=3	0	37	12	19	12	246	1.293	0.979	0.977	0.954	1.027	116.2	89.9	88	87.8	85.7	92.3
P30740	Leukocyte elastase inhibitor OS=Homo sapiens OX=9606 GN=SERPINB1 PE=1 SV=1	0	26	8	9	8	379	1.754	0.971	1.074	1.068	1.035	135	77	74.7	82.7	82.3	79.7
P31930	Cytochrome b-c1 complex subunit 1, mitochondrial OS=Homo sapiens OX=9606 GN=UQCRC1 PE=1 SV=3	0	25	9	11	8	480	2.125	0.975	1.379	0.994	1.08	173.8	81.8	79.7	112.8	81.4	88.3
Q99729	Heterogeneous nuclear ribonucleoprotein A/B OS=Homo sapiens OX=9606 GN=HNRNPAB PE=1 SV=2	0	26	10	17	8	332	0.531	1.032	0.86	1.019	1.093	64.3	121.1	125	104.1	123.4	132.4
Q9UNF1	Melanoma-associated antigen D2 OS=Homo sapiens OX=9606 GN=MAGED2 PE=1 SV=2	0	19	10	15	10	606	0.719	0.976	0.82	0.979	0.986	72.9	101.5	99	83.2	99.3	100.1
P20073	Annexin A7 OS=Homo sapiens OX=9606 GN=ANXA7 PE=1 SV=3	0	24	9	12	9	488	0.99	1.002	0.923	0.988	0.97	103.6	104.6	104.9	96.5	103.3	101.5
Q86U42	Polyadenylate-binding protein 2 OS=Homo sapiens OX=9606 GN=PABPN1 PE=1 SV=3	0	33	10	13	10	306	0.552	1.002	0.877	0.996	1.048	64.8	117.4	117.5	102.9	116.9	123
P49755	Transmembrane emp24 domain-containing protein 10 OS=Homo sapiens OX=9606 GN=TMED10 PE=1 SV=2	0	38	8	11	8	219	1.547	1.025	1.124	0.973	1.049	145.7	94.2	96.5	105.8	91.7	98.8
Q13123	Protein Red OS=Homo sapiens OX=9606 GN=IK PE=1 SV=3	0	29	12	13	12	557	0.205	0.961	0.362	0.878	0.824	28.3	138.5	133.1	50.1	121.5	114
Q2NL82	Pre-rRNA-processing protein TSR1 homolog OS=Homo sapiens OX=9606 GN=TSR1 PE=1 SV=1	0	15	9	10	9	804	0.517	0.962	0.835	0.961	0.999	52	100.5	96.7	83.9	96.6	100.4
Q8WWY3	U4/U6 small nuclear ribonucleoprotein Prp31 OS=Homo sapiens OX=9606 GN=PRPF31 PE=1 SV=2	0	22	9	13	9	499	0.328	0.978	0.549	0.927	0.934	41.4	126.1	123.3	69.2	116.8	117.8
Q02878	60S ribosomal protein L6 OS=Homo sapiens OX=9606 GN=RPL6 PE=1 SV=3	0	41	14	23	14	288	2.194	1.288	1.725	0.832	0.981	163.9	74.7	96.2	128.8	62.1	73.3
P63244	Receptor of activated protein C kinase 1 OS=Homo sapiens OX=9606 GN=RACK1 PE=1 SV=3	0	31	9	15	9	317	1.727	1.001	1.596	1.001	1.051	137.7	79.8	79.9	127.3	79.9	83.8
Q5T8D3	Acyl-CoA-binding domain-containing protein 5 OS=Homo sapiens OX=9606 GN=ACBD5 PE=1 SV=1	0	18	9	12	9	534	1.027	0.97	1.1	1.022	1.01	104.3	101.6	98.5	111.7	103.8	102.6
P30876	DNA-directed RNA polymerase II subunit RPB2 OS=Homo sapiens OX=9606 GN=POLR2B PE=1 SV=1	0	13	12	13	12	1174	0.592	0.995	0.77	0.933	0.978	63.3	106.8	106.2	82.3	99.6	104.4
Q9UIG0	Tyrosine-protein kinase BAZ1B OS=Homo sapiens OX=9606 GN=BAZ1B PE=1 SV=2	0	10	13	13	13	1483	0.444	0.988	0.7	0.96	0.966	50.9	114.5	113.2	80.2	110	110.7
P05388	60S acidic ribosomal protein P0 OS=Homo sapiens OX=9606 GN=RPLP0 PE=1 SV=1	0	28	8	14	8	317	2.077	1.026	1.755	0.723	1.065	177.2	85.3	87.5	149.8	61.7	90.9
P62241	40S ribosomal protein S8 OS=Homo sapiens OX=9606 GN=RPS8 PE=1 SV=2	0	35	8	14	8	208	1.628	1.017	1.527	0.997	1.064	130.4	80.1	81.4	122.3	79.8	85.3
Q9P0L0	Vesicle-associated membrane protein-associated protein A OS=Homo sapiens OX=9606 GN=VAPA PE=1 SV=3	0	37	8	13	7	249	1.265	1.019	0.982	1.034	1.053	121.5	96	97.8	94.3	99.3	101.1
O94992	Protein HEXIM1 OS=Homo sapiens OX=9606 GN=HEXIM1 PE=1 SV=1	0	32	9	11	9	359	0.57	1.016	0.803	0.997	1.01	63.5	111.5	113.3	89.5	111.1	112.5
Q16630	Cleavage and polyadenylation specificity factor subunit 6 OS=Homo sapiens OX=9606 GN=CPSF6 PE=1 SV=2	0	13	8	12	8	551	0.309	0.986	0.513	0.958	0.926	39.8	128.9	127.1	66.1	123.5	119.5
O75937	DnaJ homolog subfamily C member 8 OS=Homo sapiens OX=9606 GN=DNAJC8 PE=1 SV=2	0	36	10	16	10	253	0.464	1.009	0.684	0.99	0.991	53.7	115.8	116.8	79.2	114.6	114.8
O95347	Structural maintenance of chromosomes protein 2 OS=Homo sapiens OX=9606 GN=SMC2 PE=1 SV=2	0	12	13	14	13	1197	0.818	1.024	0.848	0.96	1	82.5	100.9	103.3	85.5	96.9	100.8
P08779	Keratin, type I cytoskeletal 16 OS=Homo sapiens OX=9606 GN=KRT16 PE=1 SV=4	0	21	10	15	1	473
Q8NE71	ATP-binding cassette sub-family F member 1 OS=Homo sapiens OX=9606 GN=ABCF1 PE=1 SV=2	0	12	8	10	7	845	1.66	0.974	1.405	1.03	1.028	131.9	79.5	77.4	111.7	81.9	81.7
O15226	NF-kappa-B-repressing factor OS=Homo sapiens OX=9606 GN=NKRF PE=1 SV=2	0	16	10	11	10	690	0.329	0.967	0.562	0.939	0.95	45.4	137.7	133.1	77.4	129.3	130.8
P51648	Aldehyde dehydrogenase family 3 member A2 OS=Homo sapiens OX=9606 GN=ALDH3A2 PE=1 SV=1	0	23	11	16	10	485	1.298	1.056	1.101	1.047	1.069	122	94	99.2	103.4	98.4	100.5
Q709C8	Vacuolar protein sorting-associated protein 13C OS=Homo sapiens OX=9606 GN=VPS13C PE=1 SV=1	0	4	9	10	9	3753	1.158	0.945	0.982	0.954	0.936	101	87.3	82.5	85.7	83.2	81.7
P09972	Fructose-bisphosphate aldolase C OS=Homo sapiens OX=9606 GN=ALDOC PE=1 SV=2	0	21	7	13	2	364	1.381	0.966	0.988	0.961	0.92	137.9	99.9	96.5	98.7	95.9	91.9
Q13561	Dynactin subunit 2 OS=Homo sapiens OX=9606 GN=DCTN2 PE=1 SV=4	0	32	11	11	11	401	1.361	0.945	1.112	0.919	0.944	121.2	89.1	84.2	99.1	81.9	84.1
Q7Z5L9	Interferon regulatory factor 2-binding protein 2 OS=Homo sapiens OX=9606 GN=IRF2BP2 PE=1 SV=2	0	19	6	8	5	587	0.386	0.986	0.484	0.957	0.964	47.4	122.8	121	59.5	117.5	118.3
Q15067	Peroxisomal acyl-coenzyme A oxidase 1 OS=Homo sapiens OX=9606 GN=ACOX1 PE=1 SV=3	0	22	9	11	9	660	1.093	0.988	1.097	1.097	1.044	97.7	89.4	88.4	98.1	98.1	93.4
P78344	Eukaryotic translation initiation factor 4 gamma 2 OS=Homo sapiens OX=9606 GN=EIF4G2 PE=1 SV=1	0	12	11	11	11	907	1.327	1.045	1.306	1.007	0.978	121.3	91.4	95.6	119.4	92	89.5
P39019	40S ribosomal protein S19 OS=Homo sapiens OX=9606 GN=RPS19 PE=1 SV=2	0	54	10	17	10	145	2.294	1.057	1.882	0.891	1.126	169.4	73.9	78.1	139	65.8	83.2
P62888	60S ribosomal protein L30 OS=Homo sapiens OX=9606 GN=RPL30 PE=1 SV=2	0	52	6	11	6	115	1.507	1.01	1.632	1.037	1.053	136.5	90.6	91.5	147.8	93.9	95.4
O43396	Thioredoxin-like protein 1 OS=Homo sapiens OX=9606 GN=TXNL1 PE=1 SV=3	0	35	7	9	7	289	0.97	1.004	0.994	1.021	1.031	104.5	107.7	108.1	107	109.9	111
Q9Y2W1	Thyroid hormone receptor-associated protein 3 OS=Homo sapiens OX=9606 GN=THRAP3 PE=1 SV=2	0	15	13	15	13	955	0.122	0.965	0.244	0.821	0.713	17.6	144.8	139.8	35.4	118.9	103.3
E9PAV3	Nascent polypeptide-associated complex subunit alpha, muscle-specific form OS=Homo sapiens OX=9606 GN=NACA PE=1 SV=1	0	3	5	10	5	2078	1.769	1.021	1.707	0.96	1.064	146.9	83.1	84.8	141.8	79.7	88.4
Q5JTH9	RRP12-like protein OS=Homo sapiens OX=9606 GN=RRP12 PE=1 SV=2	0	11	13	16	13	1297	0.341	1.048	0.537	1.02	0.995	46	134.7	141.2	72.3	137.4	134
P04844	Dolichyl-diphosphooligosaccharide--protein glycosyltransferase subunit 2 OS=Homo sapiens OX=9606 GN=RPN2 PE=1 SV=3	0	20	8	13	8	631	1.545	1.041	1.177	1.071	1.11	132	85.4	88.9	100.5	91.5	94.8
Q92896	Golgi apparatus protein 1 OS=Homo sapiens OX=9606 GN=GLG1 PE=1 SV=2	0	11	12	14	12	1179	0.756	0.971	0.819	0.984	0.977	83.7	110.8	107.6	90.8	109.1	108.2
P83731	60S ribosomal protein L24 OS=Homo sapiens OX=9606 GN=RPL24 PE=1 SV=1	0	36	8	17	8	157	1.904	1.092	1.737	0.999	1.122	153.5	80.6	88	140	80.5	90.5
P60660	Myosin light polypeptide 6 OS=Homo sapiens OX=9606 GN=MYL6 PE=1 SV=2	0	44	7	11	7	151	1.231	0.728	1.256	0.833	0.967	130.4	105.9	77.2	133	88.3	102.5
O95831	Apoptosis-inducing factor 1, mitochondrial OS=Homo sapiens OX=9606 GN=AIFM1 PE=1 SV=1	0	21	12	14	12	613	1.728	0.93	1.331	1.136	1.039	145.6	84.3	78.4	112.2	95.8	87.6
Q14444	Caprin-1 OS=Homo sapiens OX=9606 GN=CAPRIN1 PE=1 SV=2	0	16	9	11	9	709	1.729	1.001	1.795	0.947	1.026	140.7	81.4	81.5	146	77.1	83.5
Q8IX12	Cell division cycle and apoptosis regulator protein 1 OS=Homo sapiens OX=9606 GN=CCAR1 PE=1 SV=2	0	10	9	10	9	1150	0.426	1.017	0.669	0.982	0.956	54.3	127.3	129.5	85.3	125	121.7
Q9Y3Y2	Chromatin target of PRMT1 protein OS=Homo sapiens OX=9606 GN=CHTOP PE=1 SV=2	0	26	5	8	5	248	0.496	1.119	0.83	1.05	1.007	43.7	88	98.5	73.1	92.4	88.6
P62913	60S ribosomal protein L11 OS=Homo sapiens OX=9606 GN=RPL11 PE=1 SV=2	0	51	10	15	10	178	1.468	1.021	1.511	1.071	1.063	108.1	73.6	75.2	111.3	78.9	78.3
O94776	Metastasis-associated protein MTA2 OS=Homo sapiens OX=9606 GN=MTA2 PE=1 SV=1	0	16	10	11	8	668	0.362	1.023	0.74	0.957	0.945	46.3	127.7	130.6	94.5	122.1	120.7
Q05048	Cleavage stimulation factor subunit 1 OS=Homo sapiens OX=9606 GN=CSTF1 PE=1 SV=1	0	29	7	10	7	431	0.461	1.016	0.695	0.98	0.969	49.4	107	108.8	74.3	104.8	103.7
Q9UJS0	Calcium-binding mitochondrial carrier protein Aralar2 OS=Homo sapiens OX=9606 GN=SLC25A13 PE=1 SV=2	0	16	8	10	8	675	1.305	0.97	1.15	1.139	0.998	112.1	85.9	83.4	98.8	97.9	85.7
O60841	Eukaryotic translation initiation factor 5B OS=Homo sapiens OX=9606 GN=EIF5B PE=1 SV=4	0	10	9	10	9	1220	1.776	0.959	1.486	0.93	0.987	141.8	79.8	76.6	118.6	74.3	78.8
P16401	Histone H1.5 OS=Homo sapiens OX=9606 GN=H1-5 PE=1 SV=3	0	34	11	15	7	226	0.807	0.962	1.221	1.052	1.063	76.2	94.5	90.9	115.4	99.5	100.4
P36542	ATP synthase subunit gamma, mitochondrial OS=Homo sapiens OX=9606 GN=ATP5F1C PE=1 SV=1	0	26	8	14	8	298	1.872	0.987	1.243	1.078	1.069	164.2	87.7	86.5	109	94.5	93.7
P62140	Serine/threonine-protein phosphatase PP1-beta catalytic subunit OS=Homo sapiens OX=9606 GN=PPP1CB PE=1 SV=3	0	34	10	12	3	327	0.853	0.898	0.967	0.978	0.81	91.3	107	96.1	103.5	104.7	86.7
P53992	Protein transport protein Sec24C OS=Homo sapiens OX=9606 GN=SEC24C PE=1 SV=3	0	11	10	10	10	1094	0.932	0.981	0.946	0.931	0.96	100.4	107.8	105.7	101.9	100.3	103.4
Q96FW1	Ubiquitin thioesterase OTUB1 OS=Homo sapiens OX=9606 GN=OTUB1 PE=1 SV=2	0	37	8	13	8	271	1.028	0.973	1.005	0.996	0.997	103.2	100.4	97.7	100.9	100	100.1
Q96KR1	Zinc finger RNA-binding protein OS=Homo sapiens OX=9606 GN=ZFR PE=1 SV=2	0	14	11	11	11	1074	0.401	1.003	0.698	0.94	0.945	53.7	133.8	134.2	93.3	125.8	126.4
P09661	U2 small nuclear ribonucleoprotein A' OS=Homo sapiens OX=9606 GN=SNRPA1 PE=1 SV=2	0	40	10	11	10	255	0.764	0.999	0.982	1.016	1.027	81.9	107.1	107	105.2	108.7	110
Q8WWM7	Ataxin-2-like protein OS=Homo sapiens OX=9606 GN=ATXN2L PE=1 SV=2	0	12	10	12	10	1075	1.21	0.972	1.286	0.996	1	102.5	84.7	82.3	108.9	84.4	84.7
P18669	Phosphoglycerate mutase 1 OS=Homo sapiens OX=9606 GN=PGAM1 PE=1 SV=2	0	32	7	9	7	254	1.466	1.025	0.99	1.017	1.093	129.8	88.5	90.7	87.7	90	96.8
P32322	Pyrroline-5-carboxylate reductase 1, mitochondrial OS=Homo sapiens OX=9606 GN=PYCR1 PE=1 SV=2	0	31	6	8	6	319	1.22	0.951	1.259	1.064	1.055	106.3	87.1	82.8	109.7	92.7	91.9
P62316	Small nuclear ribonucleoprotein Sm D2 OS=Homo sapiens OX=9606 GN=SNRPD2 PE=1 SV=1	0	47	6	11	6	118	0.697	1.068	1.012	1.013	1.056	78.2	112.1	119.8	113.5	113.6	118.4
Q15020	Squamous cell carcinoma antigen recognized by T-cells 3 OS=Homo sapiens OX=9606 GN=SART3 PE=1 SV=1	0	13	10	12	10	963	0.475	0.963	0.701	0.957	0.964	59.8	125.8	121.2	88.1	120.4	121.2
P49959	Double-strand break repair protein MRE11 OS=Homo sapiens OX=9606 GN=MRE11 PE=1 SV=3	0	15	9	11	9	708	0.363	0.992	0.599	0.92	0.913	49.3	135.8	134.7	81.4	124.9	123.9
O43719	HIV Tat-specific factor 1 OS=Homo sapiens OX=9606 GN=HTATSF1 PE=1 SV=1	0	13	10	12	10	755	0.547	1.01	0.824	0.97	1.024	52.1	95.2	96.1	78.5	92.3	97.4
P54727	UV excision repair protein RAD23 homolog B OS=Homo sapiens OX=9606 GN=RAD23B PE=1 SV=1	0	26	10	16	9	409	0.944	0.951	0.971	0.977	1.008	87.5	92.8	88.2	90.1	90.6	93.5
O43747	AP-1 complex subunit gamma-1 OS=Homo sapiens OX=9606 GN=AP1G1 PE=1 SV=5	0	13	8	10	8	822	1.198	0.932	1.173	0.978	1.007	120.6	100.7	93.8	118.1	98.4	101.3
Q9NTZ6	RNA-binding protein 12 OS=Homo sapiens OX=9606 GN=RBM12 PE=1 SV=1	0	15	12	12	12	932	0.343	0.99	0.68	0.962	0.929	44.3	129.3	128	87.9	124.3	120.1
Q14498	RNA-binding protein 39 OS=Homo sapiens OX=9606 GN=RBM39 PE=1 SV=2	0	21	9	11	9	530	0.345	1.015	0.508	0.932	0.89	47.4	137.6	139.7	69.9	128.2	122.4
P30084	Enoyl-CoA hydratase, mitochondrial OS=Homo sapiens OX=9606 GN=ECHS1 PE=1 SV=4	0	40	11	15	11	290	1.723	0.994	1.345	1.048	1.053	155.5	90.2	89.6	121.3	94.6	95
Q13409	Cytoplasmic dynein 1 intermediate chain 2 OS=Homo sapiens OX=9606 GN=DYNC1I2 PE=1 SV=3	0	13	7	8	7	638	1.461	0.986	1.235	0.991	0.979	118.8	81.3	80.2	100.4	80.6	79.6
P26373	60S ribosomal protein L13 OS=Homo sapiens OX=9606 GN=RPL13 PE=1 SV=4	0	29	8	15	8	211	1.775	1.18	1.513	0.941	0.946	159.1	89.6	105.8	135.6	84.3	84.7
P80723	Brain acid soluble protein 1 OS=Homo sapiens OX=9606 GN=BASP1 PE=1 SV=2	0	33	5	7	5	227	2.454	0.946	1.498	0.951	1.006	176.1	71.8	67.9	107.5	68.3	72.2
P28074	Proteasome subunit beta type-5 OS=Homo sapiens OX=9606 GN=PSMB5 PE=1 SV=3	0	40	8	10	8	263	1.389	1.01	1.309	1.039	1.044	123.9	89.2	90.1	116.7	92.7	93.1
P17655	Calpain-2 catalytic subunit OS=Homo sapiens OX=9606 GN=CAPN2 PE=1 SV=6	0	17	11	12	11	700	1.477	0.939	1.112	0.95	0.991	130.9	88.6	83.2	98.5	84.2	87.8
Q86UE4	Protein LYRIC OS=Homo sapiens OX=9606 GN=MTDH PE=1 SV=2	0	16	7	10	7	582	1.321	1.003	1.331	1.059	1.065	88	66.6	66.8	88.7	70.5	70.9
P51665	26S proteasome non-ATPase regulatory subunit 7 OS=Homo sapiens OX=9606 GN=PSMD7 PE=1 SV=2	0	32	8	11	8	324	1.384	1.001	1.227	1.001	1.069	116	83.9	83.9	102.9	83.9	89.7
P83916	Chromobox protein homolog 1 OS=Homo sapiens OX=9606 GN=CBX1 PE=1 SV=1	0	35	6	11	5	185	0.584	0.991	0.878	1.02	1.004	71.6	122.5	121.4	107.5	125	123
Q01081	Splicing factor U2AF 35 kDa subunit OS=Homo sapiens OX=9606 GN=U2AF1 PE=1 SV=3	0	40	7	12	7	240	0.246	1.033	0.481	0.962	0.986	34	138.3	142.9	66.4	133	136.3
P61163	Alpha-centractin OS=Homo sapiens OX=9606 GN=ACTR1A PE=1 SV=1	0	29	7	10	7	376	1.504	0.98	1.198	1.005	1.008	135.7	90.3	88.5	108.1	90.7	91
P27635	60S ribosomal protein L10 OS=Homo sapiens OX=9606 GN=RPL10 PE=1 SV=4	0	43	9	13	9	214	1.781	1.061	1.669	0.983	1.074	142.7	80.1	85	133.7	78.7	86.1
Q9NYF8	Bcl-2-associated transcription factor 1 OS=Homo sapiens OX=9606 GN=BCLAF1 PE=1 SV=2	0	9	7	12	7	920	0.175	0.996	0.247	0.852	0.762	26	148.9	148.3	36.7	126.8	113.5
Q8TDD1	ATP-dependent RNA helicase DDX54 OS=Homo sapiens OX=9606 GN=DDX54 PE=1 SV=2	0	15	10	13	10	881	0.257	1.06	0.442	1.003	1.017	34.5	134.6	142.7	59.4	135	136.9
P53004	Biliverdin reductase A OS=Homo sapiens OX=9606 GN=BLVRA PE=1 SV=2	0	28	6	11	6	296	1.358	1.091	1.016	1.042	1.003	127.5	93.9	102.5	95.4	97.9	94.2
P68400	Casein kinase II subunit alpha OS=Homo sapiens OX=9606 GN=CSNK2A1 PE=1 SV=1	0	30	8	10	8	391	0.762	0.997	0.954	0.987	0.999	83.8	110	109.7	105	108.6	109.9
Q9Y3B7	39S ribosomal protein L11, mitochondrial OS=Homo sapiens OX=9606 GN=MRPL11 PE=1 SV=1	0	49	9	11	9	192	1.383	0.97	1.401	0.959	1.05	115.2	83.3	80.8	116.6	79.8	87.4
Q15050	Ribosome biogenesis regulatory protein homolog OS=Homo sapiens OX=9606 GN=RRS1 PE=1 SV=2	0	20	9	13	9	365	0.327	1.071	0.621	1.033	1.065	37.8	115.4	123.6	71.6	119.2	122.8
Q5SSJ5	Heterochromatin protein 1-binding protein 3 OS=Homo sapiens OX=9606 GN=HP1BP3 PE=1 SV=1	0	16	8	12	8	553	0.926	1.067	1.053	1.072	1.102	88.5	95.6	102	100.6	102.5	105.3
Q9NWH9	SAFB-like transcription modulator OS=Homo sapiens OX=9606 GN=SLTM PE=1 SV=2	0	12	9	9	9	1034	0.237	0.999	0.372	0.929	0.873	32.3	136.3	136.2	50.7	126.6	119
Q9Y3T9	Nucleolar complex protein 2 homolog OS=Homo sapiens OX=9606 GN=NOC2L PE=1 SV=4	0	15	12	12	12	749	0.331	1.013	0.476	1.015	0.979	30.4	92	93.2	43.8	93.3	90.1
P49419	Alpha-aminoadipic semialdehyde dehydrogenase OS=Homo sapiens OX=9606 GN=ALDH7A1 PE=1 SV=5	0	21	8	11	8	539	1.828	0.969	1.281	1.019	1.04	143.7	78.6	76.2	100.6	80.1	81.8
P82979	SAP domain-containing ribonucleoprotein OS=Homo sapiens OX=9606 GN=SARNP PE=1 SV=3	0	42	9	17	9	210	0.682	1.022	0.904	1.058	1.067	78	114.4	117	103.4	121.1	122
Q13242	Serine/arginine-rich splicing factor 9 OS=Homo sapiens OX=9606 GN=SRSF9 PE=1 SV=1	0	31	7	12	7	221	0.373	0.997	0.53	1	0.935	48	128.8	128.4	68.3	128.7	120.5
Q13283	Ras GTPase-activating protein-binding protein 1 OS=Homo sapiens OX=9606 GN=G3BP1 PE=1 SV=1	0	27	8	9	8	466	1.521	0.973	1.658	0.99	1.037	114.1	75	73	124.4	74.3	77.8
O95758	Polypyrimidine tract-binding protein 3 OS=Homo sapiens OX=9606 GN=PTBP3 PE=1 SV=2	0	16	8	11	6	552	0.624	0.999	0.835	0.976	0.992	66.5	106.6	106.5	89	104	105.8
P51148	Ras-related protein Rab-5C OS=Homo sapiens OX=9606 GN=RAB5C PE=1 SV=2	0	49	7	13	6	216	1.39	1.024	0.987	1.043	1.071	139.4	100.3	102.7	99	104.6	107.4
Q9BSJ8	Extended synaptotagmin-1 OS=Homo sapiens OX=9606 GN=ESYT1 PE=1 SV=1	0	10	10	11	10	1104	0.989	0.939	0.773	0.931	0.981	101.8	103	96.7	79.6	95.9	101
P62263	40S ribosomal protein S14 OS=Homo sapiens OX=9606 GN=RPS14 PE=1 SV=3	0	38	7	9	7	151	1.574	1.014	1.623	0.972	1.063	135.3	85.9	87.1	139.4	83.5	91.3
P08708	40S ribosomal protein S17 OS=Homo sapiens OX=9606 GN=RPS17 PE=1 SV=2	0	49	7	8	7	135	1.809	1.036	1.84	0.992	1.058	149.6	82.7	85.6	152.1	82	87.5
P84085	ADP-ribosylation factor 5 OS=Homo sapiens OX=9606 GN=ARF5 PE=1 SV=2	0	37	5	12	2	180	1.303	1.049	1.015	1.003	1.036	129.4	99.4	104.3	100.9	99.6	102.9
Q9UKD2	mRNA turnover protein 4 homolog OS=Homo sapiens OX=9606 GN=MRTO4 PE=1 SV=2	0	41	10	14	10	239	0.608	1.034	0.982	1.03	1.016	57.9	95.2	98.5	93.5	98.1	96.7
Q16698	2,4-dienoyl-CoA reductase, mitochondrial OS=Homo sapiens OX=9606 GN=DECR1 PE=1 SV=1	0	28	8	9	8	335	1.692	0.908	1.373	1.034	0.987	125.5	74.2	67.4	101.8	76.6	73.2
P61353	60S ribosomal protein L27 OS=Homo sapiens OX=9606 GN=RPL27 PE=1 SV=2	0	51	7	11	7	136	1.458	1.004	1.589	1.006	1.053	124.5	85.4	85.8	135.7	85.9	90
Q07020	60S ribosomal protein L18 OS=Homo sapiens OX=9606 GN=RPL18 PE=1 SV=2	0	31	6	10	6	188	1.67	1.12	1.665	0.929	0.989	136.7	81.9	91.7	136.3	76.1	81
P25788	Proteasome subunit alpha type-3 OS=Homo sapiens OX=9606 GN=PSMA3 PE=1 SV=2	0	28	8	12	8	255	1.406	1.024	1.241	1.018	1.063	127.6	90.7	92.9	112.6	92.4	96.4
O75396	Vesicle-trafficking protein SEC22b OS=Homo sapiens OX=9606 GN=SEC22B PE=1 SV=4	0	31	6	7	6	215	1.32	1.044	1.105	1.088	1.086	116.4	88.2	92.1	97.4	95.9	95.8
P22102	Trifunctional purine biosynthetic protein adenosine-3 OS=Homo sapiens OX=9606 GN=GART PE=1 SV=1	0	12	10	10	10	1010	1.452	0.942	1.18	1.006	0.982	130.5	89.9	84.7	106.1	90.4	88.2
Q06210	Glutamine--fructose-6-phosphate aminotransferase [isomerizing] 1 OS=Homo sapiens OX=9606 GN=GFPT1 PE=1 SV=3	0	20	11	11	11	699	1.703	0.946	1.295	1.016	0.99	135.2	79.4	75.1	102.8	80.6	78.5
Q9NUQ9	CYFIP-related Rac1 interactor B OS=Homo sapiens OX=9606 GN=CYRIB PE=1 SV=1	0	26	7	9	7	324	1.103	1.01	0.94	1.021	1.05	108.7	98.5	99.5	92.7	100.6	103.4
P05141	ADP/ATP translocase 2 OS=Homo sapiens OX=9606 GN=SLC25A5 PE=1 SV=7	0	28	9	11	4	298	1.832	0.929	1.413	1.21	1.039	161.3	88	81.8	124.4	106.5	91.5
P61019	Ras-related protein Rab-2A OS=Homo sapiens OX=9606 GN=RAB2A PE=1 SV=1	0	37	6	11	6	212	1.234	0.99	1.041	1.053	1.034	123.7	100.2	99.2	104.4	105.5	103.7
Q9BYT8	Neurolysin, mitochondrial OS=Homo sapiens OX=9606 GN=NLN PE=1 SV=1	0	18	10	11	10	704	1.358	0.902	1.117	0.957	0.972	127.7	94	84.8	105	89.9	91.4
O43290	U4/U6.U5 tri-snRNP-associated protein 1 OS=Homo sapiens OX=9606 GN=SART1 PE=1 SV=1	0	14	8	9	8	800	0.187	0.986	0.334	0.845	0.801	25.4	136.2	134.3	45.6	115.1	109.1
Q9Y266	Nuclear migration protein nudC OS=Homo sapiens OX=9606 GN=NUDC PE=1 SV=1	0	34	10	10	10	331	1.511	1.023	1.241	0.945	1.028	139.4	92.2	94.3	114.4	87.2	94.8
Q9NR45	Sialic acid synthase OS=Homo sapiens OX=9606 GN=NANS PE=1 SV=2	0	21	8	9	8	359	1.076	1.006	1.024	1.048	1.079	101	93.9	94.4	96.1	98.4	101.3
P26196	Probable ATP-dependent RNA helicase DDX6 OS=Homo sapiens OX=9606 GN=DDX6 PE=1 SV=2	0	25	9	12	9	483	1.226	1.029	1.365	1.048	1.018	107.4	87.6	90.1	119.6	91.7	89.1
O60664	Perilipin-3 OS=Homo sapiens OX=9606 GN=PLIN3 PE=1 SV=3	0	28	8	10	8	434	1.356	0.964	1.006	1.009	0.981	124.7	92	88.7	92.5	92.8	90.2
Q12873	Chromodomain-helicase-DNA-binding protein 3 OS=Homo sapiens OX=9606 GN=CHD3 PE=1 SV=3	0	6	10	13	5	2000	0.253	1.019	0.433	0.883	0.872	26.3	104.3	106.3	45.1	92.1	91
P49903	Selenide, water dikinase 1 OS=Homo sapiens OX=9606 GN=SEPHS1 PE=1 SV=2	0	21	6	11	6	392	0.753	1.02	0.922	1.024	1.053	79.6	105.7	107.8	97.5	108.3	111.3
P62266	40S ribosomal protein S23 OS=Homo sapiens OX=9606 GN=RPS23 PE=1 SV=3	0	49	6	11	6	143	1.732	1.009	1.712	1.035	1.099	147.6	85.3	86	145.9	88.3	93.7
P62820	Ras-related protein Rab-1A OS=Homo sapiens OX=9606 GN=RAB1A PE=1 SV=3	0	43	8	14	5	205	1.253	1.004	1.066	1.007	1.061	106.7	85.2	85.6	90.9	85.8	90.4
Q8N766	ER membrane protein complex subunit 1 OS=Homo sapiens OX=9606 GN=EMC1 PE=1 SV=1	0	13	10	10	10	993	1.293	1.033	1.085	1.033	1.026	120.7	93.4	96.4	101.3	96.5	95.8
P46459	Vesicle-fusing ATPase OS=Homo sapiens OX=9606 GN=NSF PE=1 SV=3	0	15	9	10	8	744	1.435	0.991	1.143	0.995	0.997	131.9	91.9	91.1	105.1	91.5	91.7
Q969G3	SWI/SNF-related matrix-associated actin-dependent regulator of chromatin subfamily E member 1 OS=Homo sapiens OX=9606 GN=SMARCE1 PE=1 SV=2	0	21	8	9	7	411	0.351	1.038	0.752	0.997	0.988	36.6	104.3	108.3	78.4	104	103
P21796	Voltage-dependent anion-selective channel protein 1 OS=Homo sapiens OX=9606 GN=VDAC1 PE=1 SV=2	0	32	7	11	7	283	1.18	0.944	1.012	1.087	0.974	114.4	97	91.6	98.1	105.4	94.5
P62910	60S ribosomal protein L32 OS=Homo sapiens OX=9606 GN=RPL32 PE=1 SV=2	0	42	7	12	7	135	1.981	1.083	1.862	0.963	1.084	157.5	79.5	86.1	148.1	76.6	86.2
O95573	Long-chain-fatty-acid--CoA ligase 3 OS=Homo sapiens OX=9606 GN=ACSL3 PE=1 SV=3	0	17	9	11	8	720	1.038	0.974	0.894	1.021	1.007	110.4	106.4	103.7	95.1	108.7	107.1
P46783	40S ribosomal protein S10 OS=Homo sapiens OX=9606 GN=RPS10 PE=1 SV=1	0	47	10	15	9	165	1.735	1.029	1.739	1.021	1.053	136	78.4	80.7	136.3	80	82.5
Q13547	Histone deacetylase 1 OS=Homo sapiens OX=9606 GN=HDAC1 PE=1 SV=1	0	24	9	11	5	482	0.48	1.018	0.791	1.012	0.999	55	114.7	116.7	90.7	116	114.5
O15347	High mobility group protein B3 OS=Homo sapiens OX=9606 GN=HMGB3 PE=1 SV=4	0	43	8	14	7	200	0.51	1.047	0.756	1.035	1.05	63.1	123.7	129.4	93.5	128	129.9
P14923	Junction plakoglobin OS=Homo sapiens OX=9606 GN=JUP PE=1 SV=3	0	13	6	8	5	745	1.365	0.929	0.935	0.96	0.918	134.3	98.4	91.4	92	94.5	90.4
P36873	Serine/threonine-protein phosphatase PP1-gamma catalytic subunit OS=Homo sapiens OX=9606 GN=PPP1CC PE=1 SV=1	0	30	9	11	1	323	1.019	1.003	0.865	1.036	1.021	100.3	98.5	98.8	85.2	102	100.6
P0DP23	Calmodulin-1 OS=Homo sapiens OX=9606 GN=CALM1 PE=1 SV=1	0	47	6	10	6	149	1.673	0.845	1.223	0.925	0.924	152.7	91.3	77.2	111.7	84.4	84.4
Q8NBS9	Thioredoxin domain-containing protein 5 OS=Homo sapiens OX=9606 GN=TXNDC5 PE=1 SV=2	0	18	7	9	7	432	1.461	0.974	1.07	1.058	1.049	135.1	92.5	90.1	98.9	97.9	97
P30048	Thioredoxin-dependent peroxide reductase, mitochondrial OS=Homo sapiens OX=9606 GN=PRDX3 PE=1 SV=3	0	36	6	11	6	256	1.835	0.989	1.323	1.067	1.099	146.5	79.8	78.9	105.7	85.2	87.7
Q9NVI7	ATPase family AAA domain-containing protein 3A OS=Homo sapiens OX=9606 GN=ATAD3A PE=1 SV=2	0	15	7	8	7	634	1.249	0.948	1.247	1.111	1.079	106.3	85.1	80.6	106.1	94.5	91.8
P62280	40S ribosomal protein S11 OS=Homo sapiens OX=9606 GN=RPS11 PE=1 SV=3	0	50	10	14	10	158	1.586	1.063	1.599	1.007	1.081	135.4	85.4	90.7	136.5	86	92.3
P09012	U1 small nuclear ribonucleoprotein A OS=Homo sapiens OX=9606 GN=SNRPA PE=1 SV=3	0	33	9	13	7	282	0.764	1.044	0.995	1.022	1.051	78.8	103.1	107.6	102.5	105.4	108.3
Q99798	Aconitate hydratase, mitochondrial OS=Homo sapiens OX=9606 GN=ACO2 PE=1 SV=2	0	16	9	9	9	780	1.61	1.015	1.27	1.043	1.031	138.4	86	87.3	109.2	89.7	88.7
O15371	Eukaryotic translation initiation factor 3 subunit D OS=Homo sapiens OX=9606 GN=EIF3D PE=1 SV=1	0	22	8	9	8	548	1.532	1.006	1.493	0.976	1.037	136.9	89.4	89.9	133.4	87.2	92.7
O75821	Eukaryotic translation initiation factor 3 subunit G OS=Homo sapiens OX=9606 GN=EIF3G PE=1 SV=2	0	32	8	12	8	320	1.453	1.002	1.273	0.997	1.057	128.2	88.2	88.4	112.3	88	93.3
O75150	E3 ubiquitin-protein ligase BRE1B OS=Homo sapiens OX=9606 GN=RNF40 PE=1 SV=5	0	9	7	7	5	1001	0.395	1.041	0.573	0.912	0.865	46.8	118.6	123.4	68	108.1	102.5
Q9UKM9	RNA-binding protein Raly OS=Homo sapiens OX=9606 GN=RALY PE=1 SV=1	0	33	10	14	10	306	0.433	1	0.705	1.037	0.999	56	129.3	129.4	91.2	134.1	129.2
O95816	BAG family molecular chaperone regulator 2 OS=Homo sapiens OX=9606 GN=BAG2 PE=1 SV=1	0	41	8	11	8	211	1.152	0.97	1.34	0.971	1.038	112.4	97.6	94.6	130.8	94.7	101.3
P48047	ATP synthase subunit O, mitochondrial OS=Homo sapiens OX=9606 GN=ATP5PO PE=1 SV=1	0	38	8	12	8	213	1.883	0.968	1.301	1.104	1.093	162.7	86.4	83.7	112.4	95.4	94.4
Q8NI36	WD repeat-containing protein 36 OS=Homo sapiens OX=9606 GN=WDR36 PE=1 SV=1	0	10	7	9	7	951	0.334	1	0.585	1.039	1.016	42.4	126.9	126.9	74.3	131.9	128.9
O76003	Glutaredoxin-3 OS=Homo sapiens OX=9606 GN=GLRX3 PE=1 SV=2	0	26	8	10	8	335	1.007	0.99	0.966	0.945	1.033	103.9	103.2	102.1	99.6	97.5	106.6
P61254	60S ribosomal protein L26 OS=Homo sapiens OX=9606 GN=RPL26 PE=1 SV=1	0	36	9	15	2	145	1.749	1.069	1.86	1.027	1.09	131.5	75.2	80.4	139.9	77.3	82
O14737	Programmed cell death protein 5 OS=Homo sapiens OX=9606 GN=PDCD5 PE=1 SV=3	0	50	7	11	7	125	1.017	0.979	0.966	0.976	0.994	111.6	109.8	107.4	106	107.1	109.1
P20618	Proteasome subunit beta type-1 OS=Homo sapiens OX=9606 GN=PSMB1 PE=1 SV=2	0	32	6	9	6	241	1.43	0.961	1.205	0.988	1.055	123.8	86.6	83.2	104.3	85.5	91.4
Q13423	NAD(P) transhydrogenase, mitochondrial OS=Homo sapiens OX=9606 GN=NNT PE=1 SV=3	0	11	9	9	9	1086	1.595	0.942	1.194	1.105	1.05	129.9	81.5	76.8	97.2	90	85.6
P49916	DNA ligase 3 OS=Homo sapiens OX=9606 GN=LIG3 PE=1 SV=2	0	9	8	9	8	1009	0.384	1.013	0.641	1.005	0.98	42.4	110.2	111.7	70.6	110.7	108
P15170	Eukaryotic peptide chain release factor GTP-binding subunit ERF3A OS=Homo sapiens OX=9606 GN=GSPT1 PE=1 SV=1	0	19	8	11	8	499	1.564	1.014	1.279	0.98	0.998	122.4	78.2	79.4	100.1	76.7	78.1
P11177	Pyruvate dehydrogenase E1 component subunit beta, mitochondrial OS=Homo sapiens OX=9606 GN=PDHB PE=1 SV=3	0	27	8	12	8	359	1.753	0.96	1.405	1.068	1.037	152.4	86.9	83.5	122.2	92.9	90.1
Q16629	Serine/arginine-rich splicing factor 7 OS=Homo sapiens OX=9606 GN=SRSF7 PE=1 SV=1	0	28	7	13	6	238	0.254	1.023	0.476	0.962	0.918	33.1	130.4	133.4	62.1	125.5	119.8
Q9NXG2	THUMP domain-containing protein 1 OS=Homo sapiens OX=9606 GN=THUMPD1 PE=1 SV=2	0	21	8	12	8	353	0.622	1.02	0.916	0.994	1.003	67.6	108.7	110.9	99.6	108.1	109
Q86W50	RNA N6-adenosine-methyltransferase METTL16 OS=Homo sapiens OX=9606 GN=METTL16 PE=1 SV=2	0	14	7	10	7	562	0.594	1.008	0.798	1.027	1.002	67.3	113.2	114.1	90.3	116.2	113.4
O75494	Serine/arginine-rich splicing factor 10 OS=Homo sapiens OX=9606 GN=SRSF10 PE=1 SV=1	0	22	6	10	6	262	0.61	0.988	0.661	0.986	0.984	64.4	105.5	104.3	69.8	104.1	103.8
Q96A33	Coiled-coil domain-containing protein 47 OS=Homo sapiens OX=9606 GN=CCDC47 PE=1 SV=1	0	21	7	8	7	483	1.229	1.013	1.182	1.033	1.054	102.1	83.1	84.2	98.3	85.9	87.6
P33240	Cleavage stimulation factor subunit 2 OS=Homo sapiens OX=9606 GN=CSTF2 PE=1 SV=1	0	19	8	11	4	577	0.408	1.007	0.634	0.988	0.909	55.3	135.5	136.5	86	134	123.2
Q14684	Ribosomal RNA processing protein 1 homolog B OS=Homo sapiens OX=9606 GN=RRP1B PE=1 SV=3	0	19	10	12	10	758	0.25	1.02	0.426	1.006	0.991	31.4	125.7	128.2	53.5	126.5	124.6
P05114	Non-histone chromosomal protein HMG-14 OS=Homo sapiens OX=9606 GN=HMGN1 PE=1 SV=3	0	58	7	10	7	100	0.785	0.947	1.063	1.083	1.004	82.3	105	99.4	111.5	113.7	105.4
Q96DI7	U5 small nuclear ribonucleoprotein 40 kDa protein OS=Homo sapiens OX=9606 GN=SNRNP40 PE=1 SV=1	0	30	5	6	5	357	0.504	1.015	0.771	1.019	1.005	60.9	120.7	122.5	93.1	122.9	121.3
O14579	Coatomer subunit epsilon OS=Homo sapiens OX=9606 GN=COPE PE=1 SV=3	0	26	7	9	7	308	1.154	0.975	1.014	0.984	1.034	100.1	86.8	84.6	88	85.4	89.8
Q96SI9	Spermatid perinuclear RNA-binding protein OS=Homo sapiens OX=9606 GN=STRBP PE=1 SV=1	0	9	6	9	2	672	0.7	0.961	0.946	1.019	1.094	69.9	99.9	95.9	94.5	101.8	109.2
O60361	Putative nucleoside diphosphate kinase OS=Homo sapiens OX=9606 GN=NME2P1 PE=5 SV=1	0	53	7	12	1	137
O75691	Small subunit processome component 20 homolog OS=Homo sapiens OX=9606 GN=UTP20 PE=1 SV=3	0	4	9	11	9	2785	0.275	1.023	0.445	1.004	0.969	35.6	129.4	132.4	57.7	130	125.5
Q9Y3C1	Nucleolar protein 16 OS=Homo sapiens OX=9606 GN=NOP16 PE=1 SV=2	0	43	8	9	8	178	0.567	1.06	1.047	1.029	1.075	60.5	106.9	113.3	111.9	110	114.9
P84103	Serine/arginine-rich splicing factor 3 OS=Homo sapiens OX=9606 GN=SRSF3 PE=1 SV=1	0	35	6	12	5	164	0.344	0.967	0.57	0.972	0.943	47.1	137	132.4	78.1	133.2	129.3
O60716	Catenin delta-1 OS=Homo sapiens OX=9606 GN=CTNND1 PE=1 SV=1	0	12	8	8	8	968	1.302	0.991	1.029	0.848	0.958	123.8	95.1	94.3	97.9	80.7	91.1
Q9UKV3	Apoptotic chromatin condensation inducer in the nucleus OS=Homo sapiens OX=9606 GN=ACIN1 PE=1 SV=2	0	8	8	9	8	1341	0.148	0.995	0.293	0.87	0.791	21.7	146.4	145.6	42.8	127.3	115.8
Q9Y262	Eukaryotic translation initiation factor 3 subunit L OS=Homo sapiens OX=9606 GN=EIF3L PE=1 SV=1	0	24	13	15	13	564	1.592	0.981	1.531	0.982	0.979	128.8	80.9	79.4	123.9	79.5	79.2
Q9H0S4	Probable ATP-dependent RNA helicase DDX47 OS=Homo sapiens OX=9606 GN=DDX47 PE=1 SV=1	0	20	6	10	6	455	0.395	1.012	0.561	0.987	1.008	44.4	112.5	113.9	63.2	111.1	113.4
Q9NZL4	Hsp70-binding protein 1 OS=Homo sapiens OX=9606 GN=HSPBP1 PE=1 SV=2	0	23	6	9	6	359	0.994	1.004	0.945	0.894	0.962	107.1	107.7	108.2	101.8	96.3	103.7
P30044	Peroxiredoxin-5, mitochondrial OS=Homo sapiens OX=9606 GN=PRDX5 PE=1 SV=4	0	37	6	11	6	214	1.386	0.952	1.162	1.066	1.03	136	98.1	93.5	114	104.6	101
O43670	BUB3-interacting and GLEBS motif-containing protein ZNF207 OS=Homo sapiens OX=9606 GN=ZNF207 PE=1 SV=1	0	15	5	8	5	478	0.614	1.014	0.899	0.994	1.066	71.5	116.3	117.9	104.5	115.6	124
Q9Y305	Acyl-coenzyme A thioesterase 9, mitochondrial OS=Homo sapiens OX=9606 GN=ACOT9 PE=1 SV=2	0	22	7	11	7	439	1.402	0.957	1.23	1.121	0.999	128.1	91.4	87.5	112.4	102.5	91.3
P51812	Ribosomal protein S6 kinase alpha-3 OS=Homo sapiens OX=9606 GN=RPS6KA3 PE=1 SV=1	0	16	10	10	10	740	1.076	0.988	0.99	0.956	0.969	105	97.6	96.4	96.6	93.3	94.5
P55769	NHP2-like protein 1 OS=Homo sapiens OX=9606 GN=SNU13 PE=1 SV=3	0	34	4	8	4	128	0.616	0.966	1.058	1.026	1.076	67.4	109.5	105.8	115.9	112.4	117.8
Q07157	Tight junction protein ZO-1 OS=Homo sapiens OX=9606 GN=TJP1 PE=1 SV=3	0	7	9	9	9	1748	1.076	1.012	1.015	0.872	0.943	89.8	83.4	84.4	84.7	72.7	78.7
Q2TAY7	WD40 repeat-containing protein SMU1 OS=Homo sapiens OX=9606 GN=SMU1 PE=1 SV=2	0	24	9	11	9	513	0.342	0.98	0.57	0.928	0.873	41.7	122.1	119.6	69.6	113.2	106.6
Q07021	Complement component 1 Q subcomponent-binding protein, mitochondrial OS=Homo sapiens OX=9606 GN=C1QBP PE=1 SV=1	0	24	3	8	3	282	1.509	0.899	1.366	0.89	1.043	127.8	84.7	76.1	115.7	75.4	88.4
P61326	Protein mago nashi homolog OS=Homo sapiens OX=9606 GN=MAGOH PE=1 SV=1	0	42	6	9	6	146	0.666	0.992	0.973	1.041	1.01	70.3	105.5	104.7	102.6	109.9	106.5
Q99575	Ribonucleases P/MRP protein subunit POP1 OS=Homo sapiens OX=9606 GN=POP1 PE=1 SV=2	0	10	7	8	7	1024	0.566	1.028	0.842	1.051	1.06	61.1	107.9	110.9	90.9	113.4	114.4
Q6DD88	Atlastin-3 OS=Homo sapiens OX=9606 GN=ATL3 PE=1 SV=1	0	19	7	8	7	541	1.326	0.993	1.081	0.995	1.019	116.8	88.1	87.5	95.2	87.7	89.8
Q9UMX0	Ubiquilin-1 OS=Homo sapiens OX=9606 GN=UBQLN1 PE=1 SV=2	0	22	7	8	3	589	0.909	0.863	0.929	0.964	0.991	81.8	90	77.7	83.6	86.8	89.2
O43809	Cleavage and polyadenylation specificity factor subunit 5 OS=Homo sapiens OX=9606 GN=NUDT21 PE=1 SV=1	0	40	9	13	9	227	0.581	1.031	0.849	1.028	1.018	64.3	110.8	114.2	94	113.9	112.8
P25789	Proteasome subunit alpha type-4 OS=Homo sapiens OX=9606 GN=PSMA4 PE=1 SV=1	0	28	9	12	9	261	1.259	1.042	1.265	1.043	1.063	121.5	96.5	100.5	122.1	100.7	102.6
O76031	ATP-dependent Clp protease ATP-binding subunit clpX-like, mitochondrial OS=Homo sapiens OX=9606 GN=CLPX PE=1 SV=2	0	18	10	10	10	633	1.416	1.04	1.289	1.04	1.131	119.6	84.5	87.9	108.9	87.9	95.6
P23919	Thymidylate kinase OS=Homo sapiens OX=9606 GN=DTYMK PE=1 SV=4	0	31	7	9	7	212	1.282	1.06	0.953	0.977	1.015	127	99	105	94.4	96.8	100.5
Q71DI3	Histone H3.2 OS=Homo sapiens OX=9606 GN=H3C15 PE=1 SV=3	0	58	9	21	3	136	0.761	1.04	1.223	1.057	1.089	83.3	109.4	113.8	133.8	115.6	119.1
Q96CS3	FAS-associated factor 2 OS=Homo sapiens OX=9606 GN=FAF2 PE=1 SV=2	0	21	8	10	8	445	1.069	1.012	0.992	1.031	1.036	105.3	98.5	99.7	97.8	101.6	102.1
O00299	Chloride intracellular channel protein 1 OS=Homo sapiens OX=9606 GN=CLIC1 PE=1 SV=4	0	32	6	8	6	241	1.393	1.024	0.994	0.987	1.021	136.9	98.3	100.7	97.7	97	100.4
Q92769	Histone deacetylase 2 OS=Homo sapiens OX=9606 GN=HDAC2 PE=1 SV=2	0	20	8	10	4	488	0.456	1.004	0.754	0.966	0.99	57.6	126.2	126.8	95.2	122	125
Q5JTV8	Torsin-1A-interacting protein 1 OS=Homo sapiens OX=9606 GN=TOR1AIP1 PE=1 SV=2	0	19	10	10	10	583	0.507	1.016	0.623	0.94	0.952	64.1	126.3	128.3	78.6	118.8	120.2
P30520	Adenylosuccinate synthetase isozyme 2 OS=Homo sapiens OX=9606 GN=ADSS2 PE=1 SV=3	0	21	7	9	7	456	1.118	0.986	1.055	0.938	1.016	110.1	98.4	97	103.8	92.3	100
P83111	Serine beta-lactamase-like protein LACTB, mitochondrial OS=Homo sapiens OX=9606 GN=LACTB PE=1 SV=2	0	17	6	8	6	547	1.163	0.909	1.089	0.927	0.997	101.4	87.2	79.3	94.9	80.8	87
Q9Y2L1	Exosome complex exonuclease RRP44 OS=Homo sapiens OX=9606 GN=DIS3 PE=1 SV=2	0	10	8	8	8	958	0.39	0.998	0.684	0.991	1.008	46	118	117.8	80.7	116.9	119
Q13895	Bystin OS=Homo sapiens OX=9606 GN=BYSL PE=1 SV=3	0	26	8	8	8	437	0.442	0.993	0.762	1.012	0.999	47.2	106.7	105.9	81.3	107.9	106.5
P62917	60S ribosomal protein L8 OS=Homo sapiens OX=9606 GN=RPL8 PE=1 SV=2	0	35	12	12	12	257	1.62	1.093	1.667	1.044	1.099	128.7	79.4	86.8	132.4	82.9	87.3
Q8NI27	THO complex subunit 2 OS=Homo sapiens OX=9606 GN=THOC2 PE=1 SV=2	0	6	9	10	9	1593	0.262	1.015	0.687	0.987	0.932	29.1	111.3	112.9	76.4	109.9	103.7
Q15021	Condensin complex subunit 1 OS=Homo sapiens OX=9606 GN=NCAPD2 PE=1 SV=3	0	9	9	9	9	1401	0.991	1.067	0.978	0.932	1.02	101.2	102.2	109.1	99.9	95.3	104.2
Q7L2H7	Eukaryotic translation initiation factor 3 subunit M OS=Homo sapiens OX=9606 GN=EIF3M PE=1 SV=1	0	25	7	10	7	374	1.68	0.962	1.577	1.003	0.943	133.6	79.5	76.5	125.4	79.8	75
Q10471	Polypeptide N-acetylgalactosaminyltransferase 2 OS=Homo sapiens OX=9606 GN=GALNT2 PE=1 SV=1	0	16	8	9	8	571	0.61	0.94	0.967	1.017	0.943	65.1	106.7	100.4	103.2	108.6	100.6
Q96C19	EF-hand domain-containing protein D2 OS=Homo sapiens OX=9606 GN=EFHD2 PE=1 SV=1	0	31	8	9	8	240	1.018	0.997	1.042	1.003	1.016	98.2	96.5	96.2	100.6	96.8	98.1
Q8WVV9	Heterogeneous nuclear ribonucleoprotein L-like OS=Homo sapiens OX=9606 GN=HNRNPLL PE=1 SV=1	0	17	7	8	6	542	0.377	0.976	0.6	1.005	0.956	42	111.6	108.9	66.9	112.1	106.7
P25787	Proteasome subunit alpha type-2 OS=Homo sapiens OX=9606 GN=PSMA2 PE=1 SV=2	0	39	7	10	7	234	1.441	1.028	1.329	1.063	1.124	117	81.2	83.5	107.9	86.3	91.3
Q14669	E3 ubiquitin-protein ligase TRIP12 OS=Homo sapiens OX=9606 GN=TRIP12 PE=1 SV=1	0	4	7	8	7	1992	0.64	1.043	0.902	0.961	1.014	68.8	107.5	112.1	97	103.3	109
O15067	Phosphoribosylformylglycinamidine synthase OS=Homo sapiens OX=9606 GN=PFAS PE=1 SV=4	0	10	10	10	10	1338	1.04	0.926	0.943	0.996	0.993	100.1	96.3	89.2	90.8	96	95.7
P12429	Annexin A3 OS=Homo sapiens OX=9606 GN=ANXA3 PE=1 SV=3	0	29	8	10	8	323	1.319	0.974	0.922	0.993	1.038	122.3	92.7	90.4	85.5	92.1	96.3
Q99459	Cell division cycle 5-like protein OS=Homo sapiens OX=9606 GN=CDC5L PE=1 SV=2	0	12	6	9	6	802	0.263	0.962	0.423	0.886	0.825	34.8	132.4	127.4	56	117.3	109.3
P09110	3-ketoacyl-CoA thiolase, peroxisomal OS=Homo sapiens OX=9606 GN=ACAA1 PE=1 SV=2	0	20	4	7	4	424	0.965	0.974	0.966	1.097	1.103	91.1	94.4	92	91.2	103.6	104.2
Q15691	Microtubule-associated protein RP/EB family member 1 OS=Homo sapiens OX=9606 GN=MAPRE1 PE=1 SV=3	0	43	8	8	8	268	1.434	1.004	1.182	0.989	1.031	123.1	85.9	86.3	101.5	85	88.6
P48735	Isocitrate dehydrogenase [NADP], mitochondrial OS=Homo sapiens OX=9606 GN=IDH2 PE=1 SV=2	0	22	9	9	8	452	1.674	0.958	1.35	1.109	1.079	133.7	79.9	76.5	107.8	88.6	86.2
Q13148	TAR DNA-binding protein 43 OS=Homo sapiens OX=9606 GN=TARDBP PE=1 SV=1	0	14	6	9	6	414	0.438	0.99	0.714	1.052	1.003	51.1	116.5	115.3	83.2	122.6	116.9
Q9Y4P3	Transducin beta-like protein 2 OS=Homo sapiens OX=9606 GN=TBL2 PE=1 SV=1	0	24	8	10	8	447	1.119	0.994	1.359	1.06	1.067	99.4	88.9	88.3	120.8	94.2	94.8
P11498	Pyruvate carboxylase, mitochondrial OS=Homo sapiens OX=9606 GN=PC PE=1 SV=2	0	9	7	7	7	1178	1.387	0.963	1.132	1.009	1.101	119.3	86	82.9	97.4	86.8	94.7
P02786	Transferrin receptor protein 1 OS=Homo sapiens OX=9606 GN=TFRC PE=1 SV=2	0	12	7	8	7	760	1.805	0.956	1.407	0.965	1.02	130.9	72.5	69.3	102	70	74
Q9NTK5	Obg-like ATPase 1 OS=Homo sapiens OX=9606 GN=OLA1 PE=1 SV=2	0	26	10	14	10	396	1.589	1.006	1.191	0.988	1.023	140.5	88.4	88.9	105.3	87.3	90.4
P36551	Oxygen-dependent coproporphyrinogen-III oxidase, mitochondrial OS=Homo sapiens OX=9606 GN=CPOX PE=1 SV=3	0	17	5	6	5	454	1.315	0.888	1.225	1.069	0.962	103.6	78.8	69.9	96.5	84.2	75.8
P23588	Eukaryotic translation initiation factor 4B OS=Homo sapiens OX=9606 GN=EIF4B PE=1 SV=2	0	19	10	11	10	611	1.497	1.021	1.407	0.994	0.999	133.4	89.1	91	125.4	88.6	89.1
O75131	Copine-3 OS=Homo sapiens OX=9606 GN=CPNE3 PE=1 SV=1	0	20	9	12	8	537	0.977	0.982	0.908	1.007	0.979	101.3	103.7	101.8	94.2	104.4	101.5
P46977	Dolichyl-diphosphooligosaccharide--protein glycosyltransferase subunit STT3A OS=Homo sapiens OX=9606 GN=STT3A PE=1 SV=2	0	13	9	13	8	705	1.286	1.091	1.173	1.124	1.104	102.2	79.5	86.7	93.2	89.3	87.7
O14950	Myosin regulatory light chain 12B OS=Homo sapiens OX=9606 GN=MYL12B PE=1 SV=2	0	48	8	13	8	172	1.533	0.883	1.135	0.868	0.924	135.3	88.2	77.9	100.1	76.6	81.5
Q99497	Parkinson disease protein 7 OS=Homo sapiens OX=9606 GN=PARK7 PE=1 SV=2	0	50	8	11	8	189	1.58	0.984	1.126	1.02	1.041	118.8	75.2	74	84.7	76.7	78.3
Q99733	Nucleosome assembly protein 1-like 4 OS=Homo sapiens OX=9606 GN=NAP1L4 PE=1 SV=1	0	13	6	9	4	375	1.621	0.985	1.22	0.936	1.057	136.5	84.2	82.9	102.8	78.8	89
Q92522	Histone H1.10 OS=Homo sapiens OX=9606 GN=H1-10 PE=1 SV=1	0	31	7	10	7	213	0.831	1.074	0.813	1.043	1.073	66.4	80	85.9	65	83.4	85.8
P62318	Small nuclear ribonucleoprotein Sm D3 OS=Homo sapiens OX=9606 GN=SNRPD3 PE=1 SV=1	0	40	3	8	3	126	0.722	1.023	1.067	1.073	1.033	79.8	110.5	113	117.9	118.6	114.1
Q9UBS4	DnaJ homolog subfamily B member 11 OS=Homo sapiens OX=9606 GN=DNAJB11 PE=1 SV=1	0	18	5	5	5	358	1.293	1.018	1.059	1.053	1.117	117.5	90.9	92.5	96.2	95.7	101.5
O15144	Actin-related protein 2/3 complex subunit 2 OS=Homo sapiens OX=9606 GN=ARPC2 PE=1 SV=1	0	29	8	9	8	300	1.724	0.968	1.331	0.956	0.963	141.8	82.2	79.6	109.5	78.6	79.2
P46060	Ran GTPase-activating protein 1 OS=Homo sapiens OX=9606 GN=RANGAP1 PE=1 SV=1	0	16	8	9	8	587	0.765	0.982	0.84	0.939	0.966	79.9	104.5	102.7	87.8	98.2	101
Q96ST3	Paired amphipathic helix protein Sin3a OS=Homo sapiens OX=9606 GN=SIN3A PE=1 SV=2	0	8	8	9	8	1273	0.608	1.033	0.743	1.019	1.007	67.6	111.1	114.7	82.6	113.2	111.8
P62829	60S ribosomal protein L23 OS=Homo sapiens OX=9606 GN=RPL23 PE=1 SV=1	0	43	6	15	6	140	1.345	1.025	1.513	1.029	1.058	128.2	95.3	97.6	144.1	98.1	100.8
Q96I99	Succinate--CoA ligase [GDP-forming] subunit beta, mitochondrial OS=Homo sapiens OX=9606 GN=SUCLG2 PE=1 SV=2	0	22	10	12	10	432	1.506	0.981	1.189	1.09	1.032	134.9	89.6	87.9	106.5	97.7	92.5
P50502	Hsc70-interacting protein OS=Homo sapiens OX=9606 GN=ST13 PE=1 SV=2	0	18	6	9	6	369	1.502	0.983	1.1	0.96	1.014	134.2	89.4	87.8	98.3	85.8	90.6
Q9BVJ6	U3 small nucleolar RNA-associated protein 14 homolog A OS=Homo sapiens OX=9606 GN=UTP14A PE=1 SV=1	0	14	9	9	9	771	0.329	1.019	0.534	1.011	1.068	36.1	109.9	111.9	58.7	111	117.4
Q53GS9	U4/U6.U5 tri-snRNP-associated protein 2 OS=Homo sapiens OX=9606 GN=USP39 PE=1 SV=2	0	18	9	12	9	565	0.373	1.036	0.594	0.966	0.943	47.7	127.7	132.2	75.9	123.3	120.5
P46779	60S ribosomal protein L28 OS=Homo sapiens OX=9606 GN=RPL28 PE=1 SV=3	0	39	7	15	7	137	1.73	1.027	1.733	0.944	1.025	148.3	85.7	88	148.5	81	87.9
P18085	ADP-ribosylation factor 4 OS=Homo sapiens OX=9606 GN=ARF4 PE=1 SV=3	0	35	5	11	3	180	1.168	1.015	1.099	1.045	1.037	116.3	99.6	101.1	109.5	104	103.3
Q8IWS0	PHD finger protein 6 OS=Homo sapiens OX=9606 GN=PHF6 PE=1 SV=1	0	21	7	12	7	365	0.351	1.013	0.635	1.024	0.959	45.3	129.3	131	82.1	132.4	124
Q92879	CUGBP Elav-like family member 1 OS=Homo sapiens OX=9606 GN=CELF1 PE=1 SV=2	0	15	6	9	6	486	0.582	0.999	0.866	0.955	1.026	61.8	106.2	106.1	92	101.5	109
Q12849	G-rich sequence factor 1 OS=Homo sapiens OX=9606 GN=GRSF1 PE=1 SV=3	0	20	6	6	6	480	1.298	0.942	1.42	1.019	1.017	116.9	90.1	84.9	127.9	91.8	91.6
P78386	Keratin, type II cuticular Hb5 OS=Homo sapiens OX=9606 GN=KRT85 PE=1 SV=1	0	14	8	13	2	507	0.12	0.895	0.18	0.927	0.722	19.8	165.5	148.2	29.9	153.5	119.5
P19367	Hexokinase-1 OS=Homo sapiens OX=9606 GN=HK1 PE=1 SV=3	0	10	9	9	7	917	1.345	0.985	1.324	1.025	0.991	119.1	88.6	87.2	117.3	90.8	87.8
Q13363	C-terminal-binding protein 1 OS=Homo sapiens OX=9606 GN=CTBP1 PE=1 SV=2	0	17	6	8	4	440	0.54	0.882	0.784	0.981	0.954	67.3	124.6	110	97.7	122.2	118.9
P46778	60S ribosomal protein L21 OS=Homo sapiens OX=9606 GN=RPL21 PE=1 SV=2	0	41	7	13	7	160	1.796	1.005	1.879	1.043	1.062	146.3	81.4	81.8	153	84.9	86.5
Q9Y2R9	28S ribosomal protein S7, mitochondrial OS=Homo sapiens OX=9606 GN=MRPS7 PE=1 SV=2	0	31	7	8	7	242	1.172	0.952	1.288	0.975	0.963	108.6	92.6	88.2	119.3	90.3	89.2
Q8N8A6	ATP-dependent RNA helicase DDX51 OS=Homo sapiens OX=9606 GN=DDX51 PE=1 SV=3	0	15	7	8	7	666	0.405	0.994	0.588	0.997	0.995	47.1	116.3	115.5	68.4	115.9	115.7
Q9UBF2	Coatomer subunit gamma-2 OS=Homo sapiens OX=9606 GN=COPG2 PE=1 SV=1	0	15	11	12	10	871	0.849	1.007	0.959	1.076	1.088	87	102.6	103.3	98.3	110.4	111.6
Q9Y3A5	Ribosome maturation protein SBDS OS=Homo sapiens OX=9606 GN=SBDS PE=1 SV=4	0	33	7	10	7	250	1.245	0.985	1.163	0.987	0.999	115.1	92.4	91	107.5	91.3	92.4
P30419	Glycylpeptide N-tetradecanoyltransferase 1 OS=Homo sapiens OX=9606 GN=NMT1 PE=1 SV=2	0	20	7	10	7	496	1.779	0.949	1.33	0.968	1.015	150.8	84.7	80.4	112.7	82	86.1
P28070	Proteasome subunit beta type-4 OS=Homo sapiens OX=9606 GN=PSMB4 PE=1 SV=4	0	29	5	9	5	264	1.329	0.993	1.267	1.047	1.034	101.8	76.6	76.1	97.1	80.2	79.2
P25398	40S ribosomal protein S12 OS=Homo sapiens OX=9606 GN=RPS12 PE=1 SV=3	0	36	4	9	4	132	1.339	0.877	1.602	0.959	0.957	114.1	85.2	74.7	136.5	81.7	81.6
P51398	28S ribosomal protein S29, mitochondrial OS=Homo sapiens OX=9606 GN=DAP3 PE=1 SV=1	0	21	7	9	7	398	1.246	0.935	1.407	0.983	1.045	106.8	85.7	80.1	120.5	84.2	89.5
P07384	Calpain-1 catalytic subunit OS=Homo sapiens OX=9606 GN=CAPN1 PE=1 SV=1	0	16	8	9	8	714	1.742	1.014	1.049	1.125	1.074	143.9	82.6	83.8	86.6	92.9	88.7
Q9BWU0	Kanadaptin OS=Homo sapiens OX=9606 GN=SLC4A1AP PE=1 SV=1	0	11	6	8	6	796	0.43	0.967	0.69	0.916	0.942	46.7	108.5	104.9	74.9	99.3	102.2
Q92734	Protein TFG OS=Homo sapiens OX=9606 GN=TFG PE=1 SV=2	0	22	4	7	4	400	1.507	1.01	1.162	1.017	1.07	142.1	94.3	95.2	109.6	95.9	100.9
P61081	NEDD8-conjugating enzyme Ubc12 OS=Homo sapiens OX=9606 GN=UBE2M PE=1 SV=1	0	39	8	10	8	183	0.803	0.992	0.935	0.981	1.009	85.6	106.7	105.8	99.7	104.7	107.7
P06737	Glycogen phosphorylase, liver form OS=Homo sapiens OX=9606 GN=PYGL PE=1 SV=4	0	11	8	10	6	847	1.042	1.035	0.961	0.977	1.006	107.9	103.6	107.2	99.6	101.3	104.2
Q03252	Lamin-B2 OS=Homo sapiens OX=9606 GN=LMNB2 PE=1 SV=4	0	18	11	15	9	620	0.207	0.93	0.304	0.844	0.723	34.7	168	156.2	51	141.7	121.5
P12270	Nucleoprotein TPR OS=Homo sapiens OX=9606 GN=TPR PE=1 SV=3	0	4	7	7	7	2363	0.325	0.98	0.482	0.9	0.918	38.7	119.2	116.8	57.4	107.2	109.4
Q92890	Ubiquitin recognition factor in ER-associated degradation protein 1 OS=Homo sapiens OX=9606 GN=UFD1 PE=1 SV=3	0	35	8	8	8	307	0.865	0.97	0.949	0.991	0.915	89.7	103.7	100.5	98.4	102.8	94.9
P40261	Nicotinamide N-methyltransferase OS=Homo sapiens OX=9606 GN=NNMT PE=1 SV=1	0	23	6	8	6	264	1.224	1.061	1.061	1.011	1.034	122.3	99.9	106	106	101	103.3
Q04837	Single-stranded DNA-binding protein, mitochondrial OS=Homo sapiens OX=9606 GN=SSBP1 PE=1 SV=1	0	40	5	8	5	148	1.364	0.947	1.399	1.092	1.011	119.4	87.5	82.9	122.5	95.6	88.5
Q9NR28	Diablo homolog, mitochondrial OS=Homo sapiens OX=9606 GN=DIABLO PE=1 SV=1	0	28	6	12	6	239	1.195	0.942	1.172	1.069	1.035	110.2	92.2	86.8	108	98.6	95.4
Q8N1G4	Leucine-rich repeat-containing protein 47 OS=Homo sapiens OX=9606 GN=LRRC47 PE=1 SV=1	0	13	7	8	7	583	1.686	1.005	1.269	0.906	1.002	149.3	88.6	89	112.3	80.2	88.8
Q9Y6N5	Sulfide:quinone oxidoreductase, mitochondrial OS=Homo sapiens OX=9606 GN=SQOR PE=1 SV=1	0	20	9	10	9	450	1.998	0.965	1.388	1.14	1.045	147.5	73.8	71.3	102.5	84.2	77.2
P28288	ATP-binding cassette sub-family D member 3 OS=Homo sapiens OX=9606 GN=ABCD3 PE=1 SV=1	0	14	7	8	7	659	0.928	0.986	0.912	1.085	1.063	93.1	100.3	98.9	91.4	108.9	106.7
Q8N1F7	Nuclear pore complex protein Nup93 OS=Homo sapiens OX=9606 GN=NUP93 PE=1 SV=2	0	12	10	11	10	819	0.419	0.934	0.517	0.854	0.772	54.4	130	121.4	67.2	111	100.3
Q6PI48	Aspartate--tRNA ligase, mitochondrial OS=Homo sapiens OX=9606 GN=DARS2 PE=1 SV=1	0	18	9	10	9	645	1.401	0.929	1.203	1.031	0.979	111.7	79.7	74.1	95.9	82.2	78
Q9UPT8	Zinc finger CCCH domain-containing protein 4 OS=Homo sapiens OX=9606 GN=ZC3H4 PE=1 SV=3	0	11	7	8	7	1303	0.16	1.022	0.404	0.987	0.917	21.8	136.2	139.2	55.1	134.5	125
P49750	YLP motif-containing protein 1 OS=Homo sapiens OX=9606 GN=YLPM1 PE=1 SV=4	0	6	9	9	8	2146	0.277	0.969	0.344	0.909	0.863	34.3	123.8	119.9	42.6	112.6	106.9
P62714	Serine/threonine-protein phosphatase 2A catalytic subunit beta isoform OS=Homo sapiens OX=9606 GN=PPP2CB PE=1 SV=1	0	25	5	7	1	309	0.998	0.894	0.996	0.933	1.006	117	117.2	104.8	116.7	109.4	117.9
P09382	Galectin-1 OS=Homo sapiens OX=9606 GN=LGALS1 PE=1 SV=2	0	45	6	10	6	135	0.765	0.847	0.826	0.923	0.964	84.4	110.4	93.5	91.3	101.9	106.4
Q09028	Histone-binding protein RBBP4 OS=Homo sapiens OX=9606 GN=RBBP4 PE=1 SV=3	0	25	6	9	4	425	0.494	0.954	0.854	0.969	1.036	59	119.3	113.8	101.9	115.6	123.6
Q9Y295	Developmentally-regulated GTP-binding protein 1 OS=Homo sapiens OX=9606 GN=DRG1 PE=1 SV=1	0	21	6	9	5	367	1.375	0.944	1.319	0.956	0.962	124.4	90.5	85.4	119.3	86.5	87.1
P16949	Stathmin OS=Homo sapiens OX=9606 GN=STMN1 PE=1 SV=3	0	45	8	10	8	149	1.321	0.923	0.875	0.961	0.999	117.6	89	82.2	77.9	85.6	89
Q6P1J9	Parafibromin OS=Homo sapiens OX=9606 GN=CDC73 PE=1 SV=1	0	17	7	9	7	531	0.406	1.02	0.637	0.96	0.964	44.7	110	112.1	70.1	105.6	106.1
P40925	Malate dehydrogenase, cytoplasmic OS=Homo sapiens OX=9606 GN=MDH1 PE=1 SV=4	0	26	8	10	8	334	1.771	1.004	1.281	1.018	1.064	155.3	87.7	88.1	112.4	89.2	93.3
Q13442	28 kDa heat- and acid-stable phosphoprotein OS=Homo sapiens OX=9606 GN=PDAP1 PE=1 SV=1	0	27	5	8	5	181	1.59	1.035	1.252	0.991	1.045	126.2	79.4	82.1	99.4	78.6	83
P62249	40S ribosomal protein S16 OS=Homo sapiens OX=9606 GN=RPS16 PE=1 SV=2	0	38	8	15	8	146	1.524	1.038	1.548	1.123	1.077	131.9	86.6	89.9	134.1	97.2	93.3
Q13155	Aminoacyl tRNA synthase complex-interacting multifunctional protein 2 OS=Homo sapiens OX=9606 GN=AIMP2 PE=1 SV=2	0	29	8	10	8	320	1.636	0.992	1.467	0.973	1.003	133.3	81.5	80.8	119.6	79.3	81.7
P30041	Peroxiredoxin-6 OS=Homo sapiens OX=9606 GN=PRDX6 PE=1 SV=3	0	33	8	11	8	224	1.281	1.03	1.033	1.072	1.073	115.4	90.1	92.8	93.1	96.6	96.6
Q14677	Clathrin interactor 1 OS=Homo sapiens OX=9606 GN=CLINT1 PE=1 SV=1	0	13	7	8	6	625	1.162	0.962	1.01	0.913	0.932	110.8	95.4	91.7	96.3	87.1	88.9
Q96RP9	Elongation factor G, mitochondrial OS=Homo sapiens OX=9606 GN=GFM1 PE=1 SV=2	0	12	7	9	7	751	1.477	0.992	1.33	1.03	1.107	130.3	88.3	87.5	117.4	90.9	97.7
P43304	Glycerol-3-phosphate dehydrogenase, mitochondrial OS=Homo sapiens OX=9606 GN=GPD2 PE=1 SV=3	0	16	7	7	7	727	1.155	0.913	1.098	0.957	0.967	113.6	98.3	89.8	107.9	94.1	95.1
Q53H82	Endoribonuclease LACTB2 OS=Homo sapiens OX=9606 GN=LACTB2 PE=1 SV=2	0	20	6	8	6	288	1.388	0.943	0.971	1.024	1.028	138	99.4	93.7	96.5	101.8	102.2
O75489	NADH dehydrogenase [ubiquinone] iron-sulfur protein 3, mitochondrial OS=Homo sapiens OX=9606 GN=NDUFS3 PE=1 SV=1	0	31	7	9	7	264	1.756	0.962	1.35	1.097	1.024	146.9	83.7	80.5	113	91.8	85.7
P20339	Ras-related protein Rab-5A OS=Homo sapiens OX=9606 GN=RAB5A PE=1 SV=2	0	32	5	8	4	215	1.298	0.95	1.019	0.982	1.028	123.7	95.3	90.5	97.1	93.6	97.9
P05204	Non-histone chromosomal protein HMG-17 OS=Homo sapiens OX=9606 GN=HMGN2 PE=1 SV=3	0	52	6	12	4	90	0.961	1.028	1.092	1.066	1.029	89.3	93	95.6	101.5	99.1	95.7
P57721	Poly(rC)-binding protein 3 OS=Homo sapiens OX=9606 GN=PCBP3 PE=1 SV=2	0	20	6	10	1	371	0.578	0.966	0.845	0.981	0.992	64.7	112	108.1	94.6	109.9	111.1
O95757	Heat shock 70 kDa protein 4L OS=Homo sapiens OX=9606 GN=HSPA4L PE=1 SV=3	0	13	8	9	6	839	1.084	0.993	0.909	0.981	1.026	91.9	84.7	84.1	77	83.1	86.9
Q9UG63	ATP-binding cassette sub-family F member 2 OS=Homo sapiens OX=9606 GN=ABCF2 PE=1 SV=2	0	17	8	8	8	623	1.238	0.997	1.224	1.013	1.08	113.9	92	91.7	112.7	93.2	99.4
Q8WXF1	Paraspeckle component 1 OS=Homo sapiens OX=9606 GN=PSPC1 PE=1 SV=1	0	18	7	9	7	523	0.227	1.015	0.43	0.985	0.93	29.8	131.1	133	56.4	129.1	121.9
P67775	Serine/threonine-protein phosphatase 2A catalytic subunit alpha isoform OS=Homo sapiens OX=9606 GN=PPP2CA PE=1 SV=1	0	25	5	8	1	309	1.326	0.946	1.037	0.944	1.061	107.6	81.1	76.8	84.1	76.6	86.1
Q99848	Probable rRNA-processing protein EBP2 OS=Homo sapiens OX=9606 GN=EBNA1BP2 PE=1 SV=2	0	26	8	12	8	306	0.356	1.081	0.611	1.012	1.044	41.9	117.6	127.2	71.8	119	122.9
Q9H307	Pinin OS=Homo sapiens OX=9606 GN=PNN PE=1 SV=5	0	9	8	11	8	717	0.201	0.977	0.335	0.866	0.816	26.9	134	130.9	44.9	116	109.3
Q99986	Serine/threonine-protein kinase VRK1 OS=Homo sapiens OX=9606 GN=VRK1 PE=1 SV=1	0	22	8	8	8	396	0.821	1.016	0.899	1.006	1.002	81.3	99	100.6	89	99.6	99.2
Q8TC12	Retinol dehydrogenase 11 OS=Homo sapiens OX=9606 GN=RDH11 PE=1 SV=2	0	16	4	7	4	318	1.068	0.93	0.945	0.956	1.021	107.2	100.4	93.4	94.8	96	102.5
Q14019	Coactosin-like protein OS=Homo sapiens OX=9606 GN=COTL1 PE=1 SV=3	0	55	9	14	9	142	0.965	0.963	0.875	0.978	1.033	96.3	99.7	96	87.3	97.5	103
Q5BKZ1	DBIRD complex subunit ZNF326 OS=Homo sapiens OX=9606 GN=ZNF326 PE=1 SV=2	0	18	8	8	8	582	0.331	1.005	0.546	0.976	0.957	40.5	122.4	123	66.8	119.5	117.1
P49207	60S ribosomal protein L34 OS=Homo sapiens OX=9606 GN=RPL34 PE=1 SV=3	0	38	7	12	7	117	1.66	1.037	1.77	1.028	1.059	141.8	85.4	88.6	151.2	87.8	90.4
Q01105	Protein SET OS=Homo sapiens OX=9606 GN=SET PE=1 SV=3	0	23	5	9	5	290	0.835	1.006	0.997	1.034	1.066	79.3	94.9	95.4	94.6	98.1	101.2
P46100	Transcriptional regulator ATRX OS=Homo sapiens OX=9606 GN=ATRX PE=1 SV=5	0	3	6	6	6	2492	0.333	1.053	0.584	0.972	0.935	45.8	137.5	144.8	80.2	133.6	128.5
Q6FI81	Anamorsin OS=Homo sapiens OX=9606 GN=CIAPIN1 PE=1 SV=2	0	28	8	10	8	312	0.991	0.984	0.895	0.994	1.026	93.8	94.7	93.2	84.7	94.1	97.2
P19387	DNA-directed RNA polymerase II subunit RPB3 OS=Homo sapiens OX=9606 GN=POLR2C PE=1 SV=2	0	35	6	7	6	275	0.828	1.011	1.046	1.019	1.085	83.8	101.3	102.5	105.9	103.2	110
Q9Y512	Sorting and assembly machinery component 50 homolog OS=Homo sapiens OX=9606 GN=SAMM50 PE=1 SV=3	0	18	7	9	7	469	0.941	0.935	1.196	1.088	1.01	88.5	94	87.9	112.4	102.2	94.9
Q9Y2W2	WW domain-binding protein 11 OS=Homo sapiens OX=9606 GN=WBP11 PE=1 SV=1	0	15	8	8	8	641	0.252	0.984	0.513	0.927	0.934	27.4	108.8	107.1	55.9	100.9	101.6
O75400	Pre-mRNA-processing factor 40 homolog A OS=Homo sapiens OX=9606 GN=PRPF40A PE=1 SV=2	0	9	8	8	8	957	0.233	1.014	0.385	0.845	0.767	33	141.4	143.4	54.5	119.5	108.5
Q70UQ0	Inhibitor of nuclear factor kappa-B kinase-interacting protein OS=Homo sapiens OX=9606 GN=IKBIP PE=1 SV=1	0	18	6	10	6	350	0.99	0.962	1.28	1.064	1.016	95.7	96.6	92.9	123.6	102.8	98.2
Q96EY7	Pentatricopeptide repeat domain-containing protein 3, mitochondrial OS=Homo sapiens OX=9606 GN=PTCD3 PE=1 SV=3	0	16	9	11	9	689	1.227	0.976	1.314	1.054	1.062	106.9	87.1	85	114.4	91.7	92.5
Q969X6	U3 small nucleolar RNA-associated protein 4 homolog OS=Homo sapiens OX=9606 GN=UTP4 PE=1 SV=1	0	16	8	9	8	686	0.447	0.946	0.767	1.029	1.038	52.5	117.4	111.1	90	120.8	121.9
Q15061	WD repeat-containing protein 43 OS=Homo sapiens OX=9606 GN=WDR43 PE=1 SV=3	0	14	7	9	7	677	0.347	1.003	0.697	1.032	1.072	39.9	115	115.3	80.1	118.6	123.2
O95782	AP-2 complex subunit alpha-1 OS=Homo sapiens OX=9606 GN=AP2A1 PE=1 SV=3	0	10	8	8	5	977	1.409	0.991	1.137	0.938	0.891	132.7	94.2	93.3	107	88.3	83.9
O00487	26S proteasome non-ATPase regulatory subunit 14 OS=Homo sapiens OX=9606 GN=PSMD14 PE=1 SV=1	0	21	5	6	5	310	1.242	1.089	1.137	1.06	1.092	121.4	97.8	106.4	111.1	103.6	106.8
O95994	Anterior gradient protein 2 homolog OS=Homo sapiens OX=9606 GN=AGR2 PE=1 SV=1	0	43	6	9	6	175	3.801	1.083	1.609	1.039	1.106	171.4	45.1	48.8	72.6	46.8	49.8
O95433	Activator of 90 kDa heat shock protein ATPase homolog 1 OS=Homo sapiens OX=9606 GN=AHSA1 PE=1 SV=1	0	27	7	10	7	338	1.206	1.027	1.101	1.07	1.054	112.1	93	95.5	102.4	99.5	98
P51531	Probable global transcription activator SNF2L2 OS=Homo sapiens OX=9606 GN=SMARCA2 PE=1 SV=2	0	6	7	8	7	1590	0.358	1.019	0.658	0.992	0.952	44	123	125.3	80.9	122	117.1
P41250	Glycine--tRNA ligase OS=Homo sapiens OX=9606 GN=GARS1 PE=1 SV=3	0	13	8	9	8	739	1.646	0.979	1.127	1.046	1.09	121.9	74.1	72.5	83.5	77.5	80.7
Q12789	General transcription factor 3C polypeptide 1 OS=Homo sapiens OX=9606 GN=GTF3C1 PE=1 SV=4	0	4	6	6	6	2109	0.328	0.978	0.626	0.914	0.897	42.4	129.5	126.7	81.1	118.4	116.2
Q9BZK7	F-box-like/WD repeat-containing protein TBL1XR1 OS=Homo sapiens OX=9606 GN=TBL1XR1 PE=1 SV=1	0	14	7	9	5	514	0.396	0.983	0.66	0.95	0.958	51.6	130.3	128.1	86.1	123.8	124.9
P61923	Coatomer subunit zeta-1 OS=Homo sapiens OX=9606 GN=COPZ1 PE=1 SV=1	0	27	5	6	5	177	1.166	1.013	1.103	0.989	0.986	112.3	96.4	97.6	106.3	95.3	95
Q8TED0	U3 small nucleolar RNA-associated protein 15 homolog OS=Homo sapiens OX=9606 GN=UTP15 PE=1 SV=3	0	18	7	7	7	518	0.346	1.041	0.637	1.004	1.045	39.7	114.9	119.6	73.2	115.4	120
P62979	Ubiquitin-40S ribosomal protein S27a OS=Homo sapiens OX=9606 GN=RPS27A PE=1 SV=2	0	42	6	17	6	156	0.973	1.1	1.052	0.944	1.117	98.7	101.5	111.7	106.8	95.8	113.4
P07305	Histone H1.0 OS=Homo sapiens OX=9606 GN=H1-0 PE=1 SV=3	0	27	7	13	7	194	0.924	1.096	1.355	1.09	1.033	92.8	100.5	110.2	136.2	109.6	103.8
P43897	Elongation factor Ts, mitochondrial OS=Homo sapiens OX=9606 GN=TSFM PE=1 SV=2	0	23	5	6	5	325	1.326	1.003	1.2	1.03	1.026	105.1	79.3	79.5	95.1	81.7	81.3
P61011	Signal recognition particle 54 kDa protein OS=Homo sapiens OX=9606 GN=SRP54 PE=1 SV=1	0	17	7	8	7	504	1.435	1.038	1.391	1.022	1.086	120.1	83.7	86.9	116.4	85.6	90.9
Q99426	Tubulin-folding cofactor B OS=Homo sapiens OX=9606 GN=TBCB PE=1 SV=2	0	34	8	13	8	244	0.999	0.986	0.97	0.974	0.956	107.2	107.3	105.7	104.1	104.5	102.6
Q8IY67	Ribonucleoprotein PTB-binding 1 OS=Homo sapiens OX=9606 GN=RAVER1 PE=1 SV=1	0	11	4	6	4	606	0.323	1.009	0.515	0.947	0.99	36.8	113.9	114.9	58.6	107.8	112.7
Q9H6R4	Nucleolar protein 6 OS=Homo sapiens OX=9606 GN=NOL6 PE=1 SV=2	0	11	8	8	8	1146	0.307	1.005	0.567	1.016	1.003	32.9	107.3	107.8	60.8	109	107.6
Q9NZN4	EH domain-containing protein 2 OS=Homo sapiens OX=9606 GN=EHD2 PE=1 SV=2	0	20	11	11	10	543	1.186	0.921	1.008	0.994	0.996	89.7	75.6	69.6	76.2	75.2	75.3
P62491	Ras-related protein Rab-11A OS=Homo sapiens OX=9606 GN=RAB11A PE=1 SV=3	0	37	8	12	8	216	1.659	1.029	1.203	1.005	1.011	140.5	84.7	87.2	101.9	85.1	85.6
Q7L1Q6	Basic leucine zipper and W2 domain-containing protein 1 OS=Homo sapiens OX=9606 GN=BZW1 PE=1 SV=1	0	16	7	9	6	419	1.528	1.021	1.398	1.026	1.003	138	90.3	92.2	126.3	92.6	90.6
P40937	Replication factor C subunit 5 OS=Homo sapiens OX=9606 GN=RFC5 PE=1 SV=1	0	27	7	7	7	340	0.655	1.012	0.85	1.026	0.963	60.8	92.8	93.9	78.8	95.2	89.4
P28838	Cytosol aminopeptidase OS=Homo sapiens OX=9606 GN=LAP3 PE=1 SV=3	0	14	6	7	6	519	1.702	1.01	1.153	1.033	1.05	130	76.4	77.1	88.1	78.9	80.3
Q96RS6	NudC domain-containing protein 1 OS=Homo sapiens OX=9606 GN=NUDCD1 PE=1 SV=2	0	15	7	9	7	583	0.792	1.036	0.969	1.05	1.068	74.6	94.1	97.5	91.2	98.8	100.5
Q9H2P0	Activity-dependent neuroprotector homeobox protein OS=Homo sapiens OX=9606 GN=ADNP PE=1 SV=1	0	10	8	9	8	1102	0.431	0.985	0.542	0.899	0.924	52.1	120.8	118.9	65.5	108.6	111.6
P62277	40S ribosomal protein S13 OS=Homo sapiens OX=9606 GN=RPS13 PE=1 SV=2	0	39	7	10	7	151	1.691	1.03	1.776	1.014	1.037	139	82.2	84.7	146	83.4	85.3
P24539	ATP synthase F(0) complex subunit B1, mitochondrial OS=Homo sapiens OX=9606 GN=ATP5PB PE=1 SV=2	0	29	8	8	8	256	1.966	0.969	1.331	1.016	1.062	163.1	82.9	80.4	110.4	84.2	88.1
P26358	DNA (cytosine-5)-methyltransferase 1 OS=Homo sapiens OX=9606 GN=DNMT1 PE=1 SV=2	0	6	8	8	8	1616	0.429	1.006	0.75	0.946	0.971	46.9	109.2	109.8	81.9	103.4	106.1
P45973	Chromobox protein homolog 5 OS=Homo sapiens OX=9606 GN=CBX5 PE=1 SV=1	0	21	5	8	5	191	0.489	1.017	0.684	1.023	0.991	61.1	124.9	127	85.4	127.8	123.8
P08758	Annexin A5 OS=Homo sapiens OX=9606 GN=ANXA5 PE=1 SV=2	0	32	9	11	9	320	1.391	1.003	1.034	0.986	0.985	128.8	92.6	92.9	95.8	91.3	91.2
Q7L5N1	COP9 signalosome complex subunit 6 OS=Homo sapiens OX=9606 GN=COPS6 PE=1 SV=1	0	27	6	6	6	327	1.044	0.984	1.097	1.033	1.016	98.1	94	92.5	103.2	97.1	95.5
Q14137	Ribosome biogenesis protein BOP1 OS=Homo sapiens OX=9606 GN=BOP1 PE=1 SV=2	0	13	7	9	7	746	0.233	1.023	0.47	1.025	0.995	29.4	126.2	129.1	59.3	129.4	125.5
O15372	Eukaryotic translation initiation factor 3 subunit H OS=Homo sapiens OX=9606 GN=EIF3H PE=1 SV=1	0	27	8	11	8	352	1.446	0.925	1.502	0.927	1.033	107.8	74.6	69	112	69.1	77
P30043	Flavin reductase (NADPH) OS=Homo sapiens OX=9606 GN=BLVRB PE=1 SV=3	0	43	5	7	5	206	1.401	0.971	0.952	0.967	0.999	141.4	100.9	98	96.1	97.5	100.8
Q9UQ35	Serine/arginine repetitive matrix protein 2 OS=Homo sapiens OX=9606 GN=SRRM2 PE=1 SV=2	0	5	9	9	9	2752	0.236	0.97	0.354	0.79	0.744	30.7	130	126.1	46	102.8	96.8
Q02543	60S ribosomal protein L18a OS=Homo sapiens OX=9606 GN=RPL18A PE=1 SV=2	0	31	6	9	6	176	1.552	1.035	1.676	0.985	1.079	123.7	79.8	82.6	133.7	78.5	86.1
P60510	Serine/threonine-protein phosphatase 4 catalytic subunit OS=Homo sapiens OX=9606 GN=PPP4C PE=1 SV=1	0	25	5	5	4	307	0.995	0.981	0.978	0.946	0.914	113.8	114.3	112.1	111.8	108.2	104.5
P12236	ADP/ATP translocase 3 OS=Homo sapiens OX=9606 GN=SLC25A6 PE=1 SV=4	0	22	7	10	2	298	1.746	1.003	1.473	1.249	1.043	154	88.2	88.4	129.9	110.1	92
P19012	Keratin, type I cytoskeletal 15 OS=Homo sapiens OX=9606 GN=KRT15 PE=1 SV=3	0	14	7	12	1	456
Q86V81	THO complex subunit 4 OS=Homo sapiens OX=9606 GN=ALYREF PE=1 SV=3	0	35	5	7	5	257	0.571	1.02	0.838	1.033	1.022	64.9	113.7	116	95.3	117.5	116.3
Q16719	Kynureninase OS=Homo sapiens OX=9606 GN=KYNU PE=1 SV=1	0	15	4	5	4	465	1.993	1.005	1.356	1.081	1.099	160.3	80.5	80.9	109.1	87	88.5
Q06124	Tyrosine-protein phosphatase non-receptor type 11 OS=Homo sapiens OX=9606 GN=PTPN11 PE=1 SV=3	0	14	6	6	6	593	1.01	1.004	0.915	0.949	1.021	98.4	97.5	97.9	89.2	92.5	99.5
P37108	Signal recognition particle 14 kDa protein OS=Homo sapiens OX=9606 GN=SRP14 PE=1 SV=2	0	35	6	9	6	136	0.817	1.022	0.997	1.016	1.054	85.2	104.3	106.5	104	106	109.9
Q8NFC6	Biorientation of chromosomes in cell division protein 1-like 1 OS=Homo sapiens OX=9606 GN=BOD1L1 PE=1 SV=2	0	3	7	7	7	3051	0.511	1.015	0.853	1.059	1.001	38	74.4	75.5	63.5	78.8	74.5
Q06323	Proteasome activator complex subunit 1 OS=Homo sapiens OX=9606 GN=PSME1 PE=1 SV=1	0	37	9	11	9	249	1.705	1.014	1.109	1.045	1.049	143.9	84.4	85.6	93.6	88.1	88.5
P61204	ADP-ribosylation factor 3 OS=Homo sapiens OX=9606 GN=ARF3 PE=1 SV=2	0	35	5	11	2	181	1.197	1.031	0.98	1.013	1.03	128.5	107.3	110.7	105.2	108.7	110.5
P54819	Adenylate kinase 2, mitochondrial OS=Homo sapiens OX=9606 GN=AK2 PE=1 SV=2	0	34	7	9	7	239	1.739	0.966	1.416	1.051	1.056	145.2	83.5	80.6	118.3	87.8	88.2
Q16204	Coiled-coil domain-containing protein 6 OS=Homo sapiens OX=9606 GN=CCDC6 PE=1 SV=2	0	15	7	8	7	474	0.953	0.974	0.864	0.95	0.994	85.9	90.1	87.8	77.9	85.6	89.6
Q8NBU5	ATPase family AAA domain-containing protein 1 OS=Homo sapiens OX=9606 GN=ATAD1 PE=1 SV=1	0	18	5	5	5	361	1.051	1.002	1.09	1.074	1.033	107.3	102.1	102.3	111.3	109.7	105.5
Q15363	Transmembrane emp24 domain-containing protein 2 OS=Homo sapiens OX=9606 GN=TMED2 PE=1 SV=1	0	34	6	8	6	201	1.506	1.009	1.126	0.944	1.142	138.2	91.7	92.6	103.3	86.6	104.8
P10599	Thioredoxin OS=Homo sapiens OX=9606 GN=TXN PE=1 SV=3	0	51	6	11	6	105	1.01	0.931	1.05	0.949	0.993	106.5	105.4	98.1	110.6	100	104.6
Q9UNX3	60S ribosomal protein L26-like 1 OS=Homo sapiens OX=9606 GN=RPL26L1 PE=1 SV=1	0	30	8	12	1	145	1.568	1.05	1.451	1.087	1.034	124.3	79.3	83.2	115	86.2	82
Q15629	Translocating chain-associated membrane protein 1 OS=Homo sapiens OX=9606 GN=TRAM1 PE=1 SV=3	0	14	5	9	5	374	1.179	0.97	1.166	1.088	1.126	112.5	95.4	92.5	111.3	103.8	107.4
P14735	Insulin-degrading enzyme OS=Homo sapiens OX=9606 GN=IDE PE=1 SV=4	0	8	7	7	7	1019	1.602	1.062	1.295	1.041	1.119	130	81.2	86.2	105.1	84.5	90.8
P12081	Histidine--tRNA ligase, cytoplasmic OS=Homo sapiens OX=9606 GN=HARS1 PE=1 SV=2	0	13	9	10	6	509	1.543	0.94	1.149	0.965	0.994	127	82.3	77.4	94.5	79.4	81.8
Q96C36	Pyrroline-5-carboxylate reductase 2 OS=Homo sapiens OX=9606 GN=PYCR2 PE=1 SV=1	0	21	6	7	6	320	1.319	0.96	1.457	1.086	1.051	114.5	86.7	83.3	126.4	94.2	91.1
P08133	Annexin A6 OS=Homo sapiens OX=9606 GN=ANXA6 PE=1 SV=3	0	12	6	6	6	673	1.349	1.028	0.985	0.943	1.072	107.7	79.8	82.1	78.6	75.3	85.6
Q14258	E3 ubiquitin/ISG15 ligase TRIM25 OS=Homo sapiens OX=9606 GN=TRIM25 PE=1 SV=2	0	10	6	6	6	630	0.95	0.996	1.091	0.962	0.962	100.3	105.5	105.1	115.1	101.5	101.5
O14776	Transcription elongation regulator 1 OS=Homo sapiens OX=9606 GN=TCERG1 PE=1 SV=2	0	7	8	8	8	1098	0.28	1.06	0.512	0.977	0.932	37.1	132.2	140.1	67.7	129.2	123.3
P08559	Pyruvate dehydrogenase E1 component subunit alpha, somatic form, mitochondrial OS=Homo sapiens OX=9606 GN=PDHA1 PE=1 SV=3	0	26	9	10	9	390	1.383	0.974	1.218	1.102	1.015	131.5	95.1	92.6	115.8	104.8	96.5
Q3ZCQ8	Mitochondrial import inner membrane translocase subunit TIM50 OS=Homo sapiens OX=9606 GN=TIMM50 PE=1 SV=2	0	20	5	7	5	353	1.495	0.977	1.135	1.138	1.056	129.6	86.7	84.7	98.4	98.7	91.6
O43592	Exportin-T OS=Homo sapiens OX=9606 GN=XPOT PE=1 SV=2	0	11	7	7	7	962	0.916	0.982	0.981	1.009	0.974	93.6	102.2	100.3	100.2	103.1	99.5
Q9NTI5	Sister chromatid cohesion protein PDS5 homolog B OS=Homo sapiens OX=9606 GN=PDS5B PE=1 SV=1	0	7	8	8	7	1447	0.428	1.016	0.626	0.986	0.917	47	109.8	111.6	68.8	108.3	100.7
Q16576	Histone-binding protein RBBP7 OS=Homo sapiens OX=9606 GN=RBBP7 PE=1 SV=1	0	20	6	9	4	425	0.584	0.999	0.863	1.045	0.981	67.2	115.2	115.1	99.5	120.3	113
Q16795	NADH dehydrogenase [ubiquinone] 1 alpha subcomplex subunit 9, mitochondrial OS=Homo sapiens OX=9606 GN=NDUFA9 PE=1 SV=2	0	14	5	7	5	377	1.782	0.997	1.323	1.016	1.057	128.8	72.3	72.1	95.6	73.4	76.4
Q99439	Calponin-2 OS=Homo sapiens OX=9606 GN=CNN2 PE=1 SV=4	0	22	6	11	5	309	0.863	0.93	0.864	0.929	0.96	100.9	116.9	108.8	101	108.7	112.3
O94905	Erlin-2 OS=Homo sapiens OX=9606 GN=ERLIN2 PE=1 SV=1	0	23	8	12	5	339	1.134	1.002	0.968	1.016	1.004	108.9	96	96.2	92.9	97.5	96.4
P62081	40S ribosomal protein S7 OS=Homo sapiens OX=9606 GN=RPS7 PE=1 SV=1	0	26	8	12	8	194	1.662	1.008	1.754	1.009	1.062	139.4	83.8	84.5	147.1	84.6	89.1
Q6UXN9	WD repeat-containing protein 82 OS=Homo sapiens OX=9606 GN=WDR82 PE=1 SV=1	0	24	6	7	6	313	0.472	1.045	0.747	0.99	1.001	57.5	121.8	127.3	91.1	120.7	121.9
P11717	Cation-independent mannose-6-phosphate receptor OS=Homo sapiens OX=9606 GN=IGF2R PE=1 SV=3	0	4	6	6	6	2491	1.337	0.999	1.209	1.011	1.046	112.7	84.3	84.2	101.9	85.2	88.2
Q15417	Calponin-3 OS=Homo sapiens OX=9606 GN=CNN3 PE=1 SV=1	0	26	6	8	5	329	1.163	1.036	1.039	1.021	0.999	116.1	99.8	103.4	103.7	101.9	99.7
P82933	28S ribosomal protein S9, mitochondrial OS=Homo sapiens OX=9606 GN=MRPS9 PE=1 SV=2	0	21	8	9	8	396	1.227	0.933	1.322	1.085	1.011	117.7	96	89.5	126.9	104.1	97.1
P53999	Activated RNA polymerase II transcriptional coactivator p15 OS=Homo sapiens OX=9606 GN=SUB1 PE=1 SV=3	0	50	7	11	7	127	0.653	0.963	0.898	1.034	1.029	71.5	109.6	105.6	98.5	113.3	112.8
O43615	Mitochondrial import inner membrane translocase subunit TIM44 OS=Homo sapiens OX=9606 GN=TIMM44 PE=1 SV=2	0	13	5	6	5	452	1.328	0.991	1.159	1.078	1.052	119.4	89.9	89.1	104.2	96.9	94.6
Q99436	Proteasome subunit beta type-7 OS=Homo sapiens OX=9606 GN=PSMB7 PE=1 SV=1	0	19	5	9	5	277	1.543	1.061	1.44	1.065	1.024	136.2	88.3	93.6	127.1	94	90.4
Q07973	1,25-dihydroxyvitamin D(3) 24-hydroxylase, mitochondrial OS=Homo sapiens OX=9606 GN=CYP24A1 PE=1 SV=2	0	22	7	7	7	514	1.233	0.937	1.341	0.996	1.02	111.5	90.5	84.8	121.3	90.1	92.3
Q9Y6I4	Ubiquitin carboxyl-terminal hydrolase 3 OS=Homo sapiens OX=9606 GN=USP3 PE=1 SV=2	0	11	5	5	5	520	0.394	1.035	0.659	1.001	0.934	42.9	109	112.8	71.8	109.1	101.8
Q9UHD1	Cysteine and histidine-rich domain-containing protein 1 OS=Homo sapiens OX=9606 GN=CHORDC1 PE=1 SV=2	0	26	6	8	6	332	1.044	0.976	1.106	0.928	0.96	93.8	89.9	87.7	99.4	83.4	86.2
O00764	Pyridoxal kinase OS=Homo sapiens OX=9606 GN=PDXK PE=1 SV=1	0	36	7	9	7	312	1.176	0.906	0.811	0.962	0.959	112.4	95.6	86.5	77.5	92	91.6
P11908	Ribose-phosphate pyrophosphokinase 2 OS=Homo sapiens OX=9606 GN=PRPS2 PE=1 SV=2	0	18	6	6	3	318	1.575	0.905	1.035	0.876	0.888	141.3	89.8	81.2	92.9	78.6	79.7
Q9NXV6	CDKN2A-interacting protein OS=Homo sapiens OX=9606 GN=CDKN2AIP PE=1 SV=3	0	11	4	5	4	580	0.459	1.069	0.885	1.014	1.024	51.3	111.8	119.5	99	113.4	114.5
P61106	Ras-related protein Rab-14 OS=Homo sapiens OX=9606 GN=RAB14 PE=1 SV=4	0	39	7	11	7	215	1.304	1.01	1.074	1.048	1.076	108.4	83.2	84	89.3	87.2	89.5
P51570	Galactokinase OS=Homo sapiens OX=9606 GN=GALK1 PE=1 SV=1	0	22	6	7	6	392	1.096	1.007	0.98	1	0.988	105.3	96.1	96.8	94.2	96.1	95
Q92688	Acidic leucine-rich nuclear phosphoprotein 32 family member B OS=Homo sapiens OX=9606 GN=ANP32B PE=1 SV=1	0	20	6	10	6	251	0.781	1.05	0.915	1.003	1.075	85.7	109.8	115.3	100.5	110.2	118.1
Q8TAT6	Nuclear protein localization protein 4 homolog OS=Homo sapiens OX=9606 GN=NPLOC4 PE=1 SV=3	0	13	8	8	8	608	0.915	0.956	0.979	0.946	0.956	96	104.9	100.3	102.6	99.2	100.3
Q10570	Cleavage and polyadenylation specificity factor subunit 1 OS=Homo sapiens OX=9606 GN=CPSF1 PE=1 SV=2	0	5	5	5	5	1443	0.222	0.966	0.469	0.922	0.879	21.4	96.5	93.2	45.3	89	84.8
O00629	Importin subunit alpha-3 OS=Homo sapiens OX=9606 GN=KPNA4 PE=1 SV=1	0	15	4	4	3	521	0.868	0.954	1.059	0.976	1.007	92.3	106.3	101.4	112.6	103.7	107
Q13769	THO complex subunit 5 homolog OS=Homo sapiens OX=9606 GN=THOC5 PE=1 SV=2	0	12	6	7	6	683	0.425	0.97	0.763	0.989	0.923	49.8	117.2	113.7	89.4	115.9	108.1
Q92973	Transportin-1 OS=Homo sapiens OX=9606 GN=TNPO1 PE=1 SV=2	0	9	7	8	7	898	0.657	0.992	0.857	0.959	0.94	70.9	108	107.1	92.5	103.5	101.5
P27797	Calreticulin OS=Homo sapiens OX=9606 GN=CALR PE=1 SV=1	0	21	8	9	8	417	1.456	1.04	0.974	1.073	1.092	136.8	93.9	97.7	91.5	100.8	102.5
Q71UI9	Histone H2A.V OS=Homo sapiens OX=9606 GN=H2AZ2 PE=1 SV=3	0	31	5	12	3	128	0.762	1.057	1.001	1.039	1.093	85.8	112.6	119	112.7	117	123
Q13247	Serine/arginine-rich splicing factor 6 OS=Homo sapiens OX=9606 GN=SRSF6 PE=1 SV=2	0	22	7	9	5	344	0.296	0.989	0.488	0.984	0.915	30.6	103.3	102.2	50.4	101.7	94.6
O15305	Phosphomannomutase 2 OS=Homo sapiens OX=9606 GN=PMM2 PE=1 SV=1	0	28	6	8	6	246	0.949	0.985	0.95	0.966	0.988	98.1	103.4	101.9	98.2	99.9	102.2
P62851	40S ribosomal protein S25 OS=Homo sapiens OX=9606 GN=RPS25 PE=1 SV=1	0	44	7	11	7	125	1.786	1.005	1.723	0.991	1.053	137.8	77.2	77.6	133	76.5	81.3
Q01844	RNA-binding protein EWS OS=Homo sapiens OX=9606 GN=EWSR1 PE=1 SV=1	0	9	4	6	4	656	0.303	1.007	0.6	0.968	0.982	38.1	125.7	126.6	75.4	121.7	123.4
Q12965	Unconventional myosin-Ie OS=Homo sapiens OX=9606 GN=MYO1E PE=1 SV=2	0	6	4	6	4	1108	1.536	0.92	1.214	0.861	0.94	147.3	95.9	88.2	116.4	82.6	90.1
Q9Y3Z3	Deoxynucleoside triphosphate triphosphohydrolase SAMHD1 OS=Homo sapiens OX=9606 GN=SAMHD1 PE=1 SV=2	0	14	7	8	7	626	0.728	0.994	0.758	0.938	0.992	79.5	109.2	108.6	82.7	102.5	108.3
O60763	General vesicular transport factor p115 OS=Homo sapiens OX=9606 GN=USO1 PE=1 SV=2	0	7	6	7	6	962	1.243	0.906	1.002	0.926	0.983	122.7	98.7	89.4	98.9	91.4	97
P07099	Epoxide hydrolase 1 OS=Homo sapiens OX=9606 GN=EPHX1 PE=1 SV=1	0	16	7	10	7	455	1.941	1.025	1.09	1.095	1.107	120.4	62	63.6	67.6	67.9	68.7
P63220	40S ribosomal protein S21 OS=Homo sapiens OX=9606 GN=RPS21 PE=1 SV=1	0	42	4	8	4	83	1.187	0.806	1.875	0.96	0.923	112.9	95.2	76.7	178.5	91.4	87.8
Q8TCS8	Polyribonucleotide nucleotidyltransferase 1, mitochondrial OS=Homo sapiens OX=9606 GN=PNPT1 PE=1 SV=2	0	13	9	9	9	783	1.246	0.928	1.354	1.053	0.958	110.6	88.8	82.4	120.3	93.5	85.1
Q9Y263	Phospholipase A-2-activating protein OS=Homo sapiens OX=9606 GN=PLAA PE=1 SV=2	0	11	6	6	6	795	0.829	1.008	0.864	0.928	0.994	83.4	100.6	101.4	86.9	93.4	100
Q15631	Translin OS=Homo sapiens OX=9606 GN=TSN PE=1 SV=1	0	30	6	6	6	228	1.241	0.97	1.193	1.025	1.049	106.7	86	83.4	102.5	88.1	90.2
P42126	Enoyl-CoA delta isomerase 1, mitochondrial OS=Homo sapiens OX=9606 GN=ECI1 PE=1 SV=1	0	15	4	7	4	302	1.738	0.95	1.356	1.059	1.003	150.1	86.3	82	117.1	91.4	86.6
Q13616	Cullin-1 OS=Homo sapiens OX=9606 GN=CUL1 PE=1 SV=2	0	10	7	7	7	776	0.794	1.009	0.934	0.999	0.965	84.5	106.5	107.5	99.5	106.4	102.8
Q9GZZ1	N-alpha-acetyltransferase 50 OS=Homo sapiens OX=9606 GN=NAA50 PE=1 SV=1	0	34	7	7	7	169	1.346	0.98	1.201	1.038	1.039	114.1	84.7	83	101.7	87.9	88
P56182	Ribosomal RNA processing protein 1 homolog A OS=Homo sapiens OX=9606 GN=RRP1 PE=1 SV=1	0	17	5	7	5	461	0.416	1.025	0.659	1.034	1.006	49.3	118.5	121.5	78.1	122.6	119.3
Q562R1	Beta-actin-like protein 2 OS=Homo sapiens OX=9606 GN=ACTBL2 PE=1 SV=2	0	16	5	9	1	376	2.117	0.977	1.489	0.904	0.918	150.2	70.9	69.3	105.7	64.1	65.1
Q9NY61	Protein AATF OS=Homo sapiens OX=9606 GN=AATF PE=1 SV=1	0	16	6	6	6	560	0.261	0.927	0.447	0.959	0.927	33.9	130	120.5	58.2	124.7	120.5
Q14692	Ribosome biogenesis protein BMS1 homolog OS=Homo sapiens OX=9606 GN=BMS1 PE=1 SV=1	0	7	8	10	8	1282	0.168	1.027	0.356	1.037	1.03	20	119.3	122.5	42.5	123.7	122.9
O00566	U3 small nucleolar ribonucleoprotein protein MPP10 OS=Homo sapiens OX=9606 GN=MPHOSPH10 PE=1 SV=2	0	10	5	6	5	681	0.225	1.002	0.414	1.044	0.997	29.5	131.2	131.4	54.4	137	130.9
O96005	Cleft lip and palate transmembrane protein 1 OS=Homo sapiens OX=9606 GN=CLPTM1 PE=1 SV=1	0	8	4	5	4	669	1.35	0.961	0.894	1	1.062	126.1	93.4	89.7	83.5	93.4	99.2
Q9H6F5	Coiled-coil domain-containing protein 86 OS=Homo sapiens OX=9606 GN=CCDC86 PE=1 SV=1	0	24	7	8	7	360	0.382	1.047	0.933	1.013	1.051	42.7	111.8	117.1	104.3	113.2	117.5
O00469	Procollagen-lysine,2-oxoglutarate 5-dioxygenase 2 OS=Homo sapiens OX=9606 GN=PLOD2 PE=1 SV=2	0	8	5	6	5	737	1.005	0.985	0.888	1.044	1.023	101.3	100.7	99.2	89.4	105.2	103
P13693	Translationally-controlled tumor protein OS=Homo sapiens OX=9606 GN=TPT1 PE=1 SV=1	0	48	6	8	6	172	1.316	0.976	1.253	0.955	1.035	123.7	94	91.7	117.8	89.8	97.3
P59998	Actin-related protein 2/3 complex subunit 4 OS=Homo sapiens OX=9606 GN=ARPC4 PE=1 SV=3	0	40	6	9	6	168	1.73	0.973	1.299	0.953	0.991	165.2	95.5	92.9	124	91	94.6
Q6P6C2	RNA demethylase ALKBH5 OS=Homo sapiens OX=9606 GN=ALKBH5 PE=1 SV=2	0	15	4	4	4	394	0.317	1.021	0.573	0.961	1.014	40.8	128.5	131.2	73.7	123.6	130.3
P40429	60S ribosomal protein L13a OS=Homo sapiens OX=9606 GN=RPL13A PE=1 SV=2	0	33	8	11	8	203	1.63	1.054	1.827	1.003	1.048	146.9	90.1	95	164.6	90.3	94.4
P22061	Protein-L-isoaspartate(D-aspartate) O-methyltransferase OS=Homo sapiens OX=9606 GN=PCMT1 PE=1 SV=4	0	41	8	9	8	227	0.965	0.943	0.912	0.944	0.989	99	102.6	96.8	93.6	96.8	101.5
P34896	Serine hydroxymethyltransferase, cytosolic OS=Homo sapiens OX=9606 GN=SHMT1 PE=1 SV=1	0	13	4	6	3	483	1.858	1.003	1.116	0.985	1.068	146.4	78.8	79	87.9	77.6	84.2
P35222	Catenin beta-1 OS=Homo sapiens OX=9606 GN=CTNNB1 PE=1 SV=1	0	7	4	5	3	781	1.112	1.011	0.838	0.924	1.092	90.2	81.1	82	68	74.9	88.5
Q96FV9	THO complex subunit 1 OS=Homo sapiens OX=9606 GN=THOC1 PE=1 SV=1	0	11	6	10	6	657	0.421	0.974	0.742	0.983	1.032	50.7	120.4	117.3	89.3	118.3	124.2
Q9NZ01	Very-long-chain enoyl-CoA reductase OS=Homo sapiens OX=9606 GN=TECR PE=1 SV=1	0	24	8	8	8	308	1.342	1.045	1.024	1.06	1.081	129.8	96.7	101	99	102.5	104.6
Q9Y617	Phosphoserine aminotransferase OS=Homo sapiens OX=9606 GN=PSAT1 PE=1 SV=2	0	25	9	10	9	370	1.247	1.016	0.909	0.972	1.054	127.5	102.2	103.9	92.9	99.4	107.7
Q14165	Malectin OS=Homo sapiens OX=9606 GN=MLEC PE=1 SV=1	0	26	6	7	6	292	1.475	1.026	1.214	1.094	1.066	118.1	80.1	82.2	97.3	87.7	85.4
Q9Y5M8	Signal recognition particle receptor subunit beta OS=Homo sapiens OX=9606 GN=SRPRB PE=1 SV=3	0	28	6	6	6	271	1.212	0.978	1.139	1.009	1.011	111.9	92.3	90.3	105.2	93.1	93.4
Q12907	Vesicular integral-membrane protein VIP36 OS=Homo sapiens OX=9606 GN=LMAN2 PE=1 SV=1	0	21	5	8	5	356	1.23	0.984	1.048	1.001	1.071	103	83.7	82.4	87.7	83.7	89.6
Q86TX2	Acyl-coenzyme A thioesterase 1 OS=Homo sapiens OX=9606 GN=ACOT1 PE=1 SV=1	0	16	6	8	2	421	1.516	0.979	1.226	1.095	1.094	116.4	76.8	75.2	94.1	84	84
Q6P996	Pyridoxal-dependent decarboxylase domain-containing protein 1 OS=Homo sapiens OX=9606 GN=PDXDC1 PE=1 SV=2	0	11	7	7	7	788	0.754	0.892	0.883	0.952	0.915	80.3	106.6	95.1	94.1	101.5	97.6
P22090	40S ribosomal protein S4, Y isoform 1 OS=Homo sapiens OX=9606 GN=RPS4Y1 PE=1 SV=2	0	19	6	8	1	263
P48507	Glutamate--cysteine ligase regulatory subunit OS=Homo sapiens OX=9606 GN=GCLM PE=1 SV=1	0	15	3	4	3	274	1.118	0.987	1.059	0.938	0.966	109.5	98	96.7	103.7	91.9	94.6
Q9BRJ6	Uncharacterized protein C7orf50 OS=Homo sapiens OX=9606 GN=C7orf50 PE=1 SV=1	0	40	6	7	6	194	0.653	1.035	0.869	1.009	1.099	56.7	86.9	89.9	75.5	87.6	95.5
Q9BTV4	Transmembrane protein 43 OS=Homo sapiens OX=9606 GN=TMEM43 PE=1 SV=1	0	23	4	5	4	400	1.341	1.027	1.243	1.028	1.044	112.4	83.9	86.1	104.2	86.2	87.5
P60953	Cell division control protein 42 homolog OS=Homo sapiens OX=9606 GN=CDC42 PE=1 SV=2	0	28	5	8	4	191	1.607	0.977	1.229	1.066	1.014	138	85.9	83.9	105.6	91.5	87.1
Q9UBL3	Set1/Ash2 histone methyltransferase complex subunit ASH2 OS=Homo sapiens OX=9606 GN=ASH2L PE=1 SV=1	0	10	5	6	5	628	0.475	0.999	0.764	0.981	0.99	58.9	124	123.8	94.8	121.6	122.8
Q9ULD2	Microtubule-associated tumor suppressor 1 OS=Homo sapiens OX=9606 GN=MTUS1 PE=1 SV=2	0	6	5	5	5	1270	1.066	1.006	0.923	0.909	0.963	83.7	78.6	79	72.5	71.5	75.7
Q8NF37	Lysophosphatidylcholine acyltransferase 1 OS=Homo sapiens OX=9606 GN=LPCAT1 PE=1 SV=2	0	10	6	7	6	534	1.082	0.977	1.06	1.011	1.028	104.6	96.7	94.5	102.5	97.7	99.4
P53597	Succinate--CoA ligase [ADP/GDP-forming] subunit alpha, mitochondrial OS=Homo sapiens OX=9606 GN=SUCLG1 PE=1 SV=4	0	28	7	8	7	346	1.905	0.956	1.452	1.092	1.055	142.4	74.7	71.4	108.5	81.6	78.9
Q00059	Transcription factor A, mitochondrial OS=Homo sapiens OX=9606 GN=TFAM PE=1 SV=1	0	25	7	10	7	246	1.136	0.93	1.296	0.997	1.023	102.8	90.5	84.2	117.2	90.2	92.6
Q03135	Caveolin-1 OS=Homo sapiens OX=9606 GN=CAV1 PE=1 SV=4	0	34	6	10	6	178	0.756	0.953	0.972	1.047	1.02	82.2	108.6	103.5	105.6	113.7	110.7
P39687	Acidic leucine-rich nuclear phosphoprotein 32 family member A OS=Homo sapiens OX=9606 GN=ANP32A PE=1 SV=1	0	25	6	13	6	249	0.697	1.035	0.883	0.996	1.04	75.1	107.9	111.6	95.2	107.4	112.1
Q8NFW8	N-acylneuraminate cytidylyltransferase OS=Homo sapiens OX=9606 GN=CMAS PE=1 SV=2	0	21	6	7	6	434	0.772	0.922	1.074	0.983	0.989	82.6	107	98.7	115	105.2	105.8
O15382	Branched-chain-amino-acid aminotransferase, mitochondrial OS=Homo sapiens OX=9606 GN=BCAT2 PE=1 SV=2	0	17	5	5	5	392	1.806	1.027	1.329	1.124	1.079	154.6	85.6	87.9	113.7	96.2	92.3
P62899	60S ribosomal protein L31 OS=Homo sapiens OX=9606 GN=RPL31 PE=1 SV=1	0	35	6	8	6	125	1.758	1.035	1.822	0.993	1.1	151.2	86	89	156.7	85.4	94.6
O75832	26S proteasome non-ATPase regulatory subunit 10 OS=Homo sapiens OX=9606 GN=PSMD10 PE=1 SV=1	0	35	6	8	6	226	0.973	1.01	0.953	0.983	1.005	96	98.6	99.5	93.9	97	99.1
Q14157	Ubiquitin-associated protein 2-like OS=Homo sapiens OX=9606 GN=UBAP2L PE=1 SV=2	0	8	6	8	6	1087	1.15	1.022	1.247	1.066	1.025	104.3	90.7	92.7	113.1	96.7	93
P48556	26S proteasome non-ATPase regulatory subunit 8 OS=Homo sapiens OX=9606 GN=PSMD8 PE=1 SV=2	0	19	7	8	7	350	1.148	1.006	1.039	0.984	1.037	111.7	97.3	97.9	101	95.8	100.9
O43148	mRNA cap guanine-N7 methyltransferase OS=Homo sapiens OX=9606 GN=RNMT PE=1 SV=1	0	16	5	6	5	476	0.557	0.992	0.866	1.089	1.065	65.2	117	116.1	101.3	127.4	124.6
P52815	39S ribosomal protein L12, mitochondrial OS=Homo sapiens OX=9606 GN=MRPL12 PE=1 SV=2	0	16	4	8	4	198	1.441	0.933	1.49	0.904	1.02	130.5	90.6	84.5	135	81.9	92.4
Q9NQR4	Omega-amidase NIT2 OS=Homo sapiens OX=9606 GN=NIT2 PE=1 SV=1	0	23	6	8	6	276	1.251	1.009	1.029	1.028	1.071	115.9	92.7	93.5	95.4	95.2	99.3
P49591	Serine--tRNA ligase, cytoplasmic OS=Homo sapiens OX=9606 GN=SARS1 PE=1 SV=3	0	14	6	6	6	514	1.532	0.974	1.068	0.96	0.97	143	93.3	90.9	99.7	89.6	90.5
P17812	CTP synthase 1 OS=Homo sapiens OX=9606 GN=CTPS1 PE=1 SV=2	0	17	8	10	6	591	1.51	0.964	1.156	0.989	1.02	112.1	74.2	71.6	85.8	73.4	75.7
Q96HS1	Serine/threonine-protein phosphatase PGAM5, mitochondrial OS=Homo sapiens OX=9606 GN=PGAM5 PE=1 SV=2	0	21	6	7	6	289	1.146	0.991	1.183	1.058	1.048	94.2	82.2	81.5	97.3	86.9	86.2
Q14651	Plastin-1 OS=Homo sapiens OX=9606 GN=PLS1 PE=1 SV=2	0	10	5	6	3	629	1.997	0.967	1.243	1.051	1.085	143.5	71.8	69.5	89.3	75.5	78
Q14254	Flotillin-2 OS=Homo sapiens OX=9606 GN=FLOT2 PE=1 SV=2	0	13	5	6	5	428	1.365	0.998	1.153	0.976	0.979	125.3	91.8	91.6	105.8	89.5	89.9
O14929	Histone acetyltransferase type B catalytic subunit OS=Homo sapiens OX=9606 GN=HAT1 PE=1 SV=1	0	21	6	7	6	419	0.567	0.982	0.817	1.001	0.963	66.9	118.1	116	96.5	118.2	113.8
P16104	Histone H2AX OS=Homo sapiens OX=9606 GN=H2AX PE=1 SV=2	0	45	8	22	4	143	0.9	1.039	1.289	1.091	1.09	96.3	107	111.2	137.9	116.7	116.7
P28340	DNA polymerase delta catalytic subunit OS=Homo sapiens OX=9606 GN=POLD1 PE=1 SV=2	0	11	10	11	10	1107	0.988	1.04	0.979	0.919	0.951	112.4	113.7	118.3	111.4	104.5	108.2
Q9BXJ9	N-alpha-acetyltransferase 15, NatA auxiliary subunit OS=Homo sapiens OX=9606 GN=NAA15 PE=1 SV=1	0	9	8	8	8	866	1.8	1.024	1.465	0.94	1.035	149.9	83.3	85.3	122	78.3	86.2
Q96KP4	Cytosolic non-specific dipeptidase OS=Homo sapiens OX=9606 GN=CNDP2 PE=1 SV=2	0	21	7	8	7	475	1.405	0.929	1.034	0.962	1.03	113.9	81.1	75.3	83.9	78	83.5
P10620	Microsomal glutathione S-transferase 1 OS=Homo sapiens OX=9606 GN=MGST1 PE=1 SV=1	0	27	4	8	4	155	1.52	1.05	1.171	1.114	1.098	139.6	91.8	96.4	107.6	102.3	100.8
P49589	Cysteine--tRNA ligase, cytoplasmic OS=Homo sapiens OX=9606 GN=CARS1 PE=1 SV=3	0	9	5	6	5	748	1.547	1.001	1.122	1	1.055	120.9	78.1	78.2	87.7	78.1	82.5
O43159	Ribosomal RNA-processing protein 8 OS=Homo sapiens OX=9606 GN=RRP8 PE=1 SV=2	0	19	6	6	6	456	0.2	0.963	0.385	0.944	0.993	21.3	106.9	102.9	41.1	100.9	106.1
Q99567	Nuclear pore complex protein Nup88 OS=Homo sapiens OX=9606 GN=NUP88 PE=1 SV=2	0	14	8	8	8	741	0.641	0.983	0.678	0.823	0.852	69.2	108	106.2	73.2	88.9	92.1
Q9UNX4	WD repeat-containing protein 3 OS=Homo sapiens OX=9606 GN=WDR3 PE=1 SV=1	0	9	7	8	7	943	0.335	1.031	0.567	1.042	1.062	45.5	135.8	139.9	77	141.4	144.2
P83881	60S ribosomal protein L36a OS=Homo sapiens OX=9606 GN=RPL36A PE=1 SV=2	0	39	6	7	2	106	1.933	1.068	1.804	0.993	1.08	142.1	73.5	78.5	132.6	73	79.4
P24534	Elongation factor 1-beta OS=Homo sapiens OX=9606 GN=EEF1B2 PE=1 SV=3	0	28	6	11	5	225	1.499	0.998	1.556	1.028	1.053	134.9	90	89.8	140	92.5	94.7
P55010	Eukaryotic translation initiation factor 5 OS=Homo sapiens OX=9606 GN=EIF5 PE=1 SV=2	0	12	5	7	5	431	1.555	1.03	1.415	0.995	1.031	133.9	86.1	88.7	121.7	85.6	88.7
Q7LBC6	Lysine-specific demethylase 3B OS=Homo sapiens OX=9606 GN=KDM3B PE=1 SV=2	0	3	5	6	5	1761	0.333	1.042	0.651	1.014	0.983	44.2	132.9	138.4	86.4	134.7	130.7
Q14203	Dynactin subunit 1 OS=Homo sapiens OX=9606 GN=DCTN1 PE=1 SV=3	0	5	5	6	5	1278	1.276	0.938	1.086	0.9	0.972	105.7	82.9	77.7	90	74.6	80.6
Q8NBJ5	Procollagen galactosyltransferase 1 OS=Homo sapiens OX=9606 GN=COLGALT1 PE=1 SV=1	0	13	7	9	7	622	1.08	1.017	1.04	1.03	1.044	90.8	84.1	85.5	87.4	86.6	87.8
P61224	Ras-related protein Rap-1b OS=Homo sapiens OX=9606 GN=RAP1B PE=1 SV=1	0	28	6	8	2	184	1.599	0.865	1.115	0.96	0.939	135	84.5	73.1	94.2	81.1	79.3
Q32MZ4	Leucine-rich repeat flightless-interacting protein 1 OS=Homo sapiens OX=9606 GN=LRRFIP1 PE=1 SV=2	0	9	4	4	4	808	1.742	0.933	1.327	0.908	0.981	151.7	87.1	81.2	115.5	79.1	85.4
P48729	Casein kinase I isoform alpha OS=Homo sapiens OX=9606 GN=CSNK1A1 PE=1 SV=2	0	21	5	5	5	337	0.833	0.983	0.887	0.962	0.941	85	102	100.3	90.5	98.1	96
P47756	F-actin-capping protein subunit beta OS=Homo sapiens OX=9606 GN=CAPZB PE=1 SV=4	0	32	8	11	8	277	1.43	0.955	1.086	0.946	0.981	128.2	89.6	85.6	97.3	84.8	88
Q9BVI4	Nucleolar complex protein 4 homolog OS=Homo sapiens OX=9606 GN=NOC4L PE=1 SV=1	0	13	4	6	4	516	0.393	1.064	0.648	1.096	1.044	42.3	107.8	114.6	69.8	118.1	112.5
Q5QJE6	Deoxynucleotidyltransferase terminal-interacting protein 2 OS=Homo sapiens OX=9606 GN=DNTTIP2 PE=1 SV=2	0	9	4	4	4	756	0.24	0.971	0.459	1.009	0.975	33.9	140.9	136.8	64.7	142.2	137.4
P05387	60S acidic ribosomal protein P2 OS=Homo sapiens OX=9606 GN=RPLP2 PE=1 SV=1	0	60	4	9	4	115	1.726	0.949	1.699	0.707	1.036	149.9	86.9	82.5	147.6	61.4	90
Q9NQ29	Putative RNA-binding protein Luc7-like 1 OS=Homo sapiens OX=9606 GN=LUC7L PE=1 SV=1	0	16	6	8	2	371	0.639	1.027	0.602	0.946	0.963	83.3	130.4	133.9	78.5	123.3	125.6
Q9UJU6	Drebrin-like protein OS=Homo sapiens OX=9606 GN=DBNL PE=1 SV=1	0	13	4	7	4	430	1.128	0.995	0.951	0.902	0.948	103.4	91.7	91.2	87.2	82.7	86.9
P54920	Alpha-soluble NSF attachment protein OS=Homo sapiens OX=9606 GN=NAPA PE=1 SV=3	0	20	6	8	6	295	1.129	1.009	0.964	1.097	1.033	117.8	104.3	105.3	100.6	114.5	107.8
P62314	Small nuclear ribonucleoprotein Sm D1 OS=Homo sapiens OX=9606 GN=SNRPD1 PE=1 SV=1	0	38	4	8	4	119	0.71	0.962	1.101	1.061	1.032	73.9	104.2	100.2	114.7	110.5	107.6
P39656	Dolichyl-diphosphooligosaccharide--protein glycosyltransferase 48 kDa subunit OS=Homo sapiens OX=9606 GN=DDOST PE=1 SV=4	0	18	6	7	6	456	1.663	1.047	1.222	1.073	1.09	136.3	82	85.8	100.1	88	89.3
P49753	Acyl-coenzyme A thioesterase 2, mitochondrial OS=Homo sapiens OX=9606 GN=ACOT2 PE=1 SV=6	0	14	5	7	1	483	1.516	0.89	1.305	1.131	0.898	123.5	81.4	72.5	106.3	92.1	73.1
Q4G0J3	La-related protein 7 OS=Homo sapiens OX=9606 GN=LARP7 PE=1 SV=1	0	12	6	8	6	582	0.598	1.061	0.864	1.03	1.037	52.1	87	92.3	75.2	89.6	90.2
Q9NQT5	Exosome complex component RRP40 OS=Homo sapiens OX=9606 GN=EXOSC3 PE=1 SV=3	0	23	5	6	5	275	0.554	1.018	0.795	1.021	1.019	59.7	107.8	109.7	85.7	110	109.8
O60313	Dynamin-like 120 kDa protein, mitochondrial OS=Homo sapiens OX=9606 GN=OPA1 PE=1 SV=3	0	8	6	6	6	960	1.092	1.002	1.044	1.067	1.073	98.8	90.5	90.7	94.4	96.5	97.1
P04632	Calpain small subunit 1 OS=Homo sapiens OX=9606 GN=CAPNS1 PE=1 SV=1	0	17	4	6	4	268	1.517	1.008	1.144	0.958	1.026	133.4	87.9	88.6	100.6	84.3	90.2
Q5VTR2	E3 ubiquitin-protein ligase BRE1A OS=Homo sapiens OX=9606 GN=RNF20 PE=1 SV=2	0	7	6	6	4	975	0.4	1.035	0.628	0.969	0.934	48.4	121.2	125.5	76.1	117.4	113.1
P31947	14-3-3 protein sigma OS=Homo sapiens OX=9606 GN=SFN PE=1 SV=1	0	24	6	10	3	248
Q15369	Elongin-C OS=Homo sapiens OX=9606 GN=ELOC PE=1 SV=1	0	50	4	6	4	112	0.901	0.927	1.093	0.979	1.001	87.4	97	89.9	106	95	97.1
Q96EI5	Transcription elongation factor A protein-like 4 OS=Homo sapiens OX=9606 GN=TCEAL4 PE=1 SV=2	0	22	4	7	4	215	0.505	1.001	0.957	0.997	1.062	53.3	105.5	105.7	100.9	105.2	112
Q8TEQ6	Gem-associated protein 5 OS=Homo sapiens OX=9606 GN=GEMIN5 PE=1 SV=3	0	5	6	6	6	1508	1.196	0.926	1.222	0.924	0.973	107.9	90.2	83.5	110.2	83.4	87.7
Q8N7H5	RNA polymerase II-associated factor 1 homolog OS=Homo sapiens OX=9606 GN=PAF1 PE=1 SV=2	0	13	6	7	6	531	0.476	0.963	0.777	0.923	0.952	45.9	96.4	92.9	74.9	89	91.8
Q9Y2P8	RNA 3'-terminal phosphate cyclase-like protein OS=Homo sapiens OX=9606 GN=RCL1 PE=1 SV=3	0	14	4	6	4	373	0.42	0.925	0.676	0.964	1.019	27.1	64.5	59.6	43.6	62.2	65.7
Q92922	SWI/SNF complex subunit SMARCC1 OS=Homo sapiens OX=9606 GN=SMARCC1 PE=1 SV=3	0	5	6	6	1	1105	0.4	1.035	0.799	1.038	1.038	45.1	112.7	116.6	90	116.9	117
Q92905	COP9 signalosome complex subunit 5 OS=Homo sapiens OX=9606 GN=COPS5 PE=1 SV=4	0	19	5	6	5	334	0.998	0.973	1.072	1.054	1.029	99.7	99.9	97.2	107.1	105.3	102.8
Q9Y5J1	U3 small nucleolar RNA-associated protein 18 homolog OS=Homo sapiens OX=9606 GN=UTP18 PE=1 SV=3	0	12	4	4	4	556	0.311	1.027	0.563	0.974	0.995	36	115.9	119	65.3	112.9	115.4
P09601	Heme oxygenase 1 OS=Homo sapiens OX=9606 GN=HMOX1 PE=1 SV=1	0	23	5	5	5	288	1.586	1.036	0.934	0.968	1.062	143.2	90.3	93.5	84.3	87.3	95.8
Q9NZL9	Methionine adenosyltransferase 2 subunit beta OS=Homo sapiens OX=9606 GN=MAT2B PE=1 SV=1	0	28	5	6	5	334	1.066	1.073	0.943	1.05	1.138	97	91	97.7	85.8	95.6	103.6
A6NHR9	Structural maintenance of chromosomes flexible hinge domain-containing protein 1 OS=Homo sapiens OX=9606 GN=SMCHD1 PE=1 SV=2	0	4	6	6	6	2005	0.269	0.987	0.522	0.929	0.834	33.4	124.2	122.6	64.8	115.4	103.5
Q9NX24	H/ACA ribonucleoprotein complex subunit 2 OS=Homo sapiens OX=9606 GN=NHP2 PE=1 SV=1	0	38	5	5	5	153	0.716	1.056	1.305	1.077	1.04	76.7	107.1	113.1	139.8	115.4	111.4
Q9NRR5	Ubiquilin-4 OS=Homo sapiens OX=9606 GN=UBQLN4 PE=1 SV=2	0	13	6	8	3	601	0.867	0.96	0.928	0.928	0.98	95.7	110.3	105.9	102.4	102.3	108.1
P20340	Ras-related protein Rab-6A OS=Homo sapiens OX=9606 GN=RAB6A PE=1 SV=3	0	22	4	7	4	208	1.034	0.947	1.012	1.001	0.993	109.9	106.3	100.6	107.5	106.4	105.5
P10768	S-formylglutathione hydrolase OS=Homo sapiens OX=9606 GN=ESD PE=1 SV=2	0	25	7	9	7	282	1.1	1.005	1.082	1.006	0.987	109.3	99.4	99.8	107.4	99.9	98.1
O43252	Bifunctional 3'-phosphoadenosine 5'-phosphosulfate synthase 1 OS=Homo sapiens OX=9606 GN=PAPSS1 PE=1 SV=2	0	13	6	8	6	624	0.834	0.998	0.868	0.907	0.941	70.9	85	84.9	73.8	77.1	80
O75531	Barrier-to-autointegration factor OS=Homo sapiens OX=9606 GN=BANF1 PE=1 SV=1	0	52	4	8	4	89	0.662	0.829	0.999	0.934	0.935	62.1	93.7	77.7	93.6	87.5	87.7
P49257	Protein ERGIC-53 OS=Homo sapiens OX=9606 GN=LMAN1 PE=1 SV=2	0	13	6	7	6	510	1.254	1.038	1.172	1.024	1.101	105.2	83.9	87	98.2	85.9	92.3
Q9NYU2	UDP-glucose:glycoprotein glucosyltransferase 1 OS=Homo sapiens OX=9606 GN=UGGT1 PE=1 SV=3	0	6	7	7	7	1555	1.33	0.973	0.957	0.975	1.02	69.6	52.4	51	50.1	51	53.4
P50579	Methionine aminopeptidase 2 OS=Homo sapiens OX=9606 GN=METAP2 PE=1 SV=1	0	13	4	4	4	478	1.793	0.966	1.455	0.972	1.029	153	85.3	82.5	124.2	82.9	87.8
Q96P70	Importin-9 OS=Homo sapiens OX=9606 GN=IPO9 PE=1 SV=3	0	8	7	7	7	1041	1.094	0.968	0.931	0.946	0.96	100	91.4	88.5	85.1	86.5	87.7
Q99471	Prefoldin subunit 5 OS=Homo sapiens OX=9606 GN=PFDN5 PE=1 SV=2	0	40	5	7	5	154	1.373	0.956	1.204	0.964	1.008	126.4	92.1	88	110.9	88.8	92.8
Q15428	Splicing factor 3A subunit 2 OS=Homo sapiens OX=9606 GN=SF3A2 PE=1 SV=2	0	16	5	6	5	464	0.512	1.036	0.8	1.044	1.017	56	109.5	113.4	87.5	114.3	111.3
Q13045	Protein flightless-1 homolog OS=Homo sapiens OX=9606 GN=FLII PE=1 SV=2	0	5	6	6	6	1269	1.723	0.984	1.312	1.097	1.054	111.9	65	63.9	85.2	71.3	68.5
Q01469	Fatty acid-binding protein 5 OS=Homo sapiens OX=9606 GN=FABP5 PE=1 SV=3	0	44	5	9	5	135	0.718	0.876	0.945	0.971	0.978	78.7	109.7	96.1	103.7	106.5	107.3
P50750	Cyclin-dependent kinase 9 OS=Homo sapiens OX=9606 GN=CDK9 PE=1 SV=3	0	9	3	6	3	372	0.643	1.003	1.003	1.009	0.988	67.4	104.8	105.2	105.1	105.7	103.5
P21399	Cytoplasmic aconitate hydratase OS=Homo sapiens OX=9606 GN=ACO1 PE=1 SV=3	0	10	7	8	7	889	1.472	0.986	1.055	0.998	1.029	128.9	87.6	86.3	92.4	87.4	90.1
O75351	Vacuolar protein sorting-associated protein 4B OS=Homo sapiens OX=9606 GN=VPS4B PE=1 SV=2	0	12	4	5	2	444	1.219	1.07	1.124	1.058	1.085	114.4	93.9	100.4	105.5	99.3	101.8
Q9H910	Jupiter microtubule associated homolog 2 OS=Homo sapiens OX=9606 GN=JPT2 PE=1 SV=1	0	39	5	5	5	190	0.979	0.968	1.025	0.945	0.993	96.9	98.9	95.7	101.4	93.5	98.2
Q13098	COP9 signalosome complex subunit 1 OS=Homo sapiens OX=9606 GN=GPS1 PE=1 SV=4	0	10	4	6	4	491	0.861	0.966	0.937	0.985	0.943	85.8	99.6	96.2	93.4	98.1	93.9
O94973	AP-2 complex subunit alpha-2 OS=Homo sapiens OX=9606 GN=AP2A2 PE=1 SV=2	0	7	5	5	2	939	1.548	0.942	1.255	0.952	1.003	140.7	90.9	85.6	114	86.5	91.1
Q9H0U4	Ras-related protein Rab-1B OS=Homo sapiens OX=9606 GN=RAB1B PE=1 SV=1	0	35	6	8	3	201	1.414	1.041	1.098	1.04	1.017	138.4	97.9	101.9	107.4	101.8	99.5
O95707	Ribonuclease P protein subunit p29 OS=Homo sapiens OX=9606 GN=POP4 PE=1 SV=2	0	16	4	5	4	220	0.567	0.971	0.977	1.018	1.004	69.4	122.4	118.9	119.6	124.6	122.9
O60341	Lysine-specific histone demethylase 1A OS=Homo sapiens OX=9606 GN=KDM1A PE=1 SV=2	0	10	7	7	7	852	0.645	1.028	0.84	0.976	1.037	66	102.4	105.3	86	99.9	106.2
Q14320	Protein FAM50A OS=Homo sapiens OX=9606 GN=FAM50A PE=1 SV=2	0	15	5	7	5	339	0.412	1.035	0.72	0.995	1.003	49.5	120.1	124.3	86.5	119.5	120.5
P60866	40S ribosomal protein S20 OS=Homo sapiens OX=9606 GN=RPS20 PE=1 SV=1	0	36	6	10	6	119	1.805	1.019	1.786	1.068	1.039	138.8	76.9	78.4	137.4	82.2	80
P35268	60S ribosomal protein L22 OS=Homo sapiens OX=9606 GN=RPL22 PE=1 SV=2	0	30	3	6	3	128	1.668	1.072	1.662	1.02	1.096	135.2	81.1	86.9	134.7	82.7	88.9
Q52LJ0	Protein FAM98B OS=Homo sapiens OX=9606 GN=FAM98B PE=1 SV=2	0	12	5	8	4	433	0.519	1.031	0.843	1.053	1.039	61.1	117.7	121.4	99.1	123.9	122.3
Q9NQ55	Suppressor of SWI4 1 homolog OS=Homo sapiens OX=9606 GN=PPAN PE=2 SV=1	0	12	6	8	6	473	0.242	1.028	0.493	1.061	1.009	33.8	139.8	143.7	68.9	148.3	141
P63000	Ras-related C3 botulinum toxin substrate 1 OS=Homo sapiens OX=9606 GN=RAC1 PE=1 SV=1	0	23	5	7	4	192	1.483	0.978	1.137	1.002	0.978	127.7	86.1	84.1	97.9	86.2	84.2
Q15185	Prostaglandin E synthase 3 OS=Homo sapiens OX=9606 GN=PTGES3 PE=1 SV=1	0	28	4	6	4	160	0.928	0.972	1.032	1.004	1.016	92.6	99.9	97.1	103.1	100.3	101.5
Q9Y2S7	Polymerase delta-interacting protein 2 OS=Homo sapiens OX=9606 GN=POLDIP2 PE=1 SV=1	0	21	7	7	7	368	1.541	0.944	1.389	1.019	1.019	140.1	90.9	85.8	126.2	92.6	92.6
Q9UNS2	COP9 signalosome complex subunit 3 OS=Homo sapiens OX=9606 GN=COPS3 PE=1 SV=3	0	17	5	6	5	423	0.987	0.985	1.075	1.002	1.031	105.4	106.8	105.3	114.9	107	110.2
Q9GZU8	PSME3-interacting protein OS=Homo sapiens OX=9606 GN=PSME3IP1 PE=1 SV=1	0	30	6	6	6	254	0.45	0.995	0.782	0.935	0.976	53.1	117.9	117.3	92.2	110.3	115
Q13868	Exosome complex component RRP4 OS=Homo sapiens OX=9606 GN=EXOSC2 PE=1 SV=2	0	28	6	8	6	293	0.639	1.015	0.891	0.988	0.978	70.7	110.7	112.3	98.7	109.4	108.2
O75940	Survival of motor neuron-related-splicing factor 30 OS=Homo sapiens OX=9606 GN=SMNDC1 PE=1 SV=1	0	21	4	6	4	238	0.384	1.014	0.598	0.948	0.976	45.1	117.5	119.1	70.3	111.4	114.7
P51149	Ras-related protein Rab-7a OS=Homo sapiens OX=9606 GN=RAB7A PE=1 SV=1	0	33	5	7	5	207	1.275	0.981	1.119	1.003	1.011	121.1	95	93.2	106.3	95.3	96.1
Q9BT78	COP9 signalosome complex subunit 4 OS=Homo sapiens OX=9606 GN=COPS4 PE=1 SV=1	0	17	5	7	5	406	0.997	1.024	0.968	0.981	1.016	106	106.3	108.8	103	104.3	108.1
O75534	Cold shock domain-containing protein E1 OS=Homo sapiens OX=9606 GN=CSDE1 PE=1 SV=2	0	12	9	9	9	798	1.107	0.997	1.05	1.026	0.992	97.1	87.7	87.4	92	89.9	86.9
Q96CP2	FLYWCH family member 2 OS=Homo sapiens OX=9606 GN=FLYWCH2 PE=1 SV=1	0	35	3	4	3	140	0.599	1	0.8	1.048	1.003	63	105.2	105.2	84.1	110.2	105.5
P50914	60S ribosomal protein L14 OS=Homo sapiens OX=9606 GN=RPL14 PE=1 SV=4	0	20	4	6	4	215	1.904	1.079	1.755	0.994	1.139	147.5	77.4	83.5	135.9	76.9	88.2
P62993	Growth factor receptor-bound protein 2 OS=Homo sapiens OX=9606 GN=GRB2 PE=1 SV=1	0	24	5	5	5	217	0.888	0.999	0.903	1.005	1.007	100.6	113.2	113.1	102.2	113.7	114
O15212	Prefoldin subunit 6 OS=Homo sapiens OX=9606 GN=PFDN6 PE=1 SV=1	0	29	5	7	5	129	1.145	0.989	1.099	1	1.041	115.7	101	99.9	111.1	101	105.2
Q7Z4V5	Hepatoma-derived growth factor-related protein 2 OS=Homo sapiens OX=9606 GN=HDGFL2 PE=1 SV=1	0	11	7	8	7	671	0.6	1.049	0.75	1.072	1.058	67.3	112.2	117.7	84.1	120.3	118.7
O95793	Double-stranded RNA-binding protein Staufen homolog 1 OS=Homo sapiens OX=9606 GN=STAU1 PE=1 SV=2	0	10	4	5	4	577	1.368	0.971	1.296	1.021	1.08	101.2	74	71.9	95.9	75.6	79.9
Q8WW12	PEST proteolytic signal-containing nuclear protein OS=Homo sapiens OX=9606 GN=PCNP PE=1 SV=2	0	35	6	8	6	178	0.683	1.002	0.89	1.031	0.985	74.9	109.7	109.9	97.6	113.1	108
Q00688	Peptidyl-prolyl cis-trans isomerase FKBP3 OS=Homo sapiens OX=9606 GN=FKBP3 PE=1 SV=1	0	27	6	7	6	224	1.892	1.033	1.513	1.022	1.114	151.7	80.2	82.9	121.3	82	89.3
Q9HC35	Echinoderm microtubule-associated protein-like 4 OS=Homo sapiens OX=9606 GN=EML4 PE=1 SV=3	0	8	5	6	5	981	1.837	0.998	1.214	1.027	1.014	138.5	75.4	75.3	91.6	77.5	76.5
Q9BSH4	Translational activator of cytochrome c oxidase 1 OS=Homo sapiens OX=9606 GN=TACO1 PE=1 SV=1	0	23	5	5	5	297	1.641	1.007	1.321	1.036	1.113	135.8	82.8	83.3	109.4	85.8	92.1
O60934	Nibrin OS=Homo sapiens OX=9606 GN=NBN PE=1 SV=1	0	9	6	6	6	754	0.354	1.047	0.55	0.903	0.944	48.4	136.7	143.2	75.2	123.5	129
Q9UHV9	Prefoldin subunit 2 OS=Homo sapiens OX=9606 GN=PFDN2 PE=1 SV=1	0	38	5	6	5	154	1.281	0.941	1.209	0.996	0.987	117.2	91.5	86.1	110.6	91.1	90.3
Q96GC5	39S ribosomal protein L48, mitochondrial OS=Homo sapiens OX=9606 GN=MRPL48 PE=1 SV=2	0	22	4	4	4	212	1.427	1.04	1.402	1.079	1.081	117	82	85.3	114.9	88.4	88.6
Q9NR31	GTP-binding protein SAR1a OS=Homo sapiens OX=9606 GN=SAR1A PE=1 SV=1	0	20	4	8	4	198	1.17	0.995	1.083	1.022	1.031	113.2	96.7	96.2	104.8	98.9	99.8
Q07866	Kinesin light chain 1 OS=Homo sapiens OX=9606 GN=KLC1 PE=1 SV=2	0	12	6	6	3	573	1.021	0.861	0.949	0.752	0.987	123.7	121.1	104.2	115	91.1	119.6
P00491	Purine nucleoside phosphorylase OS=Homo sapiens OX=9606 GN=PNP PE=1 SV=2	0	25	5	6	5	289	1.337	1.019	0.997	0.983	1.043	100.8	75.4	76.8	75.1	74.1	78.7
Q9Y6Y8	SEC23-interacting protein OS=Homo sapiens OX=9606 GN=SEC23IP PE=1 SV=1	0	8	7	7	7	1000	1.038	0.957	1.074	0.944	0.958	109.3	105.3	100.8	113.2	99.5	100.9
Q16643	Drebrin OS=Homo sapiens OX=9606 GN=DBN1 PE=1 SV=4	0	10	4	4	4	649	1.878	1.046	1.483	1.115	0.989	131.2	69.9	73.1	103.6	77.9	69.1
Q15293	Reticulocalbin-1 OS=Homo sapiens OX=9606 GN=RCN1 PE=1 SV=1	0	17	5	6	5	331	1.018	1.052	0.835	1.112	1.145	99	97.2	102.3	81.2	108.1	111.3
Q9UL46	Proteasome activator complex subunit 2 OS=Homo sapiens OX=9606 GN=PSME2 PE=1 SV=4	0	21	6	9	6	239	1.507	1.029	1.049	0.963	1.005	125.4	83.2	85.7	87.3	80.1	83.7
P45954	Short/branched chain specific acyl-CoA dehydrogenase, mitochondrial OS=Homo sapiens OX=9606 GN=ACADSB PE=1 SV=1	0	16	5	5	5	432	1.686	0.992	1.205	1.062	1.035	137.5	81.5	80.9	98.3	86.6	84.4
P08579	U2 small nuclear ribonucleoprotein B'' OS=Homo sapiens OX=9606 GN=SNRPB2 PE=1 SV=1	0	20	5	9	3	225	0.703	1.021	1.002	1.041	1.015	76	108.1	110.4	108.3	112.5	109.8
Q13573	SNW domain-containing protein 1 OS=Homo sapiens OX=9606 GN=SNW1 PE=1 SV=1	0	12	5	6	5	536	0.186	1.017	0.376	0.885	0.817	28.5	153.2	155.9	57.7	135.6	125.2
P19404	NADH dehydrogenase [ubiquinone] flavoprotein 2, mitochondrial OS=Homo sapiens OX=9606 GN=NDUFV2 PE=1 SV=2	0	23	4	6	4	249	1.56	0.938	1.257	1.014	1.005	110.1	70.6	66.2	88.7	71.6	70.9
P20585	DNA mismatch repair protein Msh3 OS=Homo sapiens OX=9606 GN=MSH3 PE=1 SV=4	0	6	6	6	6	1137	0.507	1.007	0.771	0.94	0.95	59.4	117	117.8	90.3	110	111.2
Q9BS26	Endoplasmic reticulum resident protein 44 OS=Homo sapiens OX=9606 GN=ERP44 PE=1 SV=1	0	17	6	8	6	406	1.463	1.048	1.014	1.071	1.113	121.6	83.1	87.1	84.3	89.1	92.5
P49005	DNA polymerase delta subunit 2 OS=Homo sapiens OX=9606 GN=POLD2 PE=1 SV=1	0	12	4	4	4	469	0.54	1.006	0.74	0.995	0.961	48.5	89.8	90.3	66.5	89.4	86.3
Q9BQ67	Glutamate-rich WD repeat-containing protein 1 OS=Homo sapiens OX=9606 GN=GRWD1 PE=1 SV=1	0	15	5	6	5	446	0.646	0.974	0.878	0.932	0.951	67.6	104.6	101.9	91.9	97.6	99.5
Q9UBQ5	Eukaryotic translation initiation factor 3 subunit K OS=Homo sapiens OX=9606 GN=EIF3K PE=1 SV=1	0	34	6	8	6	218	1.667	1.004	1.617	0.925	1.021	147.5	88.5	88.8	143	81.8	90.3
O75306	NADH dehydrogenase [ubiquinone] iron-sulfur protein 2, mitochondrial OS=Homo sapiens OX=9606 GN=NDUFS2 PE=1 SV=2	0	16	6	7	6	463	1.951	0.973	1.314	1.074	1.124	165.1	84.6	82.3	111.2	90.9	95.1
P55081	Microfibrillar-associated protein 1 OS=Homo sapiens OX=9606 GN=MFAP1 PE=1 SV=2	0	14	5	5	5	439	0.317	0.982	0.453	0.872	0.817	31	98	96.2	44.4	85.5	80
Q9NP81	Serine--tRNA ligase, mitochondrial OS=Homo sapiens OX=9606 GN=SARS2 PE=1 SV=1	0	14	5	8	5	518	1.286	1.009	1.008	1.041	1.091	104.9	81.6	82.3	82.3	85	89.1
P48163	NADP-dependent malic enzyme OS=Homo sapiens OX=9606 GN=ME1 PE=1 SV=1	0	12	7	9	7	572	1.974	0.975	1.116	0.956	1.03	167	84.6	82.4	94.4	80.8	87.1
Q8IXM2	Chromatin complexes subunit BAP18 OS=Homo sapiens OX=9606 GN=BAP18 PE=1 SV=1	0	27	3	5	3	172	0.695	0.973	0.937	1.026	1.024	73.7	106.1	103.3	99.4	108.8	108.7
P83436	Conserved oligomeric Golgi complex subunit 7 OS=Homo sapiens OX=9606 GN=COG7 PE=1 SV=1	0	7	4	4	4	770	0.773	0.999	1.021	1.021	0.961	82.5	106.7	106.6	108.9	108.9	102.5
Q9Y224	RNA transcription, translation and transport factor protein OS=Homo sapiens OX=9606 GN=RTRAF PE=1 SV=1	0	29	6	9	6	244	0.86	0.998	1.188	1.071	1.036	89.6	104.3	104	123.9	111.7	108
Q9UI30	Multifunctional methyltransferase subunit TRM112-like protein OS=Homo sapiens OX=9606 GN=TRMT112 PE=1 SV=1	0	37	4	5	4	125	1.051	0.974	1.127	0.952	1.022	99.6	94.7	92.2	106.7	90.2	96.8
Q93052	Lipoma-preferred partner OS=Homo sapiens OX=9606 GN=LPP PE=1 SV=1	0	11	5	5	5	612	1.219	0.933	1.09	0.92	0.909	89.5	73.4	68.5	80	67.6	66.8
P49821	NADH dehydrogenase [ubiquinone] flavoprotein 1, mitochondrial OS=Homo sapiens OX=9606 GN=NDUFV1 PE=1 SV=4	0	19	6	6	6	464	1.462	1	1.104	0.996	1.059	96.9	66.3	66.4	73.2	66.1	70.2
Q9ULR0	Pre-mRNA-splicing factor ISY1 homolog OS=Homo sapiens OX=9606 GN=ISY1 PE=1 SV=3	0	18	4	4	4	285	0.607	1.063	0.834	0.989	1.089	58.1	95.7	101.8	79.8	94.7	104.3
Q9H2U2	Inorganic pyrophosphatase 2, mitochondrial OS=Homo sapiens OX=9606 GN=PPA2 PE=1 SV=2	0	21	5	5	5	334	1.503	0.968	1.222	1.052	1.085	120.1	79.9	77.3	97.7	84	86.7
Q92665	28S ribosomal protein S31, mitochondrial OS=Homo sapiens OX=9606 GN=MRPS31 PE=1 SV=3	0	16	6	8	6	395	1.026	0.956	1.18	1.018	0.99	88.6	86.3	82.5	101.9	87.8	85.4
O95292	Vesicle-associated membrane protein-associated protein B/C OS=Homo sapiens OX=9606 GN=VAPB PE=1 SV=3	0	25	5	6	4	243	1.152	1.033	1.016	1.01	1.042	112.6	97.8	101	99.3	98.7	101.8
P18887	DNA repair protein XRCC1 OS=Homo sapiens OX=9606 GN=XRCC1 PE=1 SV=2	0	14	7	8	7	633	0.4	1.029	0.605	0.985	0.978	48.3	120.7	124.2	73	118.8	118
Q9Y5S9	RNA-binding protein 8A OS=Homo sapiens OX=9606 GN=RBM8A PE=1 SV=1	0	27	4	6	4	174	0.562	1.014	0.832	0.978	1.014	67.6	120.2	121.9	100	117.5	121.8
P49189	4-trimethylaminobutyraldehyde dehydrogenase OS=Homo sapiens OX=9606 GN=ALDH9A1 PE=1 SV=3	0	15	7	7	7	494	1.736	0.976	1.256	1.026	1.006	145.5	83.8	81.8	105.3	86	84.3
Q15738	Sterol-4-alpha-carboxylate 3-dehydrogenase, decarboxylating OS=Homo sapiens OX=9606 GN=NSDHL PE=1 SV=2	0	17	5	6	5	373	1.226	0.952	0.977	1.073	1.087	120.8	98.5	93.7	96.2	105.7	107.1
P62244	40S ribosomal protein S15a OS=Homo sapiens OX=9606 GN=RPS15A PE=1 SV=2	0	36	5	9	5	130	1.717	1.005	1.894	1.105	1.054	142.8	83.2	83.6	157.6	91.9	87.7
Q9HDC9	Adipocyte plasma membrane-associated protein OS=Homo sapiens OX=9606 GN=APMAP PE=1 SV=2	0	13	4	5	4	416	1.265	1.06	0.973	1.057	1.03	116.7	92.2	97.8	89.7	97.5	95
Q9H0L4	Cleavage stimulation factor subunit 2 tau variant OS=Homo sapiens OX=9606 GN=CSTF2T PE=1 SV=1	0	13	6	8	2	616	0.417	1.042	0.521	0.925	0.867	35.3	84.6	88.1	44	78.3	73.4
P50213	Isocitrate dehydrogenase [NAD] subunit alpha, mitochondrial OS=Homo sapiens OX=9606 GN=IDH3A PE=1 SV=1	0	21	7	8	7	366	1.772	0.974	1.428	1.047	1.031	160.4	90.5	88.2	129.2	94.8	93.3
Q9UBB4	Ataxin-10 OS=Homo sapiens OX=9606 GN=ATXN10 PE=1 SV=1	0	12	5	7	5	475	0.9	0.939	0.872	0.895	0.957	71.9	79.9	75	69.7	71.6	76.5
Q6DKI1	60S ribosomal protein L7-like 1 OS=Homo sapiens OX=9606 GN=RPL7L1 PE=1 SV=2	0	26	5	8	5	255	0.435	1.067	0.991	1.077	1.057	48.5	111.5	119	110.6	120.1	117.9
O00139	Kinesin-like protein KIF2A OS=Homo sapiens OX=9606 GN=KIF2A PE=1 SV=3	0	7	4	6	4	706	0.656	1.002	0.803	0.919	0.941	70	106.7	106.9	85.7	98.1	100.4
Q7KZ85	Transcription elongation factor SPT6 OS=Homo sapiens OX=9606 GN=SUPT6H PE=1 SV=2	0	6	7	7	7	1726	0.504	1.009	0.741	0.92	0.927	64.8	128.6	129.7	95.3	118.2	119.1
O95202	Mitochondrial proton/calcium exchanger protein OS=Homo sapiens OX=9606 GN=LETM1 PE=1 SV=1	0	9	5	6	5	739	1.327	0.947	1.052	1.023	0.96	120.2	90.6	85.7	95.3	92.6	86.9
Q15165	Serum paraoxonase/arylesterase 2 OS=Homo sapiens OX=9606 GN=PON2 PE=1 SV=4	0	18	4	4	4	354	1.732	1.085	1.222	1.088	1.123	121.3	70.1	76	85.7	76.3	78.7
P30040	Endoplasmic reticulum resident protein 29 OS=Homo sapiens OX=9606 GN=ERP29 PE=1 SV=4	0	16	4	5	4	261	1.573	1	1.025	1.033	1.064	126.7	80.6	80.6	82.6	83.3	85.7
Q5VYK3	Proteasome adapter and scaffold protein ECM29 OS=Homo sapiens OX=9606 GN=ECPAS PE=1 SV=2	0	5	6	6	6	1845	1.004	1.002	1.01	0.971	0.95	95.9	95.5	95.7	96.4	92.7	90.8
P09543	2',3'-cyclic-nucleotide 3'-phosphodiesterase OS=Homo sapiens OX=9606 GN=CNP PE=1 SV=2	0	15	6	6	5	421	1.164	0.951	0.877	0.965	1.001	106.8	91.8	87.2	80.5	88.5	91.8
Q8TDN6	Ribosome biogenesis protein BRX1 homolog OS=Homo sapiens OX=9606 GN=BRIX1 PE=1 SV=2	0	19	5	6	5	353	0.322	1.108	0.626	1.038	1.076	37.9	117.6	130.2	73.5	122	126.6
Q8WUM0	Nuclear pore complex protein Nup133 OS=Homo sapiens OX=9606 GN=NUP133 PE=1 SV=2	0	6	6	7	6	1156	0.714	1.001	0.717	0.894	0.927	75.1	105.2	105.3	75.5	94	97.5
P17858	ATP-dependent 6-phosphofructokinase, liver type OS=Homo sapiens OX=9606 GN=PFKL PE=1 SV=6	0	9	5	6	3	780	1.682	1.015	1.159	1.1	1.156	144.5	85.9	87.2	99.5	94.5	99.3
Q9Y394	Dehydrogenase/reductase SDR family member 7 OS=Homo sapiens OX=9606 GN=DHRS7 PE=1 SV=1	0	14	5	5	5	339	1.319	1.006	1.029	1.005	0.985	99.4	75.3	75.8	77.5	75.7	74.2
O60869	Endothelial differentiation-related factor 1 OS=Homo sapiens OX=9606 GN=EDF1 PE=1 SV=1	0	39	6	9	6	148	1.075	1.013	1.225	1.007	1.045	91.7	85.3	86.5	104.5	85.9	89.2
Q9Y5L4	Mitochondrial import inner membrane translocase subunit Tim13 OS=Homo sapiens OX=9606 GN=TIMM13 PE=1 SV=1	0	42	3	4	3	95	1.107	0.858	1.226	1.032	0.932	113.8	102.8	88.2	126.1	106	95.8
O75822	Eukaryotic translation initiation factor 3 subunit J OS=Homo sapiens OX=9606 GN=EIF3J PE=1 SV=2	0	25	5	5	5	258	1.599	0.99	1.334	0.94	1.057	125.1	78.2	77.4	104.3	73.6	82.7
O00411	DNA-directed RNA polymerase, mitochondrial OS=Homo sapiens OX=9606 GN=POLRMT PE=1 SV=2	0	5	4	4	4	1230	1.298	0.981	1.414	1.25	1.238	84.5	65.1	63.8	92	81.4	80.6
Q6PJT7	Zinc finger CCCH domain-containing protein 14 OS=Homo sapiens OX=9606 GN=ZC3H14 PE=1 SV=1	0	8	5	5	5	736	0.348	0.933	0.558	0.91	0.82	39.5	113.4	105.8	63.2	103.2	93
Q9H8H0	Nucleolar protein 11 OS=Homo sapiens OX=9606 GN=NOL11 PE=1 SV=1	0	8	5	6	5	719	0.356	1.012	0.72	1.036	1.049	39.5	111.1	112.4	80	115.1	116.6
P20671	Histone H2A type 1-D OS=Homo sapiens OX=9606 GN=H2AC7 PE=1 SV=2	0	32	6	21	1	130	0.835	1.165	1.214	1.076	0.992	78.2	93.6	109	113.6	100.7	92.8
P98175	RNA-binding protein 10 OS=Homo sapiens OX=9606 GN=RBM10 PE=1 SV=3	0	7	6	7	6	930	0.308	0.991	0.409	0.885	0.949	39.1	127.1	125.9	52	112.5	120.7
P35249	Replication factor C subunit 4 OS=Homo sapiens OX=9606 GN=RFC4 PE=1 SV=2	0	15	4	5	4	363	0.792	1.002	0.975	1.019	1.028	82.9	104.7	104.9	102	106.6	107.6
Q8IXI1	Mitochondrial Rho GTPase 2 OS=Homo sapiens OX=9606 GN=RHOT2 PE=1 SV=2	0	11	5	6	4	618	1.101	0.943	1.079	1.039	1.046	102.5	93.1	87.8	100.5	96.8	97.4
Q71UM5	40S ribosomal protein S27-like OS=Homo sapiens OX=9606 GN=RPS27L PE=1 SV=3	0	38	3	5	1	84	1.55	0.964	1.413	1.011	1.035	147.6	95.2	91.8	134.6	96.3	98.5
P62834	Ras-related protein Rap-1A OS=Homo sapiens OX=9606 GN=RAP1A PE=1 SV=1	0	24	5	6	1	184	1.338	0.926	1.037	1.026	1.021	147.6	110.3	102.1	114.4	113.2	112.5
O43818	U3 small nucleolar RNA-interacting protein 2 OS=Homo sapiens OX=9606 GN=RRP9 PE=1 SV=1	0	12	5	7	5	475	0.428	1.003	0.734	1.023	1.011	43.6	101.9	102.2	74.8	104.3	103.1
Q9P2R3	Rabankyrin-5 OS=Homo sapiens OX=9606 GN=ANKFY1 PE=1 SV=2	0	4	5	6	5	1169	1.436	1.062	1.474	0.828	0.942	121.4	84.5	89.7	124.6	70	79.7
P42696	RNA-binding protein 34 OS=Homo sapiens OX=9606 GN=RBM34 PE=1 SV=2	0	12	4	4	4	430	0.838	1.167	0.89	1.208	1.164	87.1	103.9	121.3	92.5	125.6	121
O15143	Actin-related protein 2/3 complex subunit 1B OS=Homo sapiens OX=9606 GN=ARPC1B PE=1 SV=3	0	16	5	5	5	372	1.367	1.012	1.205	0.997	0.997	126.7	92.7	93.8	111.7	92.4	92.4
Q9Y221	60S ribosome subunit biogenesis protein NIP7 homolog OS=Homo sapiens OX=9606 GN=NIP7 PE=1 SV=1	0	37	5	5	5	180	0.422	1.012	0.823	1.094	1.026	48.5	115	116.4	94.6	125.8	118.1
Q8TEA8	D-aminoacyl-tRNA deacylase 1 OS=Homo sapiens OX=9606 GN=DTD1 PE=1 SV=2	0	30	3	3	3	209	1.374	1.003	1.253	1	1.038	144.3	105	105.3	131.5	105	109
A5YKK6	CCR4-NOT transcription complex subunit 1 OS=Homo sapiens OX=9606 GN=CNOT1 PE=1 SV=2	0	2	4	4	4	2376	1.372	0.952	1.293	0.871	0.953	124.2	90.5	86.2	117	78.8	86.3
O75153	Clustered mitochondria protein homolog OS=Homo sapiens OX=9606 GN=CLUH PE=1 SV=2	0	5	5	5	5	1309	1.561	0.998	1.628	0.991	1.066	109.8	70.3	70.1	114.4	69.6	74.9
P49792	E3 SUMO-protein ligase RanBP2 OS=Homo sapiens OX=9606 GN=RANBP2 PE=1 SV=2	0	2	6	6	6	3224	0.208	0.933	0.345	0.645	0.674	27.7	133.5	124.6	46.1	86.2	90
Q8IWX8	Calcium homeostasis endoplasmic reticulum protein OS=Homo sapiens OX=9606 GN=CHERP PE=1 SV=3	0	7	5	5	5	916	0.299	0.997	0.474	0.927	0.866	36.8	123	122.6	58.2	114	106.5
Q9HC38	Glyoxalase domain-containing protein 4 OS=Homo sapiens OX=9606 GN=GLOD4 PE=1 SV=1	0	24	6	6	6	313	1.311	0.983	0.975	1.044	1.048	129.2	98.5	96.9	96	102.9	103.2
P42677	40S ribosomal protein S27 OS=Homo sapiens OX=9606 GN=RPS27 PE=1 SV=3	0	39	4	6	2	84	1.406	0.96	1.613	0.986	1.132	64.9	46.1	44.3	74.4	45.5	52.2
P35251	Replication factor C subunit 1 OS=Homo sapiens OX=9606 GN=RFC1 PE=1 SV=4	0	6	5	5	5	1148	0.543	0.908	0.776	0.972	0.958	64.9	119.6	108.7	92.8	116.2	114.6
P82650	28S ribosomal protein S22, mitochondrial OS=Homo sapiens OX=9606 GN=MRPS22 PE=1 SV=1	0	18	6	6	6	360	1.312	0.926	1.376	0.849	1.001	114	86.9	80.4	119.5	73.8	87
O96019	Actin-like protein 6A OS=Homo sapiens OX=9606 GN=ACTL6A PE=1 SV=1	0	11	5	6	5	429	0.641	0.999	0.872	0.974	1.004	68.3	106.5	106.4	92.8	103.7	106.9
O00461	Golgi integral membrane protein 4 OS=Homo sapiens OX=9606 GN=GOLIM4 PE=1 SV=1	0	8	5	5	5	696	0.742	0.966	1.034	1.053	1.064	69.6	93.8	90.6	97	98.8	99.8
Q969V3	Nicalin OS=Homo sapiens OX=9606 GN=NCLN PE=1 SV=2	0	12	5	5	5	563	1.295	1.032	1.185	1.077	1.053	118.1	91.2	94.1	108.1	98.3	96.1
P50402	Emerin OS=Homo sapiens OX=9606 GN=EMD PE=1 SV=1	0	22	5	6	5	254	0.753	0.986	0.776	0.958	0.942	86.8	115.2	113.5	89.4	110.4	108.6
Q9BWD1	Acetyl-CoA acetyltransferase, cytosolic OS=Homo sapiens OX=9606 GN=ACAT2 PE=1 SV=2	0	13	4	4	4	397	1.244	0.973	0.852	0.931	0.969	112.9	90.8	88.3	77.4	84.5	87.9
Q9Y570	Protein phosphatase methylesterase 1 OS=Homo sapiens OX=9606 GN=PPME1 PE=1 SV=3	0	22	6	6	6	386	1.047	1.019	0.944	1.044	1.01	95.3	91.1	92.8	86	95.1	92
P51114	Fragile X mental retardation syndrome-related protein 1 OS=Homo sapiens OX=9606 GN=FXR1 PE=1 SV=3	0	7	4	7	2	621	1.44	0.959	1.352	0.995	1.085	105.8	73.5	70.5	99.4	73.1	79.8
P24928	DNA-directed RNA polymerase II subunit RPB1 OS=Homo sapiens OX=9606 GN=POLR2A PE=1 SV=2	0	6	7	7	7	1970	0.446	0.984	0.699	0.983	0.909	48.2	107.9	106.2	75.4	106.1	98
Q13617	Cullin-2 OS=Homo sapiens OX=9606 GN=CUL2 PE=1 SV=2	0	10	6	6	6	745	0.804	1.044	0.976	1.043	1.009	75.2	93.5	97.7	91.2	97.5	94.4
Q92621	Nuclear pore complex protein Nup205 OS=Homo sapiens OX=9606 GN=NUP205 PE=1 SV=3	0	4	5	5	5	2012	0.532	0.917	0.579	0.768	0.834	68.9	129.5	118.7	75	99.5	108
Q7L7L0	Histone H2A type 3 OS=Homo sapiens OX=9606 GN=H2AW PE=1 SV=3	0	32	6	20	1	130	1.106	1.098	1.309	1.027	1.155	100	90.4	99.3	118.4	92.8	104.4
O75477	Erlin-1 OS=Homo sapiens OX=9606 GN=ERLIN1 PE=1 SV=2	0	13	4	7	1	348	1.066	0.986	0.918	0.946	1.044	94.1	88.2	87	81	83.4	92.1
Q99797	Mitochondrial intermediate peptidase OS=Homo sapiens OX=9606 GN=MIPEP PE=1 SV=2	0	8	3	3	3	713	1.497	0.966	1.26	1.019	1.096	119.7	80	77.2	100.7	81.5	87.6
O14497	AT-rich interactive domain-containing protein 1A OS=Homo sapiens OX=9606 GN=ARID1A PE=1 SV=3	0	3	5	5	5	2285	0.352	0.998	0.688	0.861	0.88	43.5	123.6	123.4	85	106.4	108.8
Q9Y6E2	Basic leucine zipper and W2 domain-containing protein 2 OS=Homo sapiens OX=9606 GN=BZW2 PE=1 SV=1	0	16	6	6	5	419	1.285	0.845	1.18	0.9	0.952	120.3	93.6	79.1	110.4	84.2	89.1
Q6PD62	RNA polymerase-associated protein CTR9 homolog OS=Homo sapiens OX=9606 GN=CTR9 PE=1 SV=1	0	6	5	5	5	1173	0.325	1.014	0.616	0.991	0.936	42.2	129.7	131.5	79.9	128.5	121.4
Q9Y314	Nitric oxide synthase-interacting protein OS=Homo sapiens OX=9606 GN=NOSIP PE=1 SV=1	0	19	4	4	4	301	0.281	1.109	0.735	0.987	0.935	35.3	125.6	139.3	92.3	124	117.4
Q9GZS3	WD repeat-containing protein 61 OS=Homo sapiens OX=9606 GN=WDR61 PE=1 SV=1	0	22	5	6	5	305	0.812	0.955	1.098	1.009	0.946	84.1	103.5	98.9	113.7	104.5	97.9
Q02818	Nucleobindin-1 OS=Homo sapiens OX=9606 GN=NUCB1 PE=1 SV=4	0	15	6	7	6	461	1.395	0.993	1.034	1.001	1.036	127.3	91.3	90.6	94.4	91.4	94.5
O15438	Canalicular multispecific organic anion transporter 2 OS=Homo sapiens OX=9606 GN=ABCC3 PE=1 SV=3	0	3	4	4	3	1527	1.402	1.006	0.959	0.848	0.963	152.8	109	109.6	104.5	92.4	104.9
Q16851	UTP--glucose-1-phosphate uridylyltransferase OS=Homo sapiens OX=9606 GN=UGP2 PE=1 SV=5	0	8	4	6	4	508	1.784	0.948	1.107	0.987	1.025	149.2	83.6	79.3	92.6	82.5	85.7
Q9H6Z4	Ran-binding protein 3 OS=Homo sapiens OX=9606 GN=RANBP3 PE=1 SV=1	0	11	5	5	5	567	0.687	1.02	0.812	1.04	0.983	76.5	111.3	113.5	90.4	115.7	109.4
O43324	Eukaryotic translation elongation factor 1 epsilon-1 OS=Homo sapiens OX=9606 GN=EEF1E1 PE=1 SV=1	0	23	4	5	4	174	1.86	0.943	1.572	0.966	1.029	148.3	79.7	75.2	125.3	77.1	82
Q9ULU4	Protein kinase C-binding protein 1 OS=Homo sapiens OX=9606 GN=ZMYND8 PE=1 SV=2	0	4	4	5	4	1186	0.278	0.977	0.423	0.904	0.877	8.7	31.5	30.8	13.3	28.5	27.6
Q12996	Cleavage stimulation factor subunit 3 OS=Homo sapiens OX=9606 GN=CSTF3 PE=1 SV=1	0	7	5	8	5	717	0.436	1.01	0.6	0.956	0.947	46.3	106.1	107.2	63.7	101.4	100.5
Q9UHD9	Ubiquilin-2 OS=Homo sapiens OX=9606 GN=UBQLN2 PE=1 SV=2	0	8	4	6	1	624
P52565	Rho GDP-dissociation inhibitor 1 OS=Homo sapiens OX=9606 GN=ARHGDIA PE=1 SV=3	0	29	6	7	6	204	1.408	1.047	1.051	1.012	1.056	125.8	89.3	93.5	93.8	90.4	94.3
Q15056	Eukaryotic translation initiation factor 4H OS=Homo sapiens OX=9606 GN=EIF4H PE=1 SV=5	0	27	5	8	5	248	0.895	1.022	0.921	1.014	0.989	101	112.8	115.2	103.8	114.3	111.6
Q969Q0	60S ribosomal protein L36a-like OS=Homo sapiens OX=9606 GN=RPL36AL PE=1 SV=3	0	37	5	6	1	106	1.382	1.125	1.229	1.116	1.014	135.8	98.3	110.6	120.8	109.7	99.6
Q15024	Exosome complex component RRP42 OS=Homo sapiens OX=9606 GN=EXOSC7 PE=1 SV=3	0	24	6	7	6	291	0.575	1.009	0.92	1.026	1.047	65.8	114.4	115.5	105.2	117.3	119.7
P14550	Aldo-keto reductase family 1 member A1 OS=Homo sapiens OX=9606 GN=AKR1A1 PE=1 SV=3	0	26	6	7	6	325	1.323	1.027	1.063	1.024	1.024	128.2	96.9	99.5	103	99.2	99.2
Q9BZE1	39S ribosomal protein L37, mitochondrial OS=Homo sapiens OX=9606 GN=MRPL37 PE=1 SV=2	0	13	3	3	3	423	1.379	1.016	1.408	0.97	0.998	111	80.5	81.8	113.4	78.1	80.3
P84243	Histone H3.3 OS=Homo sapiens OX=9606 GN=H3-3A PE=1 SV=2	0	57	8	18	2	136	0.803	1.045	1.277	1.119	1.095	78.1	97.2	101.5	124.1	108.7	106.4
Q92979	Ribosomal RNA small subunit methyltransferase NEP1 OS=Homo sapiens OX=9606 GN=EMG1 PE=1 SV=4	0	27	6	8	6	244	0.462	1.005	0.781	1.052	1.003	56.1	121.4	122	94.9	127.7	121.8
Q04323	UBX domain-containing protein 1 OS=Homo sapiens OX=9606 GN=UBXN1 PE=1 SV=2	0	21	5	5	5	297	0.804	0.909	0.835	1.209	0.995	79.1	98.3	89.4	82.1	118.9	97.8
Q9UJX4	Anaphase-promoting complex subunit 5 OS=Homo sapiens OX=9606 GN=ANAPC5 PE=1 SV=2	0	8	4	4	4	755	0.715	1.026	0.929	1.006	1.053	73.1	102.2	104.9	95	102.9	107.7
O14617	AP-3 complex subunit delta-1 OS=Homo sapiens OX=9606 GN=AP3D1 PE=1 SV=1	0	6	5	5	5	1153	1.358	1.031	1.189	0.951	0.992	105.7	77.8	80.3	92.5	74	77.2
P43034	Platelet-activating factor acetylhydrolase IB subunit alpha OS=Homo sapiens OX=9606 GN=PAFAH1B1 PE=1 SV=2	0	18	6	8	6	410	1.44	0.966	1.148	0.986	0.975	139.3	96.7	93.4	111	95.3	94.2
Q9NY93	Probable ATP-dependent RNA helicase DDX56 OS=Homo sapiens OX=9606 GN=DDX56 PE=1 SV=1	0	14	7	7	7	547	0.297	0.986	0.641	0.977	0.965	41.6	140	138	89.7	136.8	135.1
O15228	Dihydroxyacetone phosphate acyltransferase OS=Homo sapiens OX=9606 GN=GNPAT PE=1 SV=1	0	10	5	6	5	680	1.041	0.952	0.939	1.001	1.031	95.6	91.8	87.4	86.2	91.9	94.7
P62995	Transformer-2 protein homolog beta OS=Homo sapiens OX=9606 GN=TRA2B PE=1 SV=1	0	15	5	6	4	288	0.247	1.009	0.466	0.991	0.91	35.4	142.9	144.2	66.6	141.7	130.1
Q16181	Septin-7 OS=Homo sapiens OX=9606 GN=SEPTIN7 PE=1 SV=2	0	15	5	5	5	437	1.485	1.044	1.349	0.988	1.033	127.8	86.1	89.9	116.1	85	88.9
Q9H444	Charged multivesicular body protein 4b OS=Homo sapiens OX=9606 GN=CHMP4B PE=1 SV=1	0	23	4	4	4	224	1.316	0.974	1.121	0.977	1.028	125.8	95.6	93.1	107.1	93.3	98.3
P31937	3-hydroxyisobutyrate dehydrogenase, mitochondrial OS=Homo sapiens OX=9606 GN=HIBADH PE=1 SV=2	0	9	3	4	3	336	2.122	0.976	1.351	1.114	1.081	158.8	74.9	73.1	101.2	83.4	80.9
Q9Y3B3	Transmembrane emp24 domain-containing protein 7 OS=Homo sapiens OX=9606 GN=TMED7 PE=1 SV=2	0	19	4	5	4	224	1.356	1.021	1.079	0.958	1.108	118.4	87.3	89.1	94.2	83.7	96.8
O14744	Protein arginine N-methyltransferase 5 OS=Homo sapiens OX=9606 GN=PRMT5 PE=1 SV=4	0	11	3	5	3	637	1.616	0.992	1.502	1.032	1.002	136.1	84.2	83.5	126.5	86.9	84.4
Q13243	Serine/arginine-rich splicing factor 5 OS=Homo sapiens OX=9606 GN=SRSF5 PE=1 SV=1	0	19	4	8	3	272	0.243	0.985	0.425	0.939	0.923	31.9	130.9	129	55.7	122.9	120.8
Q15005	Signal peptidase complex subunit 2 OS=Homo sapiens OX=9606 GN=SPCS2 PE=1 SV=3	0	19	5	6	5	226	1.207	0.96	1.08	0.858	1.026	101.6	84.1	80.8	90.9	72.2	86.4
Q14657	EKC/KEOPS complex subunit LAGE3 OS=Homo sapiens OX=9606 GN=LAGE3 PE=1 SV=2	0	13	2	4	2	143	0.942	1.04	1.046	1.023	1.047	96.5	102.5	106.6	107.1	104.8	107.3
P78318	Immunoglobulin-binding protein 1 OS=Homo sapiens OX=9606 GN=IGBP1 PE=1 SV=1	0	11	3	3	3	339	0.916	1.044	0.976	1.071	1.032	88	96.1	100.4	93.8	102.9	99.2
P10606	Cytochrome c oxidase subunit 5B, mitochondrial OS=Homo sapiens OX=9606 GN=COX5B PE=1 SV=2	0	19	3	6	3	129	1.464	0.847	1.224	0.981	1.013	135.3	92.5	78.3	113.1	90.7	93.6
Q7Z3B4	Nucleoporin p54 OS=Homo sapiens OX=9606 GN=NUP54 PE=1 SV=2	0	13	6	6	6	507	0.528	1.004	0.679	1.011	0.99	60.8	115.1	115.6	78.2	116.4	113.9
Q13523	Serine/threonine-protein kinase PRP4 homolog OS=Homo sapiens OX=9606 GN=PRPF4B PE=1 SV=3	0	5	5	6	5	1007	0.22	0.979	0.308	0.823	0.771	34.3	156	152.7	48.1	128.4	120.2
P24666	Low molecular weight phosphotyrosine protein phosphatase OS=Homo sapiens OX=9606 GN=ACP1 PE=1 SV=3	0	24	3	4	3	158	0.857	0.952	1.011	0.939	1.003	95.4	111.3	106	112.5	104.5	111.7
P61586	Transforming protein RhoA OS=Homo sapiens OX=9606 GN=RHOA PE=1 SV=1	0	16	4	5	1	193	1.756	1.051	1.238	1.042	1.083	141.3	80.5	84.6	99.6	83.9	87.2
P21281	V-type proton ATPase subunit B, brain isoform OS=Homo sapiens OX=9606 GN=ATP6V1B2 PE=1 SV=3	0	13	5	5	5	511	1.555	1.032	1.226	1.005	0.916	123.1	79.1	81.7	97	79.6	72.5
Q9BY77	Polymerase delta-interacting protein 3 OS=Homo sapiens OX=9606 GN=POLDIP3 PE=1 SV=2	0	14	4	4	4	421	0.289	0.981	0.589	0.977	0.95	37.6	130.4	127.9	76.8	127.3	123.8
P49590	Histidine--tRNA ligase, mitochondrial OS=Homo sapiens OX=9606 GN=HARS2 PE=1 SV=1	0	11	5	6	2	506	1.429	0.888	1.455	1.075	1.081	112.8	79	70.2	114.9	84.9	85.4
Q92667	A-kinase anchor protein 1, mitochondrial OS=Homo sapiens OX=9606 GN=AKAP1 PE=1 SV=1	0	8	4	4	4	903	0.972	0.982	1.256	1.039	1.046	75.9	78.1	76.7	98.1	81.1	81.7
Q8IWA0	WD repeat-containing protein 75 OS=Homo sapiens OX=9606 GN=WDR75 PE=1 SV=1	0	6	4	5	4	830	0.282	0.954	0.608	1.047	0.982	34.4	122.1	116.5	74.2	127.8	120
P47914	60S ribosomal protein L29 OS=Homo sapiens OX=9606 GN=RPL29 PE=1 SV=2	0	19	3	6	3	159	2.092	1.107	1.871	0.998	0.859	139.8	66.8	74	125	66.7	57.4
Q14232	Translation initiation factor eIF-2B subunit alpha OS=Homo sapiens OX=9606 GN=EIF2B1 PE=1 SV=1	0	22	5	5	5	305	1.269	0.936	1.172	0.995	0.999	110.2	86.9	81.3	101.8	86.4	86.8
O95817	BAG family molecular chaperone regulator 3 OS=Homo sapiens OX=9606 GN=BAG3 PE=1 SV=3	0	11	5	6	5	575	1.094	0.917	1.111	1.01	1.019	97.5	89.1	81.7	99	90	90.8
P11766	Alcohol dehydrogenase class-3 OS=Homo sapiens OX=9606 GN=ADH5 PE=1 SV=4	0	11	5	5	5	374	1.319	0.96	0.965	1.007	1.066	120.2	91.2	87.5	87.9	91.8	97.1
Q6IN85	Serine/threonine-protein phosphatase 4 regulatory subunit 3A OS=Homo sapiens OX=9606 GN=PPP4R3A PE=1 SV=1	0	7	5	5	4	833	0.433	1.067	0.792	1.007	1.007	54	124.8	133.1	98.8	125.6	125.7
Q01130	Serine/arginine-rich splicing factor 2 OS=Homo sapiens OX=9606 GN=SRSF2 PE=1 SV=4	0	21	5	8	5	221	0.343	1.024	0.568	0.965	0.959	42.6	124.3	127.3	70.6	119.9	119.2
O75521	Enoyl-CoA delta isomerase 2 OS=Homo sapiens OX=9606 GN=ECI2 PE=1 SV=4	0	16	4	5	4	394	1.041	1.014	1.115	1.117	1.051	96.2	92.4	93.7	103	103.2	97.1
P24941	Cyclin-dependent kinase 2 OS=Homo sapiens OX=9606 GN=CDK2 PE=1 SV=2	0	18	4	5	3	298	0.552	0.882	0.886	0.898	0.92	69.4	125.7	110.9	111.4	112.8	115.6
Q9UGI8	Testin OS=Homo sapiens OX=9606 GN=TES PE=1 SV=1	0	15	5	6	5	421	1.248	0.942	1.041	0.876	0.919	114.8	92	86.6	95.7	80.6	84.6
Q8WTT2	Nucleolar complex protein 3 homolog OS=Homo sapiens OX=9606 GN=NOC3L PE=1 SV=1	0	7	6	7	6	800	0.097	1.086	0.332	0.991	1.035	11.7	121.1	131.5	40.2	120.1	125.4
P29083	General transcription factor IIE subunit 1 OS=Homo sapiens OX=9606 GN=GTF2E1 PE=1 SV=2	0	17	6	6	6	439	0.58	0.987	0.773	1.006	1.036	48.4	83.5	82.4	64.5	83.9	86.5
O43837	Isocitrate dehydrogenase [NAD] subunit beta, mitochondrial OS=Homo sapiens OX=9606 GN=IDH3B PE=1 SV=2	0	13	4	4	4	385	1.548	0.92	1.235	0.982	1.036	142.9	92.3	84.9	114	90.7	95.7
P84090	Enhancer of rudimentary homolog OS=Homo sapiens OX=9606 GN=ERH PE=1 SV=1	0	35	4	7	4	104	0.421	0.926	0.788	1.01	0.902	55.8	132.8	123	104.7	134.1	119.8
Q5T653	39S ribosomal protein L2, mitochondrial OS=Homo sapiens OX=9606 GN=MRPL2 PE=1 SV=2	0	14	3	4	3	305	1.353	0.992	1.39	0.992	1.125	117.2	86.6	85.9	120.4	85.9	97.4
O75934	Pre-mRNA-splicing factor SPF27 OS=Homo sapiens OX=9606 GN=BCAS2 PE=1 SV=1	0	22	4	5	4	225	0.315	1.014	0.597	0.991	0.961	41.1	130.4	132.3	77.9	129.2	125.3
O00625	Pirin OS=Homo sapiens OX=9606 GN=PIR PE=1 SV=1	0	24	5	5	5	290	1.45	1.101	1.083	0.978	1.138	115.8	79.8	87.9	86.4	78.1	90.9
P28482	Mitogen-activated protein kinase 1 OS=Homo sapiens OX=9606 GN=MAPK1 PE=1 SV=3	0	14	5	5	4	360	1.104	0.976	0.991	0.967	0.974	97.6	88.4	86.2	87.6	85.4	86.1
A0MZ66	Shootin-1 OS=Homo sapiens OX=9606 GN=SHTN1 PE=1 SV=4	0	10	5	6	5	631	1.494	0.951	1.029	0.944	0.978	120.6	80.7	76.8	83	76.2	78.9
Q15942	Zyxin OS=Homo sapiens OX=9606 GN=ZYX PE=1 SV=1	0	15	5	6	5	572	0.995	0.981	1.079	0.911	0.904	100.3	100.9	99	108.8	91.9	91.1
Q14966	Zinc finger protein 638 OS=Homo sapiens OX=9606 GN=ZNF638 PE=1 SV=2	0	3	4	5	4	1978	0.11	0.959	0.333	0.924	0.827	13.3	120.2	115.3	40	111.2	99.4
O14562	Ubiquitin domain-containing protein UBFD1 OS=Homo sapiens OX=9606 GN=UBFD1 PE=1 SV=2	0	16	4	6	4	309	0.792	1.08	0.778	0.974	1.156	82.2	103.8	112	80.8	101	120
O14975	Very long-chain acyl-CoA synthetase OS=Homo sapiens OX=9606 GN=SLC27A2 PE=1 SV=2	0	7	4	5	4	620	1.179	0.974	0.902	1.01	1.006	119.6	101.4	98.7	91.4	102.4	102
Q16822	Phosphoenolpyruvate carboxykinase [GTP], mitochondrial OS=Homo sapiens OX=9606 GN=PCK2 PE=1 SV=4	0	8	4	5	4	640	1.577	1.008	1.18	1.207	1.092	127.5	80.8	81.5	95.4	97.6	88.3
P04080	Cystatin-B OS=Homo sapiens OX=9606 GN=CSTB PE=1 SV=2	0	24	2	3	2	98	1.166	0.857	1.075	1.019	0.979	108.5	93	79.7	100	94.8	91
O15269	Serine palmitoyltransferase 1 OS=Homo sapiens OX=9606 GN=SPTLC1 PE=1 SV=1	0	11	4	4	4	473	1.198	0.955	1.007	1.038	1.062	115.9	96.7	92.3	97.4	100.4	102.7
P63279	SUMO-conjugating enzyme UBC9 OS=Homo sapiens OX=9606 GN=UBE2I PE=1 SV=1	0	16	4	6	4	158	0.756	1.021	0.902	1.013	1.035	77.8	103	105.2	92.9	104.3	106.5
Q9NUQ6	SPATS2-like protein OS=Homo sapiens OX=9606 GN=SPATS2L PE=1 SV=2	0	10	4	4	4	558	0.971	0.782	1.315	0.948	0.998	96.9	99.8	78.1	131.2	94.6	99.6
P53041	Serine/threonine-protein phosphatase 5 OS=Homo sapiens OX=9606 GN=PPP5C PE=1 SV=1	0	10	3	3	3	499	1.31	1.08	1.059	1.005	1.059	116.6	89.1	96.2	94.3	89.5	94.3
Q13526	Peptidyl-prolyl cis-trans isomerase NIMA-interacting 1 OS=Homo sapiens OX=9606 GN=PIN1 PE=1 SV=1	0	33	3	4	3	163	0.77	1.004	0.764	1.046	0.999	75.9	98.6	98.9	75.3	103.1	98.5
Q86W42	THO complex subunit 6 homolog OS=Homo sapiens OX=9606 GN=THOC6 PE=1 SV=1	0	17	4	4	4	341	0.663	0.961	0.849	0.977	1.031	66.9	100.9	97	85.6	98.6	104
P40222	Alpha-taxilin OS=Homo sapiens OX=9606 GN=TXLNA PE=1 SV=3	0	10	5	5	4	546	1.36	1.022	1.526	0.929	0.999	101.8	74.9	76.5	114.3	69.5	74.8
Q96S52	GPI transamidase component PIG-S OS=Homo sapiens OX=9606 GN=PIGS PE=1 SV=3	0	10	3	3	3	555	1.414	1.034	0.899	1.077	1.005	119.4	84.4	87.3	75.9	91	84.9
O00159	Unconventional myosin-Ic OS=Homo sapiens OX=9606 GN=MYO1C PE=1 SV=4	0	5	4	4	4	1063	1.522	0.952	1.135	0.858	0.885	134.5	88.4	84.1	100.3	75.8	78.2
Q16762	Thiosulfate sulfurtransferase OS=Homo sapiens OX=9606 GN=TST PE=1 SV=4	0	14	3	4	3	297	1.436	0.977	1.122	1.053	0.992	120.6	84	82	94.3	88.5	83.4
P17096	High mobility group protein HMG-I/HMG-Y OS=Homo sapiens OX=9606 GN=HMGA1 PE=1 SV=3	0	38	4	7	4	107	0.765	1.021	1.061	1.028	1.041	80.4	105.2	107.4	111.6	108.1	109.5
Q9GZT3	SRA stem-loop-interacting RNA-binding protein, mitochondrial OS=Homo sapiens OX=9606 GN=SLIRP PE=1 SV=1	0	42	5	7	5	109	1.407	1.058	1.512	0.952	1.072	128.4	91.2	96.5	137.9	86.9	97.8
P49720	Proteasome subunit beta type-3 OS=Homo sapiens OX=9606 GN=PSMB3 PE=1 SV=2	0	23	4	8	4	205	1.362	1.015	1.274	1.043	1.056	129.4	95	96.4	121.1	99.1	100.4
O00264	Membrane-associated progesterone receptor component 1 OS=Homo sapiens OX=9606 GN=PGRMC1 PE=1 SV=3	0	27	4	5	3	195	1.33	1.038	0.893	1.006	1.056	107.3	80.7	83.8	72	81.2	85.2
Q96DV4	39S ribosomal protein L38, mitochondrial OS=Homo sapiens OX=9606 GN=MRPL38 PE=1 SV=2	0	21	6	6	6	380	1.146	0.928	1.284	1.028	0.82	99.9	87.1	80.9	111.8	89.5	71.4
Q86YZ3	Hornerin OS=Homo sapiens OX=9606 GN=HRNR PE=1 SV=2	0	4	3	5	3	2850	0.444	0.844	0.764	1.103	0.679	59.9	134.9	113.9	103.1	148.8	91.6
P0DPB6	DNA-directed RNA polymerases I and III subunit RPAC2 OS=Homo sapiens OX=9606 GN=POLR1D PE=1 SV=1	0	24	2	3	2	133	0.699	0.804	1.055	0.941	0.892	82.9	118.7	95.4	125.2	111.7	105.8
Q9Y3D9	28S ribosomal protein S23, mitochondrial OS=Homo sapiens OX=9606 GN=MRPS23 PE=1 SV=2	0	27	5	6	5	190	1.035	0.961	1.183	1.002	0.974	101.8	98.4	94.6	116.4	98.6	95.8
Q6DKJ4	Nucleoredoxin OS=Homo sapiens OX=9606 GN=NXN PE=1 SV=2	0	15	3	3	3	435	0.712	0.887	0.718	1.1	0.848	72.7	102.1	90.6	73.3	112.3	86.6
P30086	Phosphatidylethanolamine-binding protein 1 OS=Homo sapiens OX=9606 GN=PEBP1 PE=1 SV=3	0	32	5	8	5	187	1.259	1.015	1.093	1.02	1.041	115.1	91.4	92.7	99.8	93.2	95.1
Q9BQ61	Telomerase RNA component interacting RNase OS=Homo sapiens OX=9606 GN=TRIR PE=1 SV=1	0	22	5	5	5	176	0.496	1.06	0.86	1.021	1.035	57.7	116.4	123.4	100.1	118.8	120.5
A0A0B4J2D5	Glutamine amidotransferase-like class 1 domain-containing protein 3B, mitochondrial OS=Homo sapiens OX=9606 GN=GATD3B PE=1 SV=1	0	24	4	5	4	268	1.678	0.903	1.307	1.1	1.006	151.6	90.3	81.6	118	99.4	90.9
Q9BTT0	Acidic leucine-rich nuclear phosphoprotein 32 family member E OS=Homo sapiens OX=9606 GN=ANP32E PE=1 SV=1	0	15	4	5	4	268	0.516	1.022	0.694	0.97	0.995	60.2	116.6	119.1	81	113.1	116
Q6IBS0	Twinfilin-2 OS=Homo sapiens OX=9606 GN=TWF2 PE=1 SV=2	0	9	3	3	3	349	1.005	1.014	0.949	0.95	0.962	95.6	95.1	96.5	90.3	90.4	91.6
Q9NQP4	Prefoldin subunit 4 OS=Homo sapiens OX=9606 GN=PFDN4 PE=1 SV=1	0	27	4	5	4	134	1.196	0.905	1.161	0.916	0.967	114.3	95.6	86.5	111	87.6	92.4
Q7Z2W4	Zinc finger CCCH-type antiviral protein 1 OS=Homo sapiens OX=9606 GN=ZC3HAV1 PE=1 SV=3	0	6	4	4	4	902	1.362	1.01	1.179	0.984	0.945	135.3	99.3	100.3	117.1	97.8	93.9
Q9P015	39S ribosomal protein L15, mitochondrial OS=Homo sapiens OX=9606 GN=MRPL15 PE=1 SV=1	0	19	5	6	5	296	1.234	0.952	1.269	1.039	1.031	92.9	75.2	71.7	95.5	78.1	77.6
P61758	Prefoldin subunit 3 OS=Homo sapiens OX=9606 GN=VBP1 PE=1 SV=4	0	26	6	7	6	197	1.391	1.064	1.193	0.899	1.012	107.3	77.1	82.1	92	69.3	78
Q96MG7	Non-structural maintenance of chromosomes element 3 homolog OS=Homo sapiens OX=9606 GN=NSMCE3 PE=1 SV=1	0	13	3	5	3	304	0.615	0.998	0.807	0.959	1.001	64.7	105.1	104.9	84.8	100.8	105.2
P51116	Fragile X mental retardation syndrome-related protein 2 OS=Homo sapiens OX=9606 GN=FXR2 PE=1 SV=2	0	7	4	5	2	673	1.521	0.985	1.431	0.948	0.957	123.4	81.1	79.9	116.1	76.9	77.6
O75909	Cyclin-K OS=Homo sapiens OX=9606 GN=CCNK PE=1 SV=2	0	8	3	3	3	580	0.398	0.996	0.637	0.988	0.946	53	133.4	132.9	84.9	131.8	126.2
Q9BV38	WD repeat-containing protein 18 OS=Homo sapiens OX=9606 GN=WDR18 PE=1 SV=2	0	10	4	4	4	432	0.43	1.019	0.699	0.934	1.056	47	109.2	111.3	76.4	102	115.3
Q12768	WASH complex subunit 5 OS=Homo sapiens OX=9606 GN=WASHC5 PE=1 SV=1	0	4	3	3	3	1159	1.246	0.923	1.126	0.934	0.983	115.4	92.6	85.5	104.3	86.5	91
P52888	Thimet oligopeptidase OS=Homo sapiens OX=9606 GN=THOP1 PE=1 SV=2	0	7	4	5	4	689	1.012	1.016	0.838	0.983	1.044	102.5	101.3	102.9	84.9	99.6	105.7
P15927	Replication protein A 32 kDa subunit OS=Homo sapiens OX=9606 GN=RPA2 PE=1 SV=1	0	18	3	3	3	270	0.631	0.956	0.892	0.981	1.009	69.3	109.9	105	98	107.8	110.8
Q9UIJ7	GTP:AMP phosphotransferase AK3, mitochondrial OS=Homo sapiens OX=9606 GN=AK3 PE=1 SV=4	0	25	5	6	5	227	1.852	0.938	1.276	1.092	1.031	162.8	87.9	82.4	112.1	96	90.6
P61201	COP9 signalosome complex subunit 2 OS=Homo sapiens OX=9606 GN=COPS2 PE=1 SV=1	0	7	3	4	3	443	0.908	1.076	0.968	1.011	1.039	97.9	107.9	116	104.4	109.1	112.1
P09132	Signal recognition particle 19 kDa protein OS=Homo sapiens OX=9606 GN=SRP19 PE=1 SV=3	0	19	2	5	2	144	0.889	1.034	1.017	1.036	1.087	77.2	86.9	89.9	88.4	90	94.5
P20962	Parathymosin OS=Homo sapiens OX=9606 GN=PTMS PE=1 SV=2	0	31	4	6	4	102	0.849	0.95	0.95	1.105	1.086	96.7	113.9	108.2	108.2	125.9	123.7
O00233	26S proteasome non-ATPase regulatory subunit 9 OS=Homo sapiens OX=9606 GN=PSMD9 PE=1 SV=3	0	22	4	4	4	223	1.027	0.959	0.954	0.928	0.957	116.5	113.4	108.7	108.2	105.2	108.5
O15344	E3 ubiquitin-protein ligase Midline-1 OS=Homo sapiens OX=9606 GN=MID1 PE=1 SV=1	0	9	5	6	5	667	1.415	0.984	1.196	0.935	1.025	121.6	86	84.6	102.8	80.4	88.1
O75152	Zinc finger CCCH domain-containing protein 11A OS=Homo sapiens OX=9606 GN=ZC3H11A PE=1 SV=3	0	7	4	4	4	810	0.291	0.937	0.54	1.014	0.964	37.6	129.2	121.2	69.8	131.1	124.7
Q9UMR2	ATP-dependent RNA helicase DDX19B OS=Homo sapiens OX=9606 GN=DDX19B PE=1 SV=1	0	12	5	5	5	479	0.987	1.015	0.902	0.924	1.092	101.2	102.6	104.1	92.5	94.8	112
P60891	Ribose-phosphate pyrophosphokinase 1 OS=Homo sapiens OX=9606 GN=PRPS1 PE=1 SV=2	0	15	4	4	1	318	1.856	0.98	1.26	0.914	0.923	187.4	101	98.9	127.3	92.3	93.2
Q8N1G2	Cap-specific mRNA (nucleoside-2'-O-)-methyltransferase 1 OS=Homo sapiens OX=9606 GN=CMTR1 PE=1 SV=1	0	8	5	8	4	835	0.458	0.99	0.705	1.007	0.899	57.5	125.4	124.1	88.4	126.2	112.8
Q5H9R7	Serine/threonine-protein phosphatase 6 regulatory subunit 3 OS=Homo sapiens OX=9606 GN=PPP6R3 PE=1 SV=2	0	8	6	6	6	873	1.079	0.973	1.001	0.875	1.102	89.6	83	80.8	83.1	72.6	91.5
P42766	60S ribosomal protein L35 OS=Homo sapiens OX=9606 GN=RPL35 PE=1 SV=2	0	33	5	7	5	123	1.782	1.1	1.593	0.979	1.055	145.9	81.9	90	130.4	80.2	86.3
P14927	Cytochrome b-c1 complex subunit 7 OS=Homo sapiens OX=9606 GN=UQCRB PE=1 SV=2	0	41	4	5	4	111	2.196	0.966	1.443	0.853	1.061	169.9	77.3	74.7	111.6	66	82.1
O95453	Poly(A)-specific ribonuclease PARN OS=Homo sapiens OX=9606 GN=PARN PE=1 SV=1	0	9	5	6	5	639	0.516	0.975	0.699	0.944	0.928	59.8	115.9	112.9	81	109.4	107.6
P06454	Prothymosin alpha OS=Homo sapiens OX=9606 GN=PTMA PE=1 SV=2	0	13	2	3	2	111	0.675	0.981	0.848	1.035	1.015	68.5	101.5	99.5	86.1	105	103
Q9GZS1	DNA-directed RNA polymerase I subunit RPA49 OS=Homo sapiens OX=9606 GN=POLR1E PE=1 SV=3	0	10	4	5	4	419	0.468	1.009	0.817	1.052	1.055	45.1	96.4	97.3	78.8	101.4	101.7
Q13586	Stromal interaction molecule 1 OS=Homo sapiens OX=9606 GN=STIM1 PE=1 SV=3	0	7	3	3	3	685	1.441	0.946	1.097	0.967	1.021	68.4	47.4	44.9	52.1	45.9	48.4
Q9BQ39	ATP-dependent RNA helicase DDX50 OS=Homo sapiens OX=9606 GN=DDX50 PE=1 SV=1	0	6	4	6	2	737	0.207	0.994	0.383	0.952	0.968	20.4	98.2	97.6	37.6	93.5	95.1
Q7L2J0	7SK snRNA methylphosphate capping enzyme OS=Homo sapiens OX=9606 GN=MEPCE PE=1 SV=1	0	6	2	2	2	689	0.694	1.038	0.964	1.035	1.015	66.9	96.3	99.9	92.8	99.7	97.7
P29084	Transcription initiation factor IIE subunit beta OS=Homo sapiens OX=9606 GN=GTF2E2 PE=1 SV=1	0	22	6	6	6	291	0.39	1.051	0.701	1.02	0.935	48.6	124.8	131.2	87.5	127.4	116.7
O43852	Calumenin OS=Homo sapiens OX=9606 GN=CALU PE=1 SV=2	0	22	5	5	5	315	1.448	0.955	1.233	1.043	1.081	90.3	62.4	59.6	76.9	65.1	67.5
O75694	Nuclear pore complex protein Nup155 OS=Homo sapiens OX=9606 GN=NUP155 PE=1 SV=1	0	3	3	4	3	1391	0.515	0.934	0.62	0.834	0.899	64.8	125.8	117.6	78	105	113.1
Q9NQG5	Regulation of nuclear pre-mRNA domain-containing protein 1B OS=Homo sapiens OX=9606 GN=RPRD1B PE=1 SV=1	0	16	4	5	4	326	0.582	0.999	0.82	1.002	1.027	57.2	98.3	98.2	80.6	98.5	101
P62841	40S ribosomal protein S15 OS=Homo sapiens OX=9606 GN=RPS15 PE=1 SV=2	0	60	5	7	5	145	1.766	1.049	1.653	0.995	1.079	124.4	70.4	73.8	116.4	70.1	76
Q9NYY8	FAST kinase domain-containing protein 2, mitochondrial OS=Homo sapiens OX=9606 GN=FASTKD2 PE=1 SV=1	0	6	4	4	4	710	1.391	0.967	1.54	0.99	1.047	113.1	81.3	78.7	125.2	80.5	85.1
Q9NVM6	DnaJ homolog subfamily C member 17 OS=Homo sapiens OX=9606 GN=DNAJC17 PE=1 SV=1	0	15	3	3	3	304	0.499	1.01	0.681	0.984	0.965	31.6	63.3	64	43.1	62.3	61.1
Q15427	Splicing factor 3B subunit 4 OS=Homo sapiens OX=9606 GN=SF3B4 PE=1 SV=1	0	9	2	4	2	424	0.649	0.984	1.032	1.045	1.04	74.7	115.2	113.3	118.9	120.4	119.8
Q7Z406	Myosin-14 OS=Homo sapiens OX=9606 GN=MYH14 PE=1 SV=2	0	3	5	6	1	1995	0.955	0.765	0.645	0.539	0.705	145.1	151.9	116.1	98	81.9	107.1
Q8IY37	Probable ATP-dependent RNA helicase DHX37 OS=Homo sapiens OX=9606 GN=DHX37 PE=1 SV=1	0	3	3	3	3	1157	0.177	1.112	0.49	1.036	1.104	21.5	121	134.5	59.3	125.4	133.6
Q9BYD6	39S ribosomal protein L1, mitochondrial OS=Homo sapiens OX=9606 GN=MRPL1 PE=1 SV=2	0	18	5	5	5	325	1.192	0.936	1.222	0.964	1.033	105.2	88.3	82.7	107.9	85.1	91.2
P09001	39S ribosomal protein L3, mitochondrial OS=Homo sapiens OX=9606 GN=MRPL3 PE=1 SV=1	0	17	4	6	4	348	1.315	0.96	1.346	1.041	1.072	124.8	94.9	91.1	127.6	98.7	101.7
Q5T3I0	G patch domain-containing protein 4 OS=Homo sapiens OX=9606 GN=GPATCH4 PE=1 SV=2	0	12	3	3	3	446	0.354	1.014	0.642	0.923	1.022	42.5	120.1	121.8	77.1	110.9	122.8
Q96J01	THO complex subunit 3 OS=Homo sapiens OX=9606 GN=THOC3 PE=1 SV=1	0	17	5	6	5	351	0.667	1.021	0.939	0.985	1.079	71.5	107.3	109.5	100.8	105.7	115.8
Q02750	Dual specificity mitogen-activated protein kinase kinase 1 OS=Homo sapiens OX=9606 GN=MAP2K1 PE=1 SV=2	0	13	5	6	3	393	1.492	0.969	1.2	0.914	1.057	119.3	80	77.5	95.9	73.1	84.5
Q15397	Pumilio homolog 3 OS=Homo sapiens OX=9606 GN=PUM3 PE=1 SV=3	0	16	8	11	8	648	0.389	1.028	0.733	1.028	1.037	49.8	128.2	131.8	93.9	131.7	132.9
Q9Y696	Chloride intracellular channel protein 4 OS=Homo sapiens OX=9606 GN=CLIC4 PE=1 SV=4	0	21	3	4	3	253	1.197	0.966	0.946	0.937	1.03	123	102.7	99.3	97.2	96.2	105.8
Q8IY57	YY1-associated factor 2 OS=Homo sapiens OX=9606 GN=YAF2 PE=1 SV=3	0	14	1	2	1	180	0.494	0.867	0.65	1.018	0.999	68.8	139.2	120.7	90.5	141.7	139.1
P15428	15-hydroxyprostaglandin dehydrogenase [NAD(+)] OS=Homo sapiens OX=9606 GN=HPGD PE=1 SV=1	0	18	4	4	4	266	1.064	0.964	1.116	1.037	0.968	109.3	102.8	99.1	114.7	106.6	99.5
Q9BXW7	Haloacid dehalogenase-like hydrolase domain-containing 5 OS=Homo sapiens OX=9606 GN=HDHD5 PE=1 SV=1	0	16	5	5	5	423	0.85	0.924	0.915	0.951	0.876	87	102.3	94.5	93.7	97.3	89.6
P18583	Protein SON OS=Homo sapiens OX=9606 GN=SON PE=1 SV=4	0	3	5	7	4	2426	0.662	0.83	0.73	0.685	0.912	96.1	145.3	120.6	106	99.5	132.5
P46776	60S ribosomal protein L27a OS=Homo sapiens OX=9606 GN=RPL27A PE=1 SV=2	0	24	4	7	4	148	1.659	1.065	1.641	1.064	1.076	141.6	85.3	90.8	140	90.8	91.8
Q9Y277	Voltage-dependent anion-selective channel protein 3 OS=Homo sapiens OX=9606 GN=VDAC3 PE=1 SV=1	0	14	4	6	4	283	1.329	1.049	1.229	1.246	1.025	121.6	91.5	96	112.4	114	93.8
Q8IYB3	Serine/arginine repetitive matrix protein 1 OS=Homo sapiens OX=9606 GN=SRRM1 PE=1 SV=2	0	5	4	7	4	904	0.114	1.024	0.25	0.835	0.745	17	149.5	153.1	37.4	124.9	111.4
Q53EL6	Programmed cell death protein 4 OS=Homo sapiens OX=9606 GN=PDCD4 PE=1 SV=2	0	13	4	4	4	469	0.888	1.007	0.562	0.959	0.983	84.8	95.5	96.2	53.7	91.5	93.9
P49841	Glycogen synthase kinase-3 beta OS=Homo sapiens OX=9606 GN=GSK3B PE=1 SV=2	0	13	3	3	3	420	1.053	0.966	0.961	0.977	0.955	105.8	100.5	97.1	96.6	98.2	96
P14324	Farnesyl pyrophosphate synthase OS=Homo sapiens OX=9606 GN=FDPS PE=1 SV=4	0	11	4	5	4	419	1.178	1.002	0.983	1.042	1.002	114.8	97.5	97.7	95.9	101.6	97.7
Q96D46	60S ribosomal export protein NMD3 OS=Homo sapiens OX=9606 GN=NMD3 PE=1 SV=1	0	13	4	4	4	503	0.839	1.032	1.05	1.024	1.055	82	97.7	100.9	102.7	100	103.1
P51003	Poly(A) polymerase alpha OS=Homo sapiens OX=9606 GN=PAPOLA PE=1 SV=4	0	8	5	5	5	745	0.562	1.007	0.848	1.002	1.063	60.5	107.8	108.5	91.4	108	114.5
P78346	Ribonuclease P protein subunit p30 OS=Homo sapiens OX=9606 GN=RPP30 PE=1 SV=1	0	17	4	4	4	268	0.655	0.999	0.927	1.05	1.017	66	100.8	100.7	93.4	105.8	102.4
P84098	60S ribosomal protein L19 OS=Homo sapiens OX=9606 GN=RPL19 PE=1 SV=1	0	21	5	7	5	196	1.547	1.05	1.519	0.973	1.082	108.5	70.1	73.6	106.5	68.2	75.9
Q07960	Rho GTPase-activating protein 1 OS=Homo sapiens OX=9606 GN=ARHGAP1 PE=1 SV=1	0	13	5	5	5	439	1.524	0.962	1.129	1.009	0.994	145.6	95.6	91.9	107.9	96.5	95
P00492	Hypoxanthine-guanine phosphoribosyltransferase OS=Homo sapiens OX=9606 GN=HPRT1 PE=1 SV=2	0	22	4	4	4	218	1.347	0.946	0.88	0.928	1.01	129.9	96.4	91.2	84.9	89.5	97.3
Q99584	Protein S100-A13 OS=Homo sapiens OX=9606 GN=S100A13 PE=1 SV=1	0	39	4	8	4	98	1.313	0.958	1.054	0.99	0.988	117.8	89.7	85.9	94.6	88.7	88.6
Q9BXS5	AP-1 complex subunit mu-1 OS=Homo sapiens OX=9606 GN=AP1M1 PE=1 SV=3	0	11	4	5	4	423	1.09	0.972	1.088	1.004	0.989	99.5	91.3	88.7	99.3	91.6	90.3
O95071	E3 ubiquitin-protein ligase UBR5 OS=Homo sapiens OX=9606 GN=UBR5 PE=1 SV=2	0	2	3	3	3	2799	0.967	1.036	1.027	0.975	0.933	102.6	106.1	109.9	108.9	103.5	99
Q9UJ70	N-acetyl-D-glucosamine kinase OS=Homo sapiens OX=9606 GN=NAGK PE=1 SV=4	0	15	4	5	4	344	1.227	1.01	1.186	0.99	0.954	112.5	91.7	92.6	108.7	90.7	87.4
P61020	Ras-related protein Rab-5B OS=Homo sapiens OX=9606 GN=RAB5B PE=1 SV=1	0	20	3	4	2	215	1.81	1.167	1.34	1.137	1.237	122.4	67.6	78.9	90.6	76.9	83.7
Q16836	Hydroxyacyl-coenzyme A dehydrogenase, mitochondrial OS=Homo sapiens OX=9606 GN=HADH PE=1 SV=3	0	19	6	7	6	314	1.832	1.042	1.353	1.069	1.094	140.3	76.6	79.8	103.6	81.9	83.8
Q8NE86	Calcium uniporter protein, mitochondrial OS=Homo sapiens OX=9606 GN=MCU PE=1 SV=1	0	16	5	6	5	351	2.143	1.02	1.238	1.155	1.093	149.2	69.6	71	86.2	80.5	76.1
Q9NZU5	LIM and cysteine-rich domains protein 1 OS=Homo sapiens OX=9606 GN=LMCD1 PE=1 SV=1	0	14	4	4	4	365	1.181	1.01	1.158	0.881	1.079	98.6	83.5	84.3	96.7	73.5	90.1
P16144	Integrin beta-4 OS=Homo sapiens OX=9606 GN=ITGB4 PE=1 SV=5	0	4	6	6	6	1822	1.421	0.942	1.232	0.96	0.925	112.8	79.4	74.8	97.8	76.2	73.4
P47813	Eukaryotic translation initiation factor 1A, X-chromosomal OS=Homo sapiens OX=9606 GN=EIF1AX PE=1 SV=2	0	26	4	5	4	144	1.628	1.041	1.56	1.016	1.056	133.9	82.3	85.7	128.4	83.6	86.8
Q13451	Peptidyl-prolyl cis-trans isomerase FKBP5 OS=Homo sapiens OX=9606 GN=FKBP5 PE=1 SV=2	0	13	5	5	5	457	0.723	0.99	0.885	0.95	1.008	81.3	112.4	111.3	99.5	106.8	113.3
Q9H2W6	39S ribosomal protein L46, mitochondrial OS=Homo sapiens OX=9606 GN=MRPL46 PE=1 SV=1	0	19	5	5	5	279	1.457	0.94	1.469	1.044	1.061	138.5	95.1	89.3	139.7	99.3	100.8
Q9Y3D0	Cytosolic iron-sulfur assembly component 2B OS=Homo sapiens OX=9606 GN=CIAO2B PE=1 SV=1	0	31	3	5	3	163	1.061	0.998	1.059	0.846	1.056	106	99.9	99.7	105.7	84.5	105.4
O75439	Mitochondrial-processing peptidase subunit beta OS=Homo sapiens OX=9606 GN=PMPCB PE=1 SV=2	0	11	5	6	4	489	1.262	0.919	1.262	1.067	0.988	130	103.1	94.7	130.1	110	101.8
O96008	Mitochondrial import receptor subunit TOM40 homolog OS=Homo sapiens OX=9606 GN=TOMM40 PE=1 SV=1	0	19	4	5	4	361	1.302	0.987	1.14	1.114	1.097	109.9	84.4	83.3	96.2	94	92.6
P62308	Small nuclear ribonucleoprotein G OS=Homo sapiens OX=9606 GN=SNRPG PE=1 SV=1	0	26	3	7	3	76	0.781	0.915	1.232	1.128	1.021	81.6	104.5	95.6	128.7	117.9	106.7
Q9UJX3	Anaphase-promoting complex subunit 7 OS=Homo sapiens OX=9606 GN=ANAPC7 PE=1 SV=4	0	10	5	5	5	599	0.848	1.025	1.064	1.013	1.035	76.9	90.7	92.9	96.5	91.9	93.8
Q9NPD3	Exosome complex component RRP41 OS=Homo sapiens OX=9606 GN=EXOSC4 PE=1 SV=3	0	21	4	4	4	245	0.572	1.026	0.941	1.069	1.019	68.7	120	123.2	113	128.4	122.4
P35658	Nuclear pore complex protein Nup214 OS=Homo sapiens OX=9606 GN=NUP214 PE=1 SV=2	0	3	5	6	5	2090	0.389	0.946	0.522	0.748	0.793	50.2	129.1	122.2	67.4	96.6	102.4
P46379	Large proline-rich protein BAG6 OS=Homo sapiens OX=9606 GN=BAG6 PE=1 SV=2	0	6	4	6	4	1132	1.115	0.911	1.061	0.906	0.998	64	57.4	52.3	60.9	52	57.3
P16070	CD44 antigen OS=Homo sapiens OX=9606 GN=CD44 PE=1 SV=3	0	7	5	5	5	742	3.249	0.924	2.059	0.897	0.988	160.9	49.5	45.8	102	44.4	48.9
P68036	Ubiquitin-conjugating enzyme E2 L3 OS=Homo sapiens OX=9606 GN=UBE2L3 PE=1 SV=1	0	21	3	5	3	154	1.046	1	0.941	0.968	1.02	108	103.3	103.3	97.1	100	105.4
P63167	Dynein light chain 1, cytoplasmic OS=Homo sapiens OX=9606 GN=DYNLL1 PE=1 SV=1	0	33	2	3	2	89	0.941	1.013	1.116	0.979	0.993	95	100.9	102.3	112.6	98.8	100.2
Q16543	Hsp90 co-chaperone Cdc37 OS=Homo sapiens OX=9606 GN=CDC37 PE=1 SV=1	0	10	5	6	5	378	1.038	1.005	1.008	0.972	1.041	100.5	96.8	97.3	97.6	94.1	100.8
Q13330	Metastasis-associated protein MTA1 OS=Homo sapiens OX=9606 GN=MTA1 PE=1 SV=2	0	8	5	6	4	715	0.532	1.136	0.823	1.118	1.258	37.5	70.5	80.1	58	78.8	88.7
P30260	Cell division cycle protein 27 homolog OS=Homo sapiens OX=9606 GN=CDC27 PE=1 SV=2	0	6	4	4	4	824	0.618	1.006	0.909	1.021	0.996	68.8	111.4	112.1	101.3	113.7	111
P35080	Profilin-2 OS=Homo sapiens OX=9606 GN=PFN2 PE=1 SV=3	0	31	3	4	3	140	0.858	0.992	0.863	0.976	0.972	97.8	114	113.1	98.4	111.3	110.8
Q86XZ4	Spermatogenesis-associated serine-rich protein 2 OS=Homo sapiens OX=9606 GN=SPATS2 PE=1 SV=1	0	7	3	3	3	545	0.778	1.018	0.924	1.03	1.029	77.2	99.2	101	91.7	102.2	102.1
Q7L0Y3	tRNA methyltransferase 10 homolog C OS=Homo sapiens OX=9606 GN=TRMT10C PE=1 SV=2	0	13	4	6	4	403	1.359	1.002	1.418	1.061	1.071	112.3	82.6	82.8	117.1	87.7	88.5
Q14197	Peptidyl-tRNA hydrolase ICT1, mitochondrial OS=Homo sapiens OX=9606 GN=MRPL58 PE=1 SV=1	0	16	3	6	3	206	1.365	1.021	1.364	1.059	1.021	124.3	91.1	93	124.3	96.5	93.1
O95864	Acyl-CoA 6-desaturase OS=Homo sapiens OX=9606 GN=FADS2 PE=1 SV=1	0	11	3	5	3	444	1.056	1.038	0.534	1.039	1.066	113.4	107.4	111.5	57.4	111.6	114.4
Q13619	Cullin-4A OS=Homo sapiens OX=9606 GN=CUL4A PE=1 SV=3	0	8	6	6	3	759	0.705	0.889	0.845	1.205	0.923	68.9	97.7	86.9	82.6	117.8	90.2
Q9HCS7	Pre-mRNA-splicing factor SYF1 OS=Homo sapiens OX=9606 GN=XAB2 PE=1 SV=2	0	8	5	5	5	855	0.311	1.083	0.577	0.967	0.937	39.5	126.8	137.3	73.1	122.5	118.8
O75683	Surfeit locus protein 6 OS=Homo sapiens OX=9606 GN=SURF6 PE=1 SV=3	0	12	3	3	3	361	0.244	1.099	0.598	1.06	1.048	28.4	116.2	127.7	69.4	123.1	121.7
Q9H3P7	Golgi resident protein GCP60 OS=Homo sapiens OX=9606 GN=ACBD3 PE=1 SV=4	0	9	3	3	3	528	1.019	0.961	0.926	1.018	0.961	107.5	105.5	101.5	97.8	107.4	101.5
P52564	Dual specificity mitogen-activated protein kinase kinase 6 OS=Homo sapiens OX=9606 GN=MAP2K6 PE=1 SV=1	0	12	4	5	4	334	1.216	0.98	0.935	0.993	1.026	116.3	95.6	93.7	89.4	95	98.2
Q8NFH4	Nucleoporin Nup37 OS=Homo sapiens OX=9606 GN=NUP37 PE=1 SV=1	0	13	3	3	3	326	0.642	1.002	0.854	0.98	0.977	69.3	107.9	108.1	92.2	105.8	105.5
P23368	NAD-dependent malic enzyme, mitochondrial OS=Homo sapiens OX=9606 GN=ME2 PE=1 SV=1	0	6	3	4	2	584	1.458	0.936	1.092	0.956	1.079	137.7	94.4	88.4	103.1	90.3	101.9
Q9GZL7	Ribosome biogenesis protein WDR12 OS=Homo sapiens OX=9606 GN=WDR12 PE=1 SV=2	0	17	6	7	6	423	0.596	1.022	0.871	1.005	1.025	46.9	78.7	80.4	68.6	79.1	80.7
Q9NRX1	RNA-binding protein PNO1 OS=Homo sapiens OX=9606 GN=PNO1 PE=1 SV=1	0	20	4	4	4	252	0.516	1.081	0.736	1.05	1.134	55.8	108.1	116.9	79.6	113.5	122.6
Q4VC31	Coiled-coil domain-containing protein 58 OS=Homo sapiens OX=9606 GN=CCDC58 PE=1 SV=1	0	28	3	3	3	144	1.174	0.993	1.259	1.081	1.013	102.1	87	86.4	109.5	94	88.1
Q9NYH9	U3 small nucleolar RNA-associated protein 6 homolog OS=Homo sapiens OX=9606 GN=UTP6 PE=2 SV=2	0	9	5	5	5	597	0.315	0.885	0.499	0.899	0.866	49	155.5	137.6	77.6	139.8	134.6
Q9ULC4	Malignant T-cell-amplified sequence 1 OS=Homo sapiens OX=9606 GN=MCTS1 PE=1 SV=1	0	19	3	5	3	181	1.254	0.97	1.153	0.981	0.993	121.7	97.1	94.1	111.9	95.2	96.3
Q06265	Exosome complex component RRP45 OS=Homo sapiens OX=9606 GN=EXOSC9 PE=1 SV=3	0	13	5	6	5	439	0.446	0.952	0.807	1.016	1.013	48.5	108.9	103.7	87.9	110.7	110.3
P19784	Casein kinase II subunit alpha' OS=Homo sapiens OX=9606 GN=CSNK2A2 PE=1 SV=1	0	17	5	5	5	350	0.803	1.055	0.921	1.022	0.999	80.6	100.3	105.8	92.4	102.5	100.2
P08134	Rho-related GTP-binding protein RhoC OS=Homo sapiens OX=9606 GN=RHOC PE=1 SV=1	0	17	4	5	1	193	0.921	0.971	0.812	0.858	1.039	115.1	125	121.4	101.4	107.3	129.8
P99999	Cytochrome c OS=Homo sapiens OX=9606 GN=CYCS PE=1 SV=2	0	39	4	4	4	105	1.712	0.98	1.757	1.063	1.02	152.5	89.1	87.3	156.5	94.6	90.9
Q9NVI1	Fanconi anemia group I protein OS=Homo sapiens OX=9606 GN=FANCI PE=1 SV=4	0	4	4	4	4	1328	0.383	0.993	0.575	0.888	0.988	44	114.7	113.9	66	101.9	113.3
P49458	Signal recognition particle 9 kDa protein OS=Homo sapiens OX=9606 GN=SRP9 PE=1 SV=2	0	37	5	8	5	86	0.673	0.94	1.032	0.997	0.986	68.3	101.6	95.5	104.9	101.3	100.2
Q01085	Nucleolysin TIAR OS=Homo sapiens OX=9606 GN=TIAL1 PE=1 SV=1	0	13	5	6	3	375	0.647	0.999	0.805	1.014	0.983	71.5	110.5	110.3	89	112	108.6
Q8NFH3	Nucleoporin Nup43 OS=Homo sapiens OX=9606 GN=NUP43 PE=1 SV=1	0	10	3	4	3	380	0.6	0.949	0.874	0.934	1.009	55.3	92	87.4	80.5	85.9	92.9
P35270	Sepiapterin reductase OS=Homo sapiens OX=9606 GN=SPR PE=1 SV=1	0	15	3	4	3	261	1.361	1.007	1.081	0.969	1.041	128.6	94.5	95.1	102.2	91.5	98.3
Q9Y3U8	60S ribosomal protein L36 OS=Homo sapiens OX=9606 GN=RPL36 PE=1 SV=3	0	35	4	6	4	105	1.479	1.074	1.467	0.996	0.953	116.2	78.5	84.4	115.3	78.3	74.9
O43169	Cytochrome b5 type B OS=Homo sapiens OX=9606 GN=CYB5B PE=1 SV=3	0	35	2	2	2	150	1.635	1.009	0.956	1.062	1.005	145.5	89	89.8	85.1	94.5	89.4
P11172	Uridine 5'-monophosphate synthase OS=Homo sapiens OX=9606 GN=UMPS PE=1 SV=1	0	11	4	4	4	480	1.298	0.959	0.987	0.991	0.973	126	97.1	93.2	95.9	96.2	94.5
Q15102	Platelet-activating factor acetylhydrolase IB subunit gamma OS=Homo sapiens OX=9606 GN=PAFAH1B3 PE=1 SV=1	0	23	5	6	5	231	1.295	1.045	0.982	1.014	1.035	120.1	92.7	96.9	91.1	94	95.9
O15213	WD repeat-containing protein 46 OS=Homo sapiens OX=9606 GN=WDR46 PE=1 SV=3	0	8	3	3	3	610	0.626	0.935	0.738	0.907	0.847	54.7	87.5	81.8	64.6	79.3	74.1
Q86SE5	RNA-binding Raly-like protein OS=Homo sapiens OX=9606 GN=RALYL PE=1 SV=2	0	9	3	5	1	291	0.484	1.066	0.739	1.073	1.073	60.5	125	133.3	92.4	134.1	134.2
P98179	RNA-binding protein 3 OS=Homo sapiens OX=9606 GN=RBM3 PE=1 SV=1	0	35	4	6	4	157	0.782	1.013	1.056	1.025	1.002	78.8	100.8	102.1	106.5	103.4	101.1
Q13177	Serine/threonine-protein kinase PAK 2 OS=Homo sapiens OX=9606 GN=PAK2 PE=1 SV=3	0	6	3	4	3	524	1.41	0.989	1.067	0.984	1.005	138.5	98.2	97.1	104.8	96.6	98.7
Q96N66	Lysophospholipid acyltransferase 7 OS=Homo sapiens OX=9606 GN=MBOAT7 PE=1 SV=2	0	5	2	3	2	472	1.035	0.88	0.932	1.186	1.082	75.4	72.9	64.2	67.9	86.4	78.8
Q01831	DNA repair protein complementing XP-C cells OS=Homo sapiens OX=9606 GN=XPC PE=1 SV=4	0	5	3	4	3	940	0.425	1.028	0.655	0.979	0.967	53.2	125.1	128.7	82	122.5	121.1
Q9H501	ESF1 homolog OS=Homo sapiens OX=9606 GN=ESF1 PE=1 SV=1	0	4	3	4	3	851	0.164	0.996	0.364	0.926	0.946	21.8	133.2	132.7	48.5	123.4	126.1
O15460	Prolyl 4-hydroxylase subunit alpha-2 OS=Homo sapiens OX=9606 GN=P4HA2 PE=1 SV=1	0	14	4	4	4	535	1.345	1.018	1.027	1.064	1.145	102.2	76	77.4	78	80.9	87
Q15437	Protein transport protein Sec23B OS=Homo sapiens OX=9606 GN=SEC23B PE=1 SV=2	0	10	5	5	4	767	1.027	0.896	1.08	0.932	0.955	104.4	101.7	91.1	109.8	94.7	97.1
P18858	DNA ligase 1 OS=Homo sapiens OX=9606 GN=LIG1 PE=1 SV=1	0	5	4	5	4	919	0.604	1.013	0.739	0.961	1.034	64.9	107.4	108.9	79.4	103.2	111
Q08379	Golgin subfamily A member 2 OS=Homo sapiens OX=9606 GN=GOLGA2 PE=1 SV=3	0	5	4	4	4	1002	0.411	0.981	0.599	0.907	0.829	44.6	108.7	106.6	65.1	98.5	90.1
P61088	Ubiquitin-conjugating enzyme E2 N OS=Homo sapiens OX=9606 GN=UBE2N PE=1 SV=1	0	27	3	4	3	152	1.118	0.999	0.928	0.945	0.963	119.6	107	106.9	99.4	101.1	103
Q9Y4W2	Ribosomal biogenesis protein LAS1L OS=Homo sapiens OX=9606 GN=LAS1L PE=1 SV=2	0	7	4	4	4	734	0.245	0.959	0.583	0.945	0.952	29.2	119.3	114.4	69.6	112.8	113.6
Q9UGP8	Translocation protein SEC63 homolog OS=Homo sapiens OX=9606 GN=SEC63 PE=1 SV=2	0	7	4	4	4	760	1.251	1.035	1.063	1.059	1.013	97.7	78.1	80.8	83	82.7	79.1
P10515	Dihydrolipoyllysine-residue acetyltransferase component of pyruvate dehydrogenase complex, mitochondrial OS=Homo sapiens OX=9606 GN=DLAT PE=1 SV=3	0	8	5	6	5	647	1.532	0.935	1.465	1.057	1.06	130.8	85.4	79.8	125	90.3	90.5
Q9P035	Very-long-chain (3R)-3-hydroxyacyl-CoA dehydratase 3 OS=Homo sapiens OX=9606 GN=HACD3 PE=1 SV=2	0	9	3	5	3	362	1.157	1.035	0.974	1.052	1.101	109	94.2	97.5	91.7	99.1	103.8
P52435	DNA-directed RNA polymerase II subunit RPB11-a OS=Homo sapiens OX=9606 GN=POLR2J PE=1 SV=1	0	31	3	3	3	117	0.524	0.868	1.019	0.958	0.907	60	114.5	99.4	116.7	109.7	103.9
P18031	Tyrosine-protein phosphatase non-receptor type 1 OS=Homo sapiens OX=9606 GN=PTPN1 PE=1 SV=1	0	8	3	5	3	435	0.898	0.967	0.989	1.046	0.932	97.7	108.8	105.2	107.6	113.8	101.3
A0FGR8	Extended synaptotagmin-2 OS=Homo sapiens OX=9606 GN=ESYT2 PE=1 SV=1	0	6	4	4	4	921	1.031	0.924	0.899	1.025	0.925	113.6	110.2	101.9	99.1	113	102
P14314	Glucosidase 2 subunit beta OS=Homo sapiens OX=9606 GN=PRKCSH PE=1 SV=2	0	8	4	8	4	528	1.125	0.911	1.022	0.974	1.107	65	57.8	52.6	59	56.3	64
Q7L2E3	ATP-dependent RNA helicase DHX30 OS=Homo sapiens OX=9606 GN=DHX30 PE=1 SV=1	0	5	5	5	5	1194	1.147	0.943	1.247	0.989	1.069	56.9	49.6	46.7	61.8	49	53
Q9H5Q4	Dimethyladenosine transferase 2, mitochondrial OS=Homo sapiens OX=9606 GN=TFB2M PE=1 SV=1	0	9	4	4	4	396	1.526	0.939	1.686	0.974	1.049	132	86.5	81.2	145.8	84.2	90.7
O75391	Sperm-associated antigen 7 OS=Homo sapiens OX=9606 GN=SPAG7 PE=1 SV=2	0	12	3	3	3	227	0.516	1.016	0.833	1.093	1.097	50.3	97.4	99	81.2	106.5	106.8
Q9Y2Z4	Tyrosine--tRNA ligase, mitochondrial OS=Homo sapiens OX=9606 GN=YARS2 PE=1 SV=2	0	12	4	5	4	477	1.238	0.877	1.275	1.039	0.98	114	92.1	80.8	117.5	95.8	90.3
Q12769	Nuclear pore complex protein Nup160 OS=Homo sapiens OX=9606 GN=NUP160 PE=1 SV=3	0	5	6	6	6	1436	0.58	0.96	0.626	0.863	0.855	50.9	87.8	84.2	54.9	75.7	75.1
Q96I25	Splicing factor 45 OS=Homo sapiens OX=9606 GN=RBM17 PE=1 SV=1	0	12	5	5	5	401	0.283	0.975	0.456	0.966	0.905	39.9	141.2	137.6	64.4	136.4	127.7
Q04760	Lactoylglutathione lyase OS=Homo sapiens OX=9606 GN=GLO1 PE=1 SV=4	0	18	3	4	3	184	1.362	0.999	0.956	0.977	1.047	105.3	77.3	77.3	73.9	75.5	81
P51571	Translocon-associated protein subunit delta OS=Homo sapiens OX=9606 GN=SSR4 PE=1 SV=1	0	14	2	4	2	173	1.559	0.965	1.424	1.007	1.003	112.8	72.4	69.8	103.1	72.9	72.6
Q3MHD2	Protein LSM12 homolog OS=Homo sapiens OX=9606 GN=LSM12 PE=1 SV=2	0	26	4	4	4	195	1.194	0.953	1.264	0.99	1.015	98	82.1	78.2	103.7	81.2	83.3
P28072	Proteasome subunit beta type-6 OS=Homo sapiens OX=9606 GN=PSMB6 PE=1 SV=4	0	18	4	7	4	239	1.179	0.956	1.262	1.02	0.974	123.2	104.5	100	131.9	106.7	101.8
Q7Z6E9	E3 ubiquitin-protein ligase RBBP6 OS=Homo sapiens OX=9606 GN=RBBP6 PE=1 SV=1	0	3	3	3	3	1792	0.132	1.174	0.313	0.757	0.857	18.7	141.5	166.1	44.3	107.1	121.3
P13929	Beta-enolase OS=Homo sapiens OX=9606 GN=ENO3 PE=1 SV=5	0	8	2	3	1	434	1.488	1.037	1.283	0.996	1.04	147.7	99.3	103	127.4	98.9	103.3
O43237	Cytoplasmic dynein 1 light intermediate chain 2 OS=Homo sapiens OX=9606 GN=DYNC1LI2 PE=1 SV=1	0	12	3	3	3	492	1.379	0.986	1.19	0.951	0.981	121.4	88.1	86.9	104.8	83.7	86.4
P51452	Dual specificity protein phosphatase 3 OS=Homo sapiens OX=9606 GN=DUSP3 PE=1 SV=1	0	26	4	4	4	185	0.982	0.934	0.947	0.986	0.954	94.6	96.4	90.1	91.3	95	92
P13861	cAMP-dependent protein kinase type II-alpha regulatory subunit OS=Homo sapiens OX=9606 GN=PRKAR2A PE=1 SV=2	0	10	3	4	3	404	1.31	0.976	1.106	0.969	1.075	137.8	105.2	102.7	116.4	101.9	113.1
O75116	Rho-associated protein kinase 2 OS=Homo sapiens OX=9606 GN=ROCK2 PE=1 SV=4	0	3	4	4	4	1388	1.307	0.844	1.01	0.866	0.82	118.6	90.7	76.6	91.6	78.6	74.4
P31327	Carbamoyl-phosphate synthase [ammonia], mitochondrial OS=Homo sapiens OX=9606 GN=CPS1 PE=1 SV=2	0	3	4	4	3	1500	2.012	0.97	1.271	1.062	1.029	158.1	78.6	76.3	99.9	83.4	80.9
P82673	28S ribosomal protein S35, mitochondrial OS=Homo sapiens OX=9606 GN=MRPS35 PE=1 SV=1	0	14	4	4	4	323	1.93	1.02	1.749	1.171	1.295	117.8	61.1	62.3	106.8	71.5	79.1
Q12800	Alpha-globin transcription factor CP2 OS=Homo sapiens OX=9606 GN=TFCP2 PE=1 SV=2	0	5	2	3	1	502	1.256	0.976	1.209	0.856	1.121	48.5	38.7	37.7	46.7	33.1	43.3
Q99829	Copine-1 OS=Homo sapiens OX=9606 GN=CPNE1 PE=1 SV=1	0	5	2	3	2	537	0.924	0.967	0.76	0.987	1.007	100.8	109.1	105.4	82.9	107.7	109.9
O43633	Charged multivesicular body protein 2a OS=Homo sapiens OX=9606 GN=CHMP2A PE=1 SV=1	0	16	3	4	3	222	1.191	0.994	0.983	0.965	0.989	114.4	96.1	95.5	94.4	92.7	95
P67870	Casein kinase II subunit beta OS=Homo sapiens OX=9606 GN=CSNK2B PE=1 SV=1	0	23	4	4	4	215	1.038	1.164	1.191	1.195	1.131	96.7	93.2	108.4	111	111.4	105.4
Q9H7B2	Ribosome production factor 2 homolog OS=Homo sapiens OX=9606 GN=RPF2 PE=1 SV=2	0	16	3	4	3	306	0.382	1.097	0.761	1.072	1.077	39.1	102.1	112.1	77.7	109.5	110
Q9NXF1	Testis-expressed protein 10 OS=Homo sapiens OX=9606 GN=TEX10 PE=1 SV=2	0	6	4	4	4	929	0.344	0.965	0.607	0.99	0.986	35.8	104.1	100.4	63.2	103	102.7
Q9BSD7	Cancer-related nucleoside-triphosphatase OS=Homo sapiens OX=9606 GN=NTPCR PE=1 SV=1	0	20	3	5	3	190	1.399	1.014	1.19	1.04	1.095	116.9	83.6	84.8	99.4	86.9	91.5
P02768	Albumin OS=Homo sapiens OX=9606 GN=ALB PE=1 SV=2	0	7	5	6	5	609	0.475	0.554	0.712	8.402	0.788	26.6	56	31.1	39.9	470.6	44.1
Q9H3K6	BolA-like protein 2 OS=Homo sapiens OX=9606 GN=BOLA2 PE=1 SV=1	0	41	2	3	2	86	0.962	0.894	1.044	0.988	0.997	105.5	109.7	98.1	114.6	108.4	109.3
Q96C57	Protein CUSTOS OS=Homo sapiens OX=9606 GN=CUSTOS PE=1 SV=2	0	16	3	3	3	262	0.4	1.031	0.634	0.978	0.991	39.4	98.4	101.4	62.4	96.3	97.6
P49756	RNA-binding protein 25 OS=Homo sapiens OX=9606 GN=RBM25 PE=1 SV=3	0	9	6	6	6	843	0.263	0.986	0.455	0.836	0.745	39.3	149.7	147.5	68.1	125.1	111.5
Q9UKN8	General transcription factor 3C polypeptide 4 OS=Homo sapiens OX=9606 GN=GTF3C4 PE=1 SV=2	0	13	6	6	6	822	0.437	1.121	0.653	1.022	0.946	40.3	92.4	103.5	60.3	94.4	87.4
P61513	60S ribosomal protein L37a OS=Homo sapiens OX=9606 GN=RPL37A PE=1 SV=2	0	26	4	6	4	92	1.662	1.029	1.789	1.036	1.069	144.4	86.9	89.4	155.5	90	92.9
Q9BRX5	DNA replication complex GINS protein PSF3 OS=Homo sapiens OX=9606 GN=GINS3 PE=1 SV=1	0	13	2	3	2	216	0.519	0.994	0.714	0.853	0.997	49.5	95.4	94.8	68.1	81.3	95.1
Q6Y7W6	GRB10-interacting GYF protein 2 OS=Homo sapiens OX=9606 GN=GIGYF2 PE=1 SV=1	0	3	4	4	4	1299	1.372	1.101	1.524	1.066	0.954	98.2	71.6	78.8	109.1	76.3	68.3
P61026	Ras-related protein Rab-10 OS=Homo sapiens OX=9606 GN=RAB10 PE=1 SV=1	0	23	5	7	4	200	1.303	0.998	1.163	1.089	0.999	125.5	96.3	96.2	112.1	104.9	96.3
P50416	Carnitine O-palmitoyltransferase 1, liver isoform OS=Homo sapiens OX=9606 GN=CPT1A PE=1 SV=2	0	7	4	4	4	773	1.484	0.902	1.235	1.022	1.022	146	98.4	88.8	121.5	100.6	100.5
Q9BRQ8	Ferroptosis suppressor protein 1 OS=Homo sapiens OX=9606 GN=AIFM2 PE=1 SV=1	0	14	4	4	4	373	1.631	0.978	1.289	1.024	1.002	133.8	82	80.2	105.8	84	82.2
Q5VT52	Regulation of nuclear pre-mRNA domain-containing protein 2 OS=Homo sapiens OX=9606 GN=RPRD2 PE=1 SV=1	0	4	4	4	4	1461	0.436	0.965	0.598	0.913	0.914	43.2	99.1	95.7	59.3	90.5	90.6
Q12792	Twinfilin-1 OS=Homo sapiens OX=9606 GN=TWF1 PE=1 SV=3	0	16	5	5	5	350	1.49	1.009	1.141	1.022	1.083	125.9	84.5	85.3	96.5	86.4	91.5
Q9GZY8	Mitochondrial fission factor OS=Homo sapiens OX=9606 GN=MFF PE=1 SV=1	0	19	3	3	3	342	1.033	1.022	1.212	1.063	1.045	96.4	93.3	95.4	113.1	99.2	97.5
Q00325	Phosphate carrier protein, mitochondrial OS=Homo sapiens OX=9606 GN=SLC25A3 PE=1 SV=2	0	13	5	5	5	362	1.691	0.987	1.402	1.109	1.028	149	88.1	87	123.5	97.7	90.6
Q9H0C8	Integrin-linked kinase-associated serine/threonine phosphatase 2C OS=Homo sapiens OX=9606 GN=ILKAP PE=1 SV=1	0	14	6	7	6	392	0.539	0.972	0.811	0.967	0.994	59.2	109.8	106.8	89	106.2	109.1
P19525	Interferon-induced, double-stranded RNA-activated protein kinase OS=Homo sapiens OX=9606 GN=EIF2AK2 PE=1 SV=2	0	10	4	4	4	551	1.611	0.949	1.25	0.966	0.985	142.8	88.6	84.1	110.8	85.6	87.3
P23381	Tryptophan--tRNA ligase, cytoplasmic OS=Homo sapiens OX=9606 GN=WARS1 PE=1 SV=2	0	9	4	5	4	471	1.856	1.051	1.236	0.987	1.074	142.1	76.5	80.4	94.6	75.6	82.2
Q9Y281	Cofilin-2 OS=Homo sapiens OX=9606 GN=CFL2 PE=1 SV=1	0	24	4	6	2	166
P36405	ADP-ribosylation factor-like protein 3 OS=Homo sapiens OX=9606 GN=ARL3 PE=1 SV=2	0	21	2	2	2	182	1.11	0.993	0.901	0.963	1.081	110.1	99.1	98.4	89.3	95.5	107.1
O15235	28S ribosomal protein S12, mitochondrial OS=Homo sapiens OX=9606 GN=MRPS12 PE=1 SV=1	0	36	4	5	4	138	1.246	0.874	1.564	1.102	0.978	99.4	79.8	69.7	124.8	87.9	78
P27361	Mitogen-activated protein kinase 3 OS=Homo sapiens OX=9606 GN=MAPK3 PE=1 SV=4	0	6	2	5	1	379	1.044	0.937	0.963	0.948	0.987	113.2	108.4	101.6	104.4	102.7	107
Q13642	Four and a half LIM domains protein 1 OS=Homo sapiens OX=9606 GN=FHL1 PE=1 SV=4	0	12	3	3	3	323	0.802	1.077	0.916	0.984	1.042	87.9	109.5	118	100.3	107.8	114.2
Q9P287	BRCA2 and CDKN1A-interacting protein OS=Homo sapiens OX=9606 GN=BCCIP PE=1 SV=1	0	18	4	4	4	314	0.557	1.079	0.747	0.89	0.933	64.8	116.5	125.7	87	103.7	108.7
Q92888	Rho guanine nucleotide exchange factor 1 OS=Homo sapiens OX=9606 GN=ARHGEF1 PE=1 SV=2	0	7	4	4	4	912	1.117	0.991	1.021	0.799	0.987	105.6	94.6	93.7	96.6	75.6	93.3
P46782	40S ribosomal protein S5 OS=Homo sapiens OX=9606 GN=RPS5 PE=1 SV=4	0	14	5	6	5	204	1.639	1.032	1.595	0.964	1.089	127.5	77.8	80.3	124.1	75	84.7
O60231	Pre-mRNA-splicing factor ATP-dependent RNA helicase DHX16 OS=Homo sapiens OX=9606 GN=DHX16 PE=1 SV=2	0	4	5	5	5	1041	0.545	0.971	0.744	1.006	0.915	68.4	125.5	121.9	93.4	126.3	114.8
O43865	S-adenosylhomocysteine hydrolase-like protein 1 OS=Homo sapiens OX=9606 GN=AHCYL1 PE=1 SV=2	0	7	4	5	4	530	1.407	1.022	1.168	1.023	1.02	123.8	88	90	102.8	90	89.8
O75347	Tubulin-specific chaperone A OS=Homo sapiens OX=9606 GN=TBCA PE=1 SV=3	0	38	5	6	5	108	1.139	0.948	0.945	1	1.029	108.7	95.5	90.6	90.3	95.5	98.3
Q00796	Sorbitol dehydrogenase OS=Homo sapiens OX=9606 GN=SORD PE=1 SV=4	0	20	6	6	6	357	1.019	0.969	1.002	0.928	0.979	71.1	69.8	67.6	69.9	64.7	68.3
Q8WX92	Negative elongation factor B OS=Homo sapiens OX=9606 GN=NELFB PE=1 SV=1	0	8	4	4	4	580	0.441	1.012	0.664	0.961	0.946	52.3	118.7	120.2	78.8	114.1	112.4
Q6PUV4	Complexin-2 OS=Homo sapiens OX=9606 GN=CPLX2 PE=1 SV=2	0	30	3	5	3	134	1.791	1.075	0.879	1.008	1.072	161.9	90.4	97.2	79.4	91.1	96.9
Q9UPT5	Exocyst complex component 7 OS=Homo sapiens OX=9606 GN=EXOC7 PE=1 SV=3	0	8	4	4	4	735	1.06	0.938	1.046	0.911	0.943	104.8	98.9	92.7	103.4	90.1	93.2
Q13618	Cullin-3 OS=Homo sapiens OX=9606 GN=CUL3 PE=1 SV=2	0	8	6	6	6	768	0.788	1.038	0.952	0.979	0.997	77.7	98.7	102.4	93.9	96.6	98.4
O00422	Histone deacetylase complex subunit SAP18 OS=Homo sapiens OX=9606 GN=SAP18 PE=1 SV=1	0	27	4	8	4	153	0.395	1.01	0.583	0.995	0.951	52.7	133.5	134.9	77.8	132.9	126.9
P53680	AP-2 complex subunit sigma OS=Homo sapiens OX=9606 GN=AP2S1 PE=1 SV=2	0	24	3	3	3	142	1.418	1.014	1.151	0.978	0.979	113.1	79.7	80.8	91.8	78	78
Q13190	Syntaxin-5 OS=Homo sapiens OX=9606 GN=STX5 PE=1 SV=2	0	11	3	4	3	355	0.865	0.944	0.862	1.022	0.988	87.1	100.6	95	86.7	102.8	99.4
O43447	Peptidyl-prolyl cis-trans isomerase H OS=Homo sapiens OX=9606 GN=PPIH PE=1 SV=1	0	28	5	7	5	177	0.562	1.033	0.795	0.994	0.974	69	122.8	126.9	97.6	122.1	119.6
O15173	Membrane-associated progesterone receptor component 2 OS=Homo sapiens OX=9606 GN=PGRMC2 PE=1 SV=1	0	13	3	3	2	223	0.988	0.929	1.021	0.915	0.857	94.2	95.4	88.6	97.4	87.3	81.7
P55145	Mesencephalic astrocyte-derived neurotrophic factor OS=Homo sapiens OX=9606 GN=MANF PE=1 SV=3	0	15	2	3	2	182	1.431	0.988	1.145	1.105	1.076	122.7	85.7	84.6	98.1	94.7	92.2
Q8NDZ4	Divergent protein kinase domain 2A OS=Homo sapiens OX=9606 GN=DIPK2A PE=1 SV=1	0	7	2	2	2	430	0.928	1.16	0.841	1.016	1.012	80.1	86.3	100.2	72.6	87.7	87.4
Q8IYB8	ATP-dependent RNA helicase SUPV3L1, mitochondrial OS=Homo sapiens OX=9606 GN=SUPV3L1 PE=1 SV=1	0	5	2	2	2	786	1.199	0.958	1.473	1.15	1.002	102.4	85.4	81.8	125.8	98.2	85.6
Q9H4G0	Band 4.1-like protein 1 OS=Homo sapiens OX=9606 GN=EPB41L1 PE=1 SV=2	0	6	4	5	4	881	2.113	0.96	1.205	0.901	0.971	142.1	67.2	64.5	81	60.6	65.3
Q96EP5	DAZ-associated protein 1 OS=Homo sapiens OX=9606 GN=DAZAP1 PE=1 SV=1	0	16	4	4	4	407	0.427	0.987	0.58	0.974	0.967	51.6	120.7	119.1	70.1	117.6	116.8
Q92466	DNA damage-binding protein 2 OS=Homo sapiens OX=9606 GN=DDB2 PE=1 SV=1	0	11	4	5	4	427	0.572	1.029	0.745	1.038	1.031	67.3	117.7	121.1	87.7	122.1	121.3
Q9BRK5	45 kDa calcium-binding protein OS=Homo sapiens OX=9606 GN=SDF4 PE=1 SV=1	0	11	3	3	3	362	0.937	0.996	0.824	1.133	1.067	102.5	109.4	109	90.1	123.9	116.7
Q9Y2Z0	Protein SGT1 homolog OS=Homo sapiens OX=9606 GN=SUGT1 PE=1 SV=3	0	15	4	4	4	365	1.205	0.985	1.1	0.976	1.024	112.2	93.1	91.7	102.4	90.8	95.3
Q53FA7	Quinone oxidoreductase PIG3 OS=Homo sapiens OX=9606 GN=TP53I3 PE=1 SV=2	0	19	5	5	5	332	1.262	0.955	1.101	1.072	1.015	106.2	84.1	80.3	92.6	90.2	85.4
P36871	Phosphoglucomutase-1 OS=Homo sapiens OX=9606 GN=PGM1 PE=1 SV=3	0	6	3	4	3	562	1.39	1.055	1.001	1.001	1.08	124.9	89.8	94.8	89.9	89.9	97
O00273	DNA fragmentation factor subunit alpha OS=Homo sapiens OX=9606 GN=DFFA PE=1 SV=1	0	15	4	4	4	331	0.659	0.916	0.775	0.939	0.903	81.9	124.2	113.8	96.3	116.7	112.1
Q9BSC4	Nucleolar protein 10 OS=Homo sapiens OX=9606 GN=NOL10 PE=1 SV=1	0	7	5	5	5	688	0.161	1.011	0.357	0.974	0.94	18	112.1	113.3	40	109.1	105.4
Q5T8P6	RNA-binding protein 26 OS=Homo sapiens OX=9606 GN=RBM26 PE=1 SV=3	0	5	4	4	3	1007
Q7L576	Cytoplasmic FMR1-interacting protein 1 OS=Homo sapiens OX=9606 GN=CYFIP1 PE=1 SV=1	0	3	3	4	3	1253	1.24	0.976	1.143	0.908	0.935	112.6	90.8	88.7	103.8	82.5	84.9
Q68CZ2	Tensin-3 OS=Homo sapiens OX=9606 GN=TNS3 PE=1 SV=2	0	5	4	4	4	1445	1.07	0.979	1.13	0.874	0.932	110	102.8	100.7	116.2	89.9	95.9
O95340	Bifunctional 3'-phosphoadenosine 5'-phosphosulfate synthase 2 OS=Homo sapiens OX=9606 GN=PAPSS2 PE=1 SV=2	0	6	3	4	3	614	0.759	0.955	1.023	0.97	1.001	76.4	100.7	96.2	103	97.7	100.8
O75663	TIP41-like protein OS=Homo sapiens OX=9606 GN=TIPRL PE=1 SV=2	0	17	4	4	4	272	1.044	1.022	0.934	1.03	1.033	113	108.2	110.6	101.1	111.4	111.7
P78406	mRNA export factor OS=Homo sapiens OX=9606 GN=RAE1 PE=1 SV=1	0	16	5	6	5	368	0.779	1.123	0.854	1.028	1.038	69.9	89.8	100.8	76.6	92.3	93.2
P37198	Nuclear pore glycoprotein p62 OS=Homo sapiens OX=9606 GN=NUP62 PE=1 SV=3	0	9	3	4	3	522	0.485	0.993	0.739	0.943	0.957	54.7	112.8	112	83.4	106.3	107.9
Q8WXI9	Transcriptional repressor p66-beta OS=Homo sapiens OX=9606 GN=GATAD2B PE=1 SV=1	0	10	5	5	4	593	0.289	0.915	0.582	0.921	0.945	37.4	129.4	118.4	75.3	119.2	122.3
Q9UK76	Jupiter microtubule associated homolog 1 OS=Homo sapiens OX=9606 GN=JPT1 PE=1 SV=3	0	25	2	3	2	154	0.871	0.943	0.848	0.959	0.966	95.8	110.1	103.8	93.3	105.6	106.3
Q9Y237	Peptidyl-prolyl cis-trans isomerase NIMA-interacting 4 OS=Homo sapiens OX=9606 GN=PIN4 PE=1 SV=1	0	27	3	3	3	131	0.891	1.012	1.019	0.988	1.022	92.4	103.8	105	105.7	102.6	106
Q9UNQ2	Probable dimethyladenosine transferase OS=Homo sapiens OX=9606 GN=DIMT1 PE=1 SV=1	0	11	3	5	3	313	0.44	1.069	0.814	1.043	1.051	55	125.2	133.8	101.9	130.6	131.5
P54278	Mismatch repair endonuclease PMS2 OS=Homo sapiens OX=9606 GN=PMS2 PE=1 SV=2	0	4	2	3	2	862	0.458	1.124	0.697	1.009	1.108	44.5	97.1	109.1	67.7	98	107.6
Q9BX68	Histidine triad nucleotide-binding protein 2, mitochondrial OS=Homo sapiens OX=9606 GN=HINT2 PE=1 SV=1	0	23	3	5	3	163	1.689	0.92	1.353	1.078	1.066	153.2	90.7	83.5	122.8	97.8	96.7
Q05193	Dynamin-1 OS=Homo sapiens OX=9606 GN=DNM1 PE=1 SV=2	0	8	5	5	4	864	1.097	1.006	1.065	0.994	1.087	103.7	94.5	95.1	100.7	94	102.7
Q9BPX3	Condensin complex subunit 3 OS=Homo sapiens OX=9606 GN=NCAPG PE=1 SV=1	0	5	3	3	3	1015	0.899	1.108	0.921	1.09	1.019	91.9	102.2	113.3	94.1	111.4	104.2
P36543	V-type proton ATPase subunit E 1 OS=Homo sapiens OX=9606 GN=ATP6V1E1 PE=1 SV=1	0	15	3	3	3	226	1.699	1.034	1.298	1.012	1.07	145.5	85.7	88.6	111.2	86.7	91.7
P49023	Paxillin OS=Homo sapiens OX=9606 GN=PXN PE=1 SV=3	0	7	3	3	3	591	1.022	0.931	1.074	0.88	0.909	97.1	95.1	88.5	102.1	83.7	86.4
Q8WYA6	Beta-catenin-like protein 1 OS=Homo sapiens OX=9606 GN=CTNNBL1 PE=1 SV=1	0	6	3	5	3	563	0.207	0.995	0.395	0.88	0.868	31.2	151	150.3	59.7	132.8	131
P00568	Adenylate kinase isoenzyme 1 OS=Homo sapiens OX=9606 GN=AK1 PE=1 SV=3	0	26	4	5	4	194	0.923	0.924	0.845	1.021	0.955	107.7	116.8	107.9	98.7	119.2	111.5
Q5TFE4	5'-nucleotidase domain-containing protein 1 OS=Homo sapiens OX=9606 GN=NT5DC1 PE=1 SV=1	0	15	5	6	5	455	0.83	1.01	0.942	1.008	1.027	85.8	103.3	104.3	97.3	104.1	106.1
P61160	Actin-related protein 2 OS=Homo sapiens OX=9606 GN=ACTR2 PE=1 SV=1	0	14	5	5	5	394	1.881	1.041	1.375	0.979	1.029	143.7	76.4	79.5	105	74.8	78.6
Q8N3U4	Cohesin subunit SA-2 OS=Homo sapiens OX=9606 GN=STAG2 PE=1 SV=3	0	4	5	6	5	1231	0.514	0.975	0.696	0.979	1.04	40.2	78.3	76.4	54.5	76.7	81.5
Q96Q11	CCA tRNA nucleotidyltransferase 1, mitochondrial OS=Homo sapiens OX=9606 GN=TRNT1 PE=1 SV=2	0	15	5	5	5	434	0.917	1.012	1.101	1.06	0.993	91.1	99.3	100.5	109.3	105.2	98.6
P48506	Glutamate--cysteine ligase catalytic subunit OS=Homo sapiens OX=9606 GN=GCLC PE=1 SV=2	0	11	5	5	5	637	1.471	0.937	1.058	0.903	0.93	130.7	88.8	83.2	93.9	80.2	82.6
Q9UBQ0	Vacuolar protein sorting-associated protein 29 OS=Homo sapiens OX=9606 GN=VPS29 PE=1 SV=1	0	26	5	6	5	182	1.183	0.981	1.05	0.97	1.022	101.3	85.6	84	90	83.1	87.6
P33316	Deoxyuridine 5'-triphosphate nucleotidohydrolase, mitochondrial OS=Homo sapiens OX=9606 GN=DUT PE=1 SV=4	0	13	3	4	3	252	1.016	1.072	1.03	1.067	1.019	96.4	94.8	101.6	97.6	101.2	96.6
Q9HD45	Transmembrane 9 superfamily member 3 OS=Homo sapiens OX=9606 GN=TM9SF3 PE=1 SV=2	0	8	4	4	4	589	0.783	0.955	0.988	1.05	1.033	78.8	100.6	96.1	99.5	105.7	104
P52292	Importin subunit alpha-1 OS=Homo sapiens OX=9606 GN=KPNA2 PE=1 SV=1	0	10	4	5	4	529	0.854	1.022	0.955	0.855	0.964	89.5	104.8	107.1	100.2	89.6	101
Q92797	Symplekin OS=Homo sapiens OX=9606 GN=SYMPK PE=1 SV=2	0	4	5	5	5	1274	0.209	0.947	0.446	0.915	0.818	27.8	132.6	125.5	59.1	121.3	108.5
Q15785	Mitochondrial import receptor subunit TOM34 OS=Homo sapiens OX=9606 GN=TOMM34 PE=1 SV=2	0	15	3	3	3	309	0.917	0.989	0.954	0.957	1.001	90.3	98.5	97.5	94.1	94.3	98.7
Q13823	Nucleolar GTP-binding protein 2 OS=Homo sapiens OX=9606 GN=GNL2 PE=1 SV=1	0	7	4	4	4	731	0.329	1.069	0.825	0.949	0.983	41.4	125.7	134.3	103.7	119.3	123.5
P63208	S-phase kinase-associated protein 1 OS=Homo sapiens OX=9606 GN=SKP1 PE=1 SV=2	0	25	4	7	4	163	0.915	0.947	1.065	0.955	0.941	94.4	103.2	97.8	109.9	98.6	97.1
P62847	40S ribosomal protein S24 OS=Homo sapiens OX=9606 GN=RPS24 PE=1 SV=1	0	31	5	6	5	133	1.904	1.025	1.947	1.014	1.085	151.1	79.4	81.4	154.6	80.5	86.1
Q7Z7K6	Centromere protein V OS=Homo sapiens OX=9606 GN=CENPV PE=1 SV=1	0	17	3	3	3	275	0.429	0.917	0.722	0.98	0.928	54.6	127.2	116.7	91.9	124.7	118
Q8NCA5	Protein FAM98A OS=Homo sapiens OX=9606 GN=FAM98A PE=1 SV=2	0	7	3	3	2	518	1.555	1.105	1.365	0.961	1.061	127.4	81.9	90.5	111.9	78.7	86.9
O60762	Dolichol-phosphate mannosyltransferase subunit 1 OS=Homo sapiens OX=9606 GN=DPM1 PE=1 SV=1	0	18	4	5	4	260	1.314	0.975	0.981	0.919	1.023	118	89.8	87.6	88.1	82.5	91.9
Q9BY32	Inosine triphosphate pyrophosphatase OS=Homo sapiens OX=9606 GN=ITPA PE=1 SV=2	0	22	3	3	3	194	1.232	0.981	1.071	0.967	1.124	123.5	100.2	98.3	107.3	96.9	112.7
Q9NPA0	ER membrane protein complex subunit 7 OS=Homo sapiens OX=9606 GN=EMC7 PE=1 SV=1	0	20	3	3	3	242	1.493	1	1.268	1.047	1.087	146.4	98.1	98.1	124.3	102.6	106.6
O14981	TATA-binding protein-associated factor 172 OS=Homo sapiens OX=9606 GN=BTAF1 PE=1 SV=2	0	2	2	2	2	1849	0.414	0.974	0.786	0.99	0.999	56.1	135.6	132.1	106.6	134.3	135.5
Q9UBM7	7-dehydrocholesterol reductase OS=Homo sapiens OX=9606 GN=DHCR7 PE=1 SV=1	0	5	1	2	1	475	1.198	0.988	0.848	1.035	1.099	119.5	99.8	98.5	84.6	103.3	109.7
O95470	Sphingosine-1-phosphate lyase 1 OS=Homo sapiens OX=9606 GN=SGPL1 PE=1 SV=3	0	9	5	5	5	568	1.128	0.926	1.072	1.009	0.985	112.3	99.6	92.2	106.7	100.4	98
P18859	ATP synthase-coupling factor 6, mitochondrial OS=Homo sapiens OX=9606 GN=ATP5PF PE=1 SV=1	0	27	3	6	3	108	1.425	0.795	1.294	0.952	0.923	137.6	96.5	76.7	125	91.9	89.1
Q07812	Apoptosis regulator BAX OS=Homo sapiens OX=9606 GN=BAX PE=1 SV=1	0	29	4	4	4	192
Q96T37	RNA-binding protein 15 OS=Homo sapiens OX=9606 GN=RBM15 PE=1 SV=2	0	4	3	3	3	977	0.201	0.953	0.364	0.906	0.853	29.1	145.1	138.3	52.8	131.5	123.7
Q04724	Transducin-like enhancer protein 1 OS=Homo sapiens OX=9606 GN=TLE1 PE=1 SV=2	0	6	3	3	3	770	0.346	0.993	0.753	0.975	1.022	41	118.5	117.6	89.2	115.5	121
Q96A65	Exocyst complex component 4 OS=Homo sapiens OX=9606 GN=EXOC4 PE=1 SV=1	0	4	3	3	3	974
Q96JB5	CDK5 regulatory subunit-associated protein 3 OS=Homo sapiens OX=9606 GN=CDK5RAP3 PE=1 SV=2	0	7	3	3	3	506	1.216	0.973	1.134	0.941	1.011	107.6	88.5	86.1	100.4	83.3	89.5
O14745	Na(+)/H(+) exchange regulatory cofactor NHE-RF1 OS=Homo sapiens OX=9606 GN=SLC9A3R1 PE=1 SV=4	0	12	3	3	3	358	1.51	1.042	1.145	1.024	1.033	120.5	79.8	83.1	91.3	81.7	82.4
Q14166	Tubulin--tyrosine ligase-like protein 12 OS=Homo sapiens OX=9606 GN=TTLL12 PE=1 SV=2	0	7	4	5	4	644	0.857	0.973	0.846	1.001	0.957	98.8	115.3	112.2	97.6	115.5	110.3
O75608	Acyl-protein thioesterase 1 OS=Homo sapiens OX=9606 GN=LYPLA1 PE=1 SV=1	0	20	4	4	4	230	1.304	1.07	1.083	1.048	0.993	110.5	84.7	90.6	91.7	88.8	84.1
Q08170	Serine/arginine-rich splicing factor 4 OS=Homo sapiens OX=9606 GN=SRSF4 PE=1 SV=2	0	9	4	8	2	494	0.215	1.014	0.414	0.93	0.854	32.5	151.6	153.8	62.7	141.1	129.6
P30626	Sorcin OS=Homo sapiens OX=9606 GN=SRI PE=1 SV=1	0	19	4	5	4	198	0.94	0.952	0.92	0.975	0.957	108.2	115.1	109.6	105.9	112.3	110.2
P49585	Choline-phosphate cytidylyltransferase A OS=Homo sapiens OX=9606 GN=PCYT1A PE=1 SV=2	0	9	2	3	2	367	0.601	1.034	0.841	1.059	1.022	71.2	118.5	122.5	99.6	125.5	121.1
O60306	RNA helicase aquarius OS=Homo sapiens OX=9606 GN=AQR PE=1 SV=4	0	4	4	4	4	1485	0.382	1.001	0.686	0.964	0.941	47.6	124.7	124.8	85.6	120.2	117.3
O60271	C-Jun-amino-terminal kinase-interacting protein 4 OS=Homo sapiens OX=9606 GN=SPAG9 PE=1 SV=4	0	4	5	5	5	1321	0.663	1.08	0.597	0.838	0.96	58.9	88.9	96	53.1	74.5	85.4
Q7L8L6	FAST kinase domain-containing protein 5, mitochondrial OS=Homo sapiens OX=9606 GN=FASTKD5 PE=1 SV=1	0	7	4	4	4	764	1.226	0.902	1.457	1.012	0.995	114.6	93.5	84.3	136.3	94.7	93
Q5RKV6	Exosome complex component MTR3 OS=Homo sapiens OX=9606 GN=EXOSC6 PE=1 SV=1	0	13	3	4	3	272	0.783	1.03	0.931	1.061	1.04	77	98.4	101.4	91.6	104.4	102.4
Q16706	Alpha-mannosidase 2 OS=Homo sapiens OX=9606 GN=MAN2A1 PE=1 SV=2	0	6	4	4	4	1144	0.937	0.865	1.01	1.026	0.935	95.8	102.2	88.4	103.3	104.8	95.5
Q9NYL9	Tropomodulin-3 OS=Homo sapiens OX=9606 GN=TMOD3 PE=1 SV=1	0	15	4	6	4	352	1.513	0.988	1.051	0.952	0.986	137.4	90.8	89.7	95.4	86.5	89.6
Q96C01	Protein FAM136A OS=Homo sapiens OX=9606 GN=FAM136A PE=1 SV=1	0	31	4	4	4	138	1.061	0.934	1.294	0.974	1.012	91.7	86.5	80.7	111.9	84.2	87.5
O95232	Luc7-like protein 3 OS=Homo sapiens OX=9606 GN=LUC7L3 PE=1 SV=2	0	9	3	4	3	432	0.237	0.987	0.399	0.906	0.863	29.1	122.9	121.4	49.1	111.4	106.1
P52926	High mobility group protein HMGI-C OS=Homo sapiens OX=9606 GN=HMGA2 PE=1 SV=1	0	19	2	3	2	109	0.516	1.008	1.148	1.039	1.026	60.5	117.2	118.1	134.5	121.7	120.2
O60488	Long-chain-fatty-acid--CoA ligase 4 OS=Homo sapiens OX=9606 GN=ACSL4 PE=1 SV=2	0	7	4	4	3	711	1.386	0.937	0.956	0.975	1.085	113	81.5	76.4	78	79.5	88.5
Q10713	Mitochondrial-processing peptidase subunit alpha OS=Homo sapiens OX=9606 GN=PMPCA PE=1 SV=2	0	10	3	3	3	525	1.201	0.85	1.198	1.056	0.886	117.7	98	83.3	117.4	103.5	86.8
P82663	28S ribosomal protein S25, mitochondrial OS=Homo sapiens OX=9606 GN=MRPS25 PE=1 SV=1	0	21	3	3	3	173	1.016	0.952	1.167	0.913	0.868	106.7	105	100	122.5	95.9	91.1
Q92575	UBX domain-containing protein 4 OS=Homo sapiens OX=9606 GN=UBXN4 PE=1 SV=2	0	11	3	3	3	508	1.106	0.959	1.058	0.949	1.039	95.9	86.7	83.1	91.7	82.3	90.1
O15230	Laminin subunit alpha-5 OS=Homo sapiens OX=9606 GN=LAMA5 PE=1 SV=8	0	1	3	3	3	3695	0.954	0.93	0.999	0.991	0.881	89	93.3	86.8	93.2	92.5	82.2
Q9H6Y2	WD repeat-containing protein 55 OS=Homo sapiens OX=9606 GN=WDR55 PE=1 SV=2	0	11	3	5	3	383	0.507	1.032	0.698	0.979	0.934	53.4	105.4	108.7	73.5	103.2	98.4
P52294	Importin subunit alpha-5 OS=Homo sapiens OX=9606 GN=KPNA1 PE=1 SV=3	0	10	5	5	4	538	0.687	0.925	0.861	0.989	1.045	77.8	113.3	104.8	97.6	112	118.3
Q99805	Transmembrane 9 superfamily member 2 OS=Homo sapiens OX=9606 GN=TM9SF2 PE=1 SV=1	0	6	3	4	3	663	0.951	0.88	0.848	0.973	1.006	95.7	100.6	88.6	85.4	97.9	101.3
Q5T4S7	E3 ubiquitin-protein ligase UBR4 OS=Homo sapiens OX=9606 GN=UBR4 PE=1 SV=1	0	1	4	4	4	5183	1.303	0.883	1.029	0.816	0.86	79.1	60.7	53.6	62.5	49.6	52.2
Q8ND56	Protein LSM14 homolog A OS=Homo sapiens OX=9606 GN=LSM14A PE=1 SV=3	0	13	4	5	4	463	1.13	1.032	1.219	1.156	1.043	90.1	79.8	82.3	97.3	92.2	83.2
Q9NYK5	39S ribosomal protein L39, mitochondrial OS=Homo sapiens OX=9606 GN=MRPL39 PE=1 SV=3	0	12	4	4	4	338	1.402	0.973	1.261	0.99	1.036	130.2	92.9	90.4	117.1	92	96.2
P17931	Galectin-3 OS=Homo sapiens OX=9606 GN=LGALS3 PE=1 SV=5	0	17	4	4	4	250	1.542	0.872	1.112	0.976	0.921	138	89.5	78	99.5	87.3	82.4
O00203	AP-3 complex subunit beta-1 OS=Homo sapiens OX=9606 GN=AP3B1 PE=1 SV=3	0	4	4	4	4	1094	1.208	1.005	1.153	0.981	0.959	114.5	94.8	95.4	109.4	93.1	91
Q9BW85	Splicing factor YJU2 OS=Homo sapiens OX=9606 GN=YJU2 PE=1 SV=1	0	10	2	3	2	323	0.473	0.914	0.676	0.891	0.972	61.1	129.2	118.1	87.3	115.1	125.6
Q9NX58	Cell growth-regulating nucleolar protein OS=Homo sapiens OX=9606 GN=LYAR PE=1 SV=2	0	11	3	3	3	379	0.606	0.955	0.655	1.052	1.119	57.3	94.6	90.3	61.9	99.5	105.9
Q9UNE7	E3 ubiquitin-protein ligase CHIP OS=Homo sapiens OX=9606 GN=STUB1 PE=1 SV=2	0	11	3	4	3	303	1.18	0.884	1.016	1.023	1.025	121.4	102.9	90.9	104.5	105.2	105.5
Q9UHR5	SAP30-binding protein OS=Homo sapiens OX=9606 GN=SAP30BP PE=1 SV=1	0	12	3	3	3	308	0.314	0.962	0.608	0.85	0.951	42.5	135.4	130.2	82.3	115.1	128.7
Q86UA1	Pre-mRNA-processing factor 39 OS=Homo sapiens OX=9606 GN=PRPF39 PE=1 SV=3	0	5	3	3	3	669	0.733	1.085	0.92	1.052	1.146	76.1	103.8	112.5	95.5	109.2	118.9
Q9BTW9	Tubulin-specific chaperone D OS=Homo sapiens OX=9606 GN=TBCD PE=1 SV=2	0	4	3	3	3	1192	1.306	0.924	0.949	0.983	0.887	105.9	81	74.9	76.9	79.7	71.8
Q9NQ88	Fructose-2,6-bisphosphatase TIGAR OS=Homo sapiens OX=9606 GN=TIGAR PE=1 SV=1	0	18	4	5	4	270	1.021	0.961	0.972	0.985	0.985	96.7	94.7	91	92	93.3	93.3
A3KN83	Protein strawberry notch homolog 1 OS=Homo sapiens OX=9606 GN=SBNO1 PE=1 SV=1	0	3	3	3	3	1393	0.597	0.987	0.833	1.005	1.038	62.9	105.3	104	87.8	105.8	109.3
P11310	Medium-chain specific acyl-CoA dehydrogenase, mitochondrial OS=Homo sapiens OX=9606 GN=ACADM PE=1 SV=1	0	12	4	6	4	421	1.488	0.963	1.179	1.035	1.053	134.7	90.5	87.2	106.7	93.6	95.3
P33527	Multidrug resistance-associated protein 1 OS=Homo sapiens OX=9606 GN=ABCC1 PE=1 SV=3	0	4	4	4	3	1531	1.534	0.843	0.846	0.854	0.905	133.5	87	73.3	73.6	74.3	78.7
Q9BTC8	Metastasis-associated protein MTA3 OS=Homo sapiens OX=9606 GN=MTA3 PE=1 SV=2	0	7	4	4	2	594	0.457	1.055	0.729	0.992	0.958	45	98.6	104	71.9	97.7	94.4
Q9H7N4	Splicing factor, arginine/serine-rich 19 OS=Homo sapiens OX=9606 GN=SCAF1 PE=1 SV=3	0	3	3	3	3	1312	0.206	0.937	0.432	0.872	0.806	26.9	131	122.8	56.6	114.2	105.6
Q7Z478	ATP-dependent RNA helicase DHX29 OS=Homo sapiens OX=9606 GN=DHX29 PE=1 SV=2	0	3	3	3	3	1369
Q9NRX4	14 kDa phosphohistidine phosphatase OS=Homo sapiens OX=9606 GN=PHPT1 PE=1 SV=1	0	30	3	4	3	125	0.787	0.832	0.944	0.904	0.912	90.4	114.9	95.6	108.5	103.9	104.8
Q86VM9	Zinc finger CCCH domain-containing protein 18 OS=Homo sapiens OX=9606 GN=ZC3H18 PE=1 SV=2	0	5	4	4	4	953	0.215	1.002	0.352	0.868	0.84	25.2	117.1	117.3	41.3	101.6	98.4
Q9UN37	Vacuolar protein sorting-associated protein 4A OS=Homo sapiens OX=9606 GN=VPS4A PE=1 SV=1	0	8	3	4	1	437
Q96CM8	Medium-chain acyl-CoA ligase ACSF2, mitochondrial OS=Homo sapiens OX=9606 GN=ACSF2 PE=1 SV=2	0	10	4	4	4	615	1.215	0.911	1.074	1.089	0.993	116.8	96.1	87.6	103.2	104.7	95.4
Q96SL8	Flt3-interacting zinc finger protein 1 OS=Homo sapiens OX=9606 GN=FIZ1 PE=1 SV=2	0	6	2	2	2	496	0.257	1.018	0.558	0.878	0.918	13.3	51.9	52.8	28.9	45.6	47.6
P30038	Delta-1-pyrroline-5-carboxylate dehydrogenase, mitochondrial OS=Homo sapiens OX=9606 GN=ALDH4A1 PE=1 SV=3	0	8	4	4	4	563	1.468	0.992	1.171	1.044	0.998	118.9	81	80.4	94.9	84.6	80.8
P17568	NADH dehydrogenase [ubiquinone] 1 beta subcomplex subunit 7 OS=Homo sapiens OX=9606 GN=NDUFB7 PE=1 SV=4	0	26	3	3	3	137	1.787	0.91	1.249	0.63	0.971	143.1	80.1	72.9	100	50.5	77.7
O75323	Protein NipSnap homolog 2 OS=Homo sapiens OX=9606 GN=NIPSNAP2 PE=1 SV=1	0	12	4	4	2	286	1.674	1.017	1.336	1.082	0.96	141.6	84.6	86	113.1	91.6	81.3
Q01167	Forkhead box protein K2 OS=Homo sapiens OX=9606 GN=FOXK2 PE=1 SV=3	0	5	3	4	2	660	0.658	1.046	0.663	1.028	1.094	62.4	94.8	99.2	62.9	97.5	103.7
P18077	60S ribosomal protein L35a OS=Homo sapiens OX=9606 GN=RPL35A PE=1 SV=2	0	38	5	6	5	110	1.548	1.004	1.762	1.054	1.09	132.1	85.3	85.7	150.4	89.9	93.1
P35219	Carbonic anhydrase-related protein OS=Homo sapiens OX=9606 GN=CA8 PE=1 SV=3	0	11	2	2	2	290	0.622	1.161	1.075	1.141	1.187	48.8	78.4	91.1	84.3	89.5	93.2
O00505	Importin subunit alpha-4 OS=Homo sapiens OX=9606 GN=KPNA3 PE=1 SV=2	0	6	2	2	1	521	0.641	0.818	0.8	0.815	0.904	83.6	130.5	106.8	104.4	106.4	118
Q00403	Transcription initiation factor IIB OS=Homo sapiens OX=9606 GN=GTF2B PE=1 SV=1	0	13	3	3	3	316	0.342	1.025	0.655	0.956	0.958	37.3	109	111.8	71.4	104.3	104.5
Q9Y6G9	Cytoplasmic dynein 1 light intermediate chain 1 OS=Homo sapiens OX=9606 GN=DYNC1LI1 PE=1 SV=3	0	9	3	3	3	523	1.58	1.076	1.342	0.978	1.055	126.9	80.3	86.4	107.8	78.6	84.8
P12931	Proto-oncogene tyrosine-protein kinase Src OS=Homo sapiens OX=9606 GN=SRC PE=1 SV=3	0	9	4	4	4	536	1.564	0.99	1.189	0.995	0.996	134.1	85.7	84.8	101.9	85.3	85.3
Q9Y2R4	Probable ATP-dependent RNA helicase DDX52 OS=Homo sapiens OX=9606 GN=DDX52 PE=1 SV=3	0	8	4	4	4	599	1.028	1.051	1.176	1.024	1.097	77.8	75.7	79.5	89	77.5	83
Q9NRZ9	Lymphoid-specific helicase OS=Homo sapiens OX=9606 GN=HELLS PE=1 SV=1	0	6	3	3	3	838	0.493	0.996	0.871	0.954	1.02	61.5	124.7	124.2	108.6	119	127.1
Q8IUE6	Histone H2A type 2-B OS=Homo sapiens OX=9606 GN=H2AC21 PE=1 SV=3	0	42	5	17	2	130	1.015	1.072	1.401	1.079	1.141	103.7	102.1	109.5	143.1	110.2	116.5
Q969X5	Endoplasmic reticulum-Golgi intermediate compartment protein 1 OS=Homo sapiens OX=9606 GN=ERGIC1 PE=1 SV=1	0	16	3	3	3	290	1.241	0.948	1.057	1.068	1.015	114.2	92.1	87.2	97.4	98.4	93.5
Q96EE3	Nucleoporin SEH1 OS=Homo sapiens OX=9606 GN=SEH1L PE=1 SV=3	0	12	3	4	3	360	0.73	0.945	0.886	1.012	1.021	78.6	107.6	101.7	95.4	109	109.9
Q8NDH3	Probable aminopeptidase NPEPL1 OS=Homo sapiens OX=9606 GN=NPEPL1 PE=1 SV=3	0	7	3	4	3	523	1.039	1.044	1.106	1.058	1.02	105.7	101.7	106.2	112.4	107.6	103.7
O95777	U6 snRNA-associated Sm-like protein LSm8 OS=Homo sapiens OX=9606 GN=LSM8 PE=1 SV=3	0	36	3	3	3	96	0.503	0.707	1.098	0.956	0.964	52.6	104.5	73.9	114.7	99.9	100.8
Q9C0J8	pre-mRNA 3' end processing protein WDR33 OS=Homo sapiens OX=9606 GN=WDR33 PE=1 SV=2	0	4	4	4	4	1336	0.194	0.985	0.342	0.888	0.873	28	144.7	142.4	49.5	128.5	126.3
O60884	DnaJ homolog subfamily A member 2 OS=Homo sapiens OX=9606 GN=DNAJA2 PE=1 SV=1	0	12	5	6	5	412	1.107	1.012	1.049	0.981	1.034	99.9	90.2	91.3	94.6	88.6	93.3
Q9NZ63	Telomere length and silencing protein 1 homolog OS=Homo sapiens OX=9606 GN=C9orf78 PE=1 SV=1	0	13	3	3	3	289	0.69	0.999	0.821	0.909	1.05	63.3	91.7	91.6	75.3	83.4	96.3
Q9BRQ6	MICOS complex subunit MIC25 OS=Homo sapiens OX=9606 GN=CHCHD6 PE=1 SV=1	0	12	2	2	2	235	0.853	0.876	0.924	0.916	0.882	90	105.5	92.5	97.5	96.6	93
Q15560	Transcription elongation factor A protein 2 OS=Homo sapiens OX=9606 GN=TCEA2 PE=1 SV=1	0	11	3	3	1	299
Q9Y3C6	Peptidyl-prolyl cis-trans isomerase-like 1 OS=Homo sapiens OX=9606 GN=PPIL1 PE=1 SV=1	0	25	4	4	4	166	0.622	1.028	0.958	0.893	0.967	74	119.1	122.4	114.2	106.4	115.2
P35237	Serpin B6 OS=Homo sapiens OX=9606 GN=SERPINB6 PE=1 SV=3	0	8	2	3	2	376	1.344	1.038	1.042	1.016	1.111	114.6	85.3	88.5	88.9	86.6	94.7
Q9Y4L1	Hypoxia up-regulated protein 1 OS=Homo sapiens OX=9606 GN=HYOU1 PE=1 SV=1	0	4	3	4	3	999	1.555	0.978	1.067	1.061	1.116	113.1	72.7	71.1	77.6	77.2	81.2
Q93062	RNA-binding protein with multiple splicing OS=Homo sapiens OX=9606 GN=RBPMS PE=1 SV=1	0	20	2	3	2	196	1.118	0.909	1.059	1.089	1.065	117.1	104.7	95.2	110.9	114.1	111.5
Q15642	Cdc42-interacting protein 4 OS=Homo sapiens OX=9606 GN=TRIP10 PE=1 SV=3	0	8	3	3	3	601	1.448	0.889	1.045	0.84	0.999	121.4	83.8	74.5	87.6	70.4	83.8
P62633	Cellular nucleic acid-binding protein OS=Homo sapiens OX=9606 GN=CNBP PE=1 SV=1	0	24	4	4	4	177	0.885	1.012	1.086	0.936	0.973	97.7	110.4	111.7	119.9	103.3	107.4
Q9BYD2	39S ribosomal protein L9, mitochondrial OS=Homo sapiens OX=9606 GN=MRPL9 PE=1 SV=2	0	15	4	4	4	267	1.069	1.019	1.218	0.976	1.017	99.2	92.8	94.5	113	90.5	94.4
Q9Y399	28S ribosomal protein S2, mitochondrial OS=Homo sapiens OX=9606 GN=MRPS2 PE=1 SV=1	0	11	4	4	4	296	1.182	0.959	1.355	1.014	0.984	114.3	96.7	92.7	131	98	95.1
Q8TEX9	Importin-4 OS=Homo sapiens OX=9606 GN=IPO4 PE=1 SV=2	0	4	4	6	4	1081	1.32	0.991	1.124	0.92	1.013	111.6	84.6	83.9	95	77.8	85.7
Q9H9Y6	DNA-directed RNA polymerase I subunit RPA2 OS=Homo sapiens OX=9606 GN=POLR1B PE=1 SV=2	0	3	3	3	3	1135	0.437	1.009	0.65	0.985	0.989	37.8	86.6	87.4	56.3	85.3	85.6
Q08426	Peroxisomal bifunctional enzyme OS=Homo sapiens OX=9606 GN=EHHADH PE=1 SV=3	0	7	3	3	3	723	1.119	1.017	0.993	1.048	1.028	93.2	83.3	84.7	82.7	87.3	85.6
E9PRG8	Uncharacterized protein C11orf98 OS=Homo sapiens OX=9606 GN=C11orf98 PE=4 SV=2	0	21	2	3	2	123	0.683	1.054	1.082	0.997	0.936	81.4	119.1	125.5	128.9	118.7	111.5
Q9HD20	Manganese-transporting ATPase 13A1 OS=Homo sapiens OX=9606 GN=ATP13A1 PE=1 SV=2	0	6	5	5	5	1204	1.209	0.953	1.036	1.006	1.041	117.9	97.5	92.9	101	98.1	101.5
Q96FX7	tRNA (adenine(58)-N(1))-methyltransferase catalytic subunit TRMT61A OS=Homo sapiens OX=9606 GN=TRMT61A PE=1 SV=1	0	14	3	3	3	289	1.076	1.006	1.054	0.988	1.009	119.2	110.8	111.5	116.8	109.4	111.8
Q13601	KRR1 small subunit processome component homolog OS=Homo sapiens OX=9606 GN=KRR1 PE=1 SV=4	0	7	3	4	3	381	0.291	1.038	0.592	1.051	0.958	37.3	127.9	132.8	75.7	134.4	122.5
O95249	Golgi SNAP receptor complex member 1 OS=Homo sapiens OX=9606 GN=GOSR1 PE=1 SV=1	0	14	3	3	3	250	0.803	0.976	0.932	1.045	0.971	83.9	104.5	102	97.3	109.2	101.4
Q8IUH4	Palmitoyltransferase ZDHHC13 OS=Homo sapiens OX=9606 GN=ZDHHC13 PE=1 SV=3	0	6	3	3	3	622	0.636	0.986	0.901	0.992	0.967	71.2	112	110.4	100.9	111.1	108.3
Q8WY22	BRI3-binding protein OS=Homo sapiens OX=9606 GN=BRI3BP PE=1 SV=1	0	9	2	2	2	251	1.116	0.871	1.097	1.02	1.134	96.3	86.3	75.2	94.6	88	97.8
P55011	Solute carrier family 12 member 2 OS=Homo sapiens OX=9606 GN=SLC12A2 PE=1 SV=1	0	3	3	3	3	1212	2.867	0.997	0.926	0.913	1.058	226.9	79.2	78.9	73.3	72.3	83.7
P63173	60S ribosomal protein L38 OS=Homo sapiens OX=9606 GN=RPL38 PE=1 SV=2	0	31	3	4	3	70	1.717	1.004	1.637	1.035	1.119	145.5	84.8	85.1	138.8	87.7	94.9
P10155	60 kDa SS-A/Ro ribonucleoprotein OS=Homo sapiens OX=9606 GN=RO60 PE=1 SV=2	0	9	5	6	5	538	1.027	0.936	0.954	0.929	1.096	90.8	88.4	82.8	84.4	82.2	97
P35244	Replication protein A 14 kDa subunit OS=Homo sapiens OX=9606 GN=RPA3 PE=1 SV=1	0	31	3	3	3	121	0.532	0.885	1.149	1.007	1.055	55.9	105.1	93.1	120.7	105.8	110.8
O75718	Cartilage-associated protein OS=Homo sapiens OX=9606 GN=CRTAP PE=1 SV=1	0	12	5	5	5	401	1.374	1.054	0.965	0.994	1.074	118.4	86.2	90.9	83.2	85.6	92.6
Q92541	RNA polymerase-associated protein RTF1 homolog OS=Homo sapiens OX=9606 GN=RTF1 PE=1 SV=4	0	6	4	4	4	710	0.416	1.009	0.582	0.976	0.909	49.1	117.9	119	68.6	115.1	107.2
P04150	Glucocorticoid receptor OS=Homo sapiens OX=9606 GN=NR3C1 PE=1 SV=1	0	6	3	3	3	777	1.064	0.981	1.288	0.992	1.056	100	94	92.2	121	93.2	99.3
Q8NBJ7	Inactive C-alpha-formylglycine-generating enzyme 2 OS=Homo sapiens OX=9606 GN=SUMF2 PE=1 SV=2	0	14	3	3	3	301	1.39	0.847	0.866	0.99	0.893	121.5	87.4	74	75.7	86.6	78.1
O95487	Protein transport protein Sec24B OS=Homo sapiens OX=9606 GN=SEC24B PE=1 SV=2	0	3	3	3	3	1268	1.016	0.968	1.016	0.959	1.057	79.8	78.6	76	79.8	75.3	83
O43681	ATPase GET3 OS=Homo sapiens OX=9606 GN=GET3 PE=1 SV=2	0	17	4	4	4	348	1.085	0.975	0.9	1.057	1.057	97.8	90.2	87.9	81.2	95.3	95.3
Q9UHA3	Probable ribosome biogenesis protein RLP24 OS=Homo sapiens OX=9606 GN=RSL24D1 PE=1 SV=1	0	17	2	4	2	163	0.427	1.009	0.905	1.005	1.038	51.5	120.6	121.7	109.2	121.2	125.1
Q14671	Pumilio homolog 1 OS=Homo sapiens OX=9606 GN=PUM1 PE=1 SV=3	0	3	3	3	3	1186	1.231	0.938	1.26	0.892	1.052	123.5	100.3	94.1	126.4	89.4	105.5
O15321	Transmembrane 9 superfamily member 1 OS=Homo sapiens OX=9606 GN=TM9SF1 PE=2 SV=2	0	6	3	3	3	606
Q9Y4Z0	U6 snRNA-associated Sm-like protein LSm4 OS=Homo sapiens OX=9606 GN=LSM4 PE=1 SV=1	0	26	4	6	4	139	0.662	0.989	1.014	1.026	1.03	67.5	102	100.8	103.4	104.6	105
Q9BVK6	Transmembrane emp24 domain-containing protein 9 OS=Homo sapiens OX=9606 GN=TMED9 PE=1 SV=2	0	26	4	4	4	235	1.439	0.957	1.123	0.995	1.024	134.7	93.7	89.6	105.2	93.2	95.9
Q14257	Reticulocalbin-2 OS=Homo sapiens OX=9606 GN=RCN2 PE=1 SV=1	0	13	3	3	3	317	1.092	1.051	0.855	1.051	1.067	114.9	105.2	110.6	89.9	110.5	112.2
Q9Y5K5	Ubiquitin carboxyl-terminal hydrolase isozyme L5 OS=Homo sapiens OX=9606 GN=UCHL5 PE=1 SV=3	0	15	4	4	4	329	1.083	1.032	1.028	0.985	1.16	97.7	90.2	93.1	92.8	88.9	104.6
Q8WYP5	Protein ELYS OS=Homo sapiens OX=9606 GN=AHCTF1 PE=1 SV=3	0	1	3	3	3	2266	0.399	0.997	0.769	0.886	0.902	52.6	131.7	131.4	101.3	116.7	118.8
O15511	Actin-related protein 2/3 complex subunit 5 OS=Homo sapiens OX=9606 GN=ARPC5 PE=1 SV=3	0	18	3	6	3	151	1.692	1.034	1.32	1.053	1.05	132	78	80.7	103	82.1	81.9
P41227	N-alpha-acetyltransferase 10 OS=Homo sapiens OX=9606 GN=NAA10 PE=1 SV=1	0	14	2	2	2	235	1.562	0.863	1.163	0.829	0.837	90.7	58.1	50.1	67.6	48.2	48.6
P43307	Translocon-associated protein subunit alpha OS=Homo sapiens OX=9606 GN=SSR1 PE=1 SV=3	0	7	2	4	2	286	1.456	1.022	1.35	1.014	1.018	131.2	90.2	92.1	121.7	91.4	91.7
O43583	Density-regulated protein OS=Homo sapiens OX=9606 GN=DENR PE=1 SV=2	0	13	2	2	2	198	1.425	1.005	1.365	0.985	1.068	122.5	86	86.4	117.4	84.7	91.9
Q96DH6	RNA-binding protein Musashi homolog 2 OS=Homo sapiens OX=9606 GN=MSI2 PE=1 SV=1	0	13	3	3	3	328	1.442	0.996	1.219	1.027	1.027	125.6	87.1	86.7	106.2	89.4	89.4
P20020	Plasma membrane calcium-transporting ATPase 1 OS=Homo sapiens OX=9606 GN=ATP2B1 PE=1 SV=4	0	3	2	2	2	1220	2.24	0.933	1.285	0.974	0.98	150.6	67.2	62.7	86.4	65.5	65.9
Q92538	Golgi-specific brefeldin A-resistance guanine nucleotide exchange factor 1 OS=Homo sapiens OX=9606 GN=GBF1 PE=1 SV=2	0	2	3	3	3	1859	1.067	1.032	0.985	1.039	1.048	107.6	100.9	104.1	99.4	104.8	105.8
Q9NRL2	Bromodomain adjacent to zinc finger domain protein 1A OS=Homo sapiens OX=9606 GN=BAZ1A PE=1 SV=2	0	2	3	3	3	1556	0.32	0.918	0.646	0.827	0.891	44.5	139	127.6	89.8	114.9	123.8
Q86SF2	N-acetylgalactosaminyltransferase 7 OS=Homo sapiens OX=9606 GN=GALNT7 PE=1 SV=1	0	7	4	4	4	657	0.8	1.026	0.969	1.058	1.072	74.1	92.6	94.9	89.7	97.9	99.2
Q16537	Serine/threonine-protein phosphatase 2A 56 kDa regulatory subunit epsilon isoform OS=Homo sapiens OX=9606 GN=PPP2R5E PE=1 SV=1	0	6	2	2	2	467	1.397	1.017	1.203	1.013	1.073	114.9	82.3	83.7	99	83.3	88.3
Q9BZH6	WD repeat-containing protein 11 OS=Homo sapiens OX=9606 GN=WDR11 PE=1 SV=1	0	3	3	3	3	1224	1.312	1.016	1.152	0.998	0.935	122.6	93.4	95	107.7	93.2	87.4
P60903	Protein S100-A10 OS=Homo sapiens OX=9606 GN=S100A10 PE=1 SV=2	0	28	3	6	3	97	2.51	0.86	1.485	0.844	0.975	139.6	55.6	47.8	82.6	47	54.2
Q08380	Galectin-3-binding protein OS=Homo sapiens OX=9606 GN=LGALS3BP PE=1 SV=1	0	9	4	5	4	585	1.322	0.922	0.983	1.07	1.014	130	98.3	90.6	96.6	105.2	99.7
Q9H9J2	39S ribosomal protein L44, mitochondrial OS=Homo sapiens OX=9606 GN=MRPL44 PE=1 SV=1	0	11	3	3	3	332	1.438	1.097	1.444	1.063	1.085	118.8	82.6	90.6	119.3	87.9	89.7
P49721	Proteasome subunit beta type-2 OS=Homo sapiens OX=9606 GN=PSMB2 PE=1 SV=1	0	9	3	4	3	201	1.399	1.013	1.251	1.022	1.062	131.1	93.7	95	117.3	95.8	99.5
Q7Z2T5	TRMT1-like protein OS=Homo sapiens OX=9606 GN=TRMT1L PE=1 SV=2	0	6	4	4	4	733	0.522	0.943	0.762	0.958	0.972	61.7	118.2	111.4	90	113.3	114.9
P81605	Dermcidin OS=Homo sapiens OX=9606 GN=DCD PE=1 SV=2	0	19	3	3	3	110	0.313	0.533	0.508	0.961	0.477	52.6	167.9	89.5	85.2	161.3	80.1
Q9UNP9	Peptidyl-prolyl cis-trans isomerase E OS=Homo sapiens OX=9606 GN=PPIE PE=1 SV=1	0	12	3	5	3	301	0.695	0.992	0.817	1.031	1.029	71	102.2	101.4	83.5	105.4	105.2
Q15554	Telomeric repeat-binding factor 2 OS=Homo sapiens OX=9606 GN=TERF2 PE=1 SV=3	0	8	3	3	3	542	0.619	1.137	0.765	1.11	0.994	59.7	96.4	109.6	73.7	106.9	95.8
Q9Y3A4	Ribosomal RNA-processing protein 7 homolog A OS=Homo sapiens OX=9606 GN=RRP7A PE=1 SV=2	0	11	2	2	2	280	0.246	0.968	0.531	1.002	1.033	30.2	122.6	118.7	65.2	122.8	126.6
Q14527	Helicase-like transcription factor OS=Homo sapiens OX=9606 GN=HLTF PE=1 SV=2	0	4	4	4	4	1009	0.301	1.012	0.521	0.933	0.929	41.1	136.2	137.9	70.9	127.1	126.5
Q8TCT9	Minor histocompatibility antigen H13 OS=Homo sapiens OX=9606 GN=HM13 PE=1 SV=1	0	12	3	4	3	377	1.355	1.02	1.062	1.064	1.067	100	73.8	75.2	78.3	78.4	78.7
Q9BYD1	39S ribosomal protein L13, mitochondrial OS=Homo sapiens OX=9606 GN=MRPL13 PE=1 SV=1	0	14	2	4	2	178	1.081	0.993	1.135	1.002	1.037	93.3	86.4	85.7	98	86.5	89.6
Q49A26	Putative oxidoreductase GLYR1 OS=Homo sapiens OX=9606 GN=GLYR1 PE=1 SV=4	0	7	3	3	3	553
Q96HC4	PDZ and LIM domain protein 5 OS=Homo sapiens OX=9606 GN=PDLIM5 PE=1 SV=5	0	6	3	3	3	596	1.482	0.954	1.294	0.946	1.028	121	81.6	77.8	105.6	77.2	83.9
Q8N983	39S ribosomal protein L43, mitochondrial OS=Homo sapiens OX=9606 GN=MRPL43 PE=1 SV=1	0	12	3	4	3	215	1.099	0.959	1.12	0.938	0.993	97.5	88.8	85.2	99.4	83.2	88.2
P32321	Deoxycytidylate deaminase OS=Homo sapiens OX=9606 GN=DCTD PE=1 SV=2	0	16	2	2	2	178	1.247	0.963	0.995	0.964	1.018	139.7	112.1	107.9	111.6	108	114.1
Q99536	Synaptic vesicle membrane protein VAT-1 homolog OS=Homo sapiens OX=9606 GN=VAT1 PE=1 SV=2	0	10	3	3	3	393	1.466	1.044	0.879	0.972	1.062	137.8	94	98.1	82.6	91.3	99.8
P62304	Small nuclear ribonucleoprotein E OS=Homo sapiens OX=9606 GN=SNRPE PE=1 SV=1	0	25	2	6	2	92	0.804	1.012	1.149	1.048	1.068	89	110.7	112	127.2	116	118.2
O60502	Protein O-GlcNAcase OS=Homo sapiens OX=9606 GN=OGA PE=1 SV=2	0	4	2	2	2	916
P62306	Small nuclear ribonucleoprotein F OS=Homo sapiens OX=9606 GN=SNRPF PE=1 SV=1	0	24	2	6	2	86	0.612	0.916	0.992	0.997	0.944	74.3	121.4	111.3	120.5	121	114.6
O95747	Serine/threonine-protein kinase OSR1 OS=Homo sapiens OX=9606 GN=OXSR1 PE=1 SV=1	0	6	2	2	2	527	1.524	1.051	1.152	1.168	1.17	108.5	71.2	74.9	82.1	83.2	83.4
Q96PC5	Melanoma inhibitory activity protein 2 OS=Homo sapiens OX=9606 GN=MIA2 PE=1 SV=4	0	3	3	4	3	1412	0.828	0.982	0.878	0.898	0.908	75.7	91.4	89.7	80.3	82	82.9
Q9BY42	Replication termination factor 2 OS=Homo sapiens OX=9606 GN=RTF2 PE=1 SV=3	0	8	2	4	2	306	0.299	1.059	0.614	0.984	0.949	32	107.2	113.5	65.8	105.5	101.8
Q9NVS9	Pyridoxine-5'-phosphate oxidase OS=Homo sapiens OX=9606 GN=PNPO PE=1 SV=1	0	20	3	4	3	261	1.284	0.92	0.97	0.934	1.008	110.4	86	79.1	83.4	80.3	86.7
Q9Y520	Protein PRRC2C OS=Homo sapiens OX=9606 GN=PRRC2C PE=1 SV=4	0	2	3	3	3	2896	1.358	0.956	1.547	1.143	1.066	109.6	80.7	77.2	124.8	92.2	86
Q9NWU5	39S ribosomal protein L22, mitochondrial OS=Homo sapiens OX=9606 GN=MRPL22 PE=1 SV=1	0	19	3	3	3	206	1.342	1.102	1.558	1.187	1.088	109.5	81.6	89.9	127.1	96.9	88.7
Q8N6T3	ADP-ribosylation factor GTPase-activating protein 1 OS=Homo sapiens OX=9606 GN=ARFGAP1 PE=1 SV=2	0	13	3	3	3	406	1.127	0.946	1.1	0.985	0.927	94	83.4	78.9	91.8	82.2	77.3
Q9NWT1	p21-activated protein kinase-interacting protein 1 OS=Homo sapiens OX=9606 GN=PAK1IP1 PE=1 SV=2	0	9	3	3	3	392	0.351	0.931	0.674	1.016	0.959	43.3	123.3	114.8	83.1	125.3	118.3
P50570	Dynamin-2 OS=Homo sapiens OX=9606 GN=DNM2 PE=1 SV=2	0	6	3	3	2	870	1.48	0.989	1.128	0.985	1.04	117	79	78.1	89.2	77.8	82.2
Q9UN86	Ras GTPase-activating protein-binding protein 2 OS=Homo sapiens OX=9606 GN=G3BP2 PE=1 SV=2	0	7	3	3	3	482	1.328	0.992	1.313	0.941	1.071	113.7	85.6	84.9	112.4	80.6	91.7
O95361	Tripartite motif-containing protein 16 OS=Homo sapiens OX=9606 GN=TRIM16 PE=1 SV=3	0	6	3	3	3	564	1.065	1.061	1.097	0.943	1.024	104.6	98.2	104.2	107.7	92.6	100.5
Q53F19	Nuclear cap-binding protein subunit 3 OS=Homo sapiens OX=9606 GN=NCBP3 PE=1 SV=2	0	5	3	3	3	620	0.401	0.997	0.572	0.901	0.943	44.6	111.2	110.9	63.7	100.2	104.8
Q69YN2	CWF19-like protein 1 OS=Homo sapiens OX=9606 GN=CWF19L1 PE=1 SV=2	0	8	4	4	4	538	0.4	1.029	0.659	0.992	0.947	48.4	121.1	124.6	79.9	120.1	114.8
O43795	Unconventional myosin-Ib OS=Homo sapiens OX=9606 GN=MYO1B PE=1 SV=3	0	4	4	4	4	1136	1.458	1.032	1.147	0.985	0.977	129.5	88.8	91.7	101.9	87.5	86.8
Q9NZT2	Opioid growth factor receptor OS=Homo sapiens OX=9606 GN=OGFR PE=1 SV=3	0	5	2	2	2	677	0.732	0.811	0.853	0.812	1.073	97	132.6	107.4	113.1	107.7	142.2
P26006	Integrin alpha-3 OS=Homo sapiens OX=9606 GN=ITGA3 PE=1 SV=5	0	4	3	3	3	1051	0.934	0.829	1.063	2.528	0.914	83.1	89	73.8	94.6	225.1	81.4
Q9NUJ1	Mycophenolic acid acyl-glucuronide esterase, mitochondrial OS=Homo sapiens OX=9606 GN=ABHD10 PE=1 SV=1	0	15	3	3	3	306	1.367	0.875	1.225	1.1	1.115	103	75.4	65.9	92.3	82.9	84
Q5SNT2	Transmembrane protein 201 OS=Homo sapiens OX=9606 GN=TMEM201 PE=1 SV=1	0	4	2	2	2	666	0.492	1.01	0.847	1.026	1.022	47.2	96.1	97	81.4	98.6	98.2
P55263	Adenosine kinase OS=Homo sapiens OX=9606 GN=ADK PE=1 SV=2	0	6	2	2	2	362	1.151	0.97	0.963	1.098	1.206	107.6	93.5	90.7	90.1	102.7	112.8
Q96BP3	Peptidylprolyl isomerase domain and WD repeat-containing protein 1 OS=Homo sapiens OX=9606 GN=PPWD1 PE=1 SV=1	0	6	4	4	4	646	0.405	0.992	0.605	0.961	0.931	47.4	117	116.1	70.8	112.5	109
P22830	Ferrochelatase, mitochondrial OS=Homo sapiens OX=9606 GN=FECH PE=1 SV=2	0	8	2	2	2	423	1.385	0.947	1.158	1.158	1.033	118.7	85.7	81.1	99.2	99.2	88.5
Q9UBW8	COP9 signalosome complex subunit 7a OS=Homo sapiens OX=9606 GN=COPS7A PE=1 SV=1	0	21	3	3	3	275	0.989	0.993	0.991	1.061	1.017	82.8	83.7	83.1	82.9	88.8	85.1
Q96RT8	Gamma-tubulin complex component 5 OS=Homo sapiens OX=9606 GN=TUBGCP5 PE=1 SV=1	0	4	2	3	2	1024
Q9H6W3	Ribosomal oxygenase 1 OS=Homo sapiens OX=9606 GN=RIOX1 PE=1 SV=2	0	5	2	2	2	641	0.406	0.947	0.771	1.141	0.968	50.2	123.6	117.1	95.4	141	119.7
Q9BWJ5	Splicing factor 3B subunit 5 OS=Homo sapiens OX=9606 GN=SF3B5 PE=1 SV=1	0	33	2	2	2	86	0.333	0.721	1.102	0.973	0.883	45.1	135.5	97.8	149.4	131.9	119.7
Q92599	Septin-8 OS=Homo sapiens OX=9606 GN=SEPTIN8 PE=1 SV=4	0	7	3	6	1	483	1.314	0.612	1.126	0.858	0.915	25.6	19.5	11.9	21.9	16.7	17.8
P08047	Transcription factor Sp1 OS=Homo sapiens OX=9606 GN=SP1 PE=1 SV=3	0	4	1	1	1	785	0.411	0.991	0.774	1.065	0.881	32.5	79.1	78.4	61.2	84.3	69.7
Q15555	Microtubule-associated protein RP/EB family member 2 OS=Homo sapiens OX=9606 GN=MAPRE2 PE=1 SV=1	0	12	2	2	2	327	1.696	1.003	1.178	0.98	0.989	173.4	102.3	102.5	120.5	100.2	101.1
O75935	Dynactin subunit 3 OS=Homo sapiens OX=9606 GN=DCTN3 PE=1 SV=1	0	24	4	4	4	186	1.328	0.952	1.079	0.971	0.945	127.3	95.9	91.3	103.4	93.1	90.6
Q16540	39S ribosomal protein L23, mitochondrial OS=Homo sapiens OX=9606 GN=MRPL23 PE=1 SV=1	0	29	3	3	3	153	1.261	0.957	1.34	1.289	1.147	83.1	65.9	63.1	88.3	85	75.6
P82909	28S ribosomal protein S36, mitochondrial OS=Homo sapiens OX=9606 GN=MRPS36 PE=1 SV=2	0	29	2	2	2	103	1.585	0.951	1.4	0.985	1.018	121.9	76.9	73.2	107.6	75.8	78.3
P52306	Rap1 GTPase-GDP dissociation stimulator 1 OS=Homo sapiens OX=9606 GN=RAP1GDS1 PE=1 SV=3	0	6	3	3	3	607
P20645	Cation-dependent mannose-6-phosphate receptor OS=Homo sapiens OX=9606 GN=M6PR PE=1 SV=1	0	13	2	2	2	277	1.599	1.026	1.116	0.924	0.991	109.7	68.6	70.4	76.5	63.4	68
Q96HY6	DDRGK domain-containing protein 1 OS=Homo sapiens OX=9606 GN=DDRGK1 PE=1 SV=2	0	10	2	2	2	314	1.3	1.047	1.099	0.971	1.048	117.3	90.3	94.5	99.2	87.6	94.6
Q6P1L8	39S ribosomal protein L14, mitochondrial OS=Homo sapiens OX=9606 GN=MRPL14 PE=1 SV=1	0	20	2	3	2	145	1.368	0.976	1.412	1.075	1.003	114.6	83.8	81.8	118.3	90.1	84
Q9H8H2	Probable ATP-dependent RNA helicase DDX31 OS=Homo sapiens OX=9606 GN=DDX31 PE=1 SV=2	0	5	4	4	4	851	0.475	0.99	0.647	1.116	1.036	49.6	104.4	103.3	67.6	116.5	108.2
P62857	40S ribosomal protein S28 OS=Homo sapiens OX=9606 GN=RPS28 PE=1 SV=1	0	46	3	5	3	69	1.339	0.935	1.417	0.897	1.003	127.1	94.9	88.7	134.4	85.2	95.1
Q5T6F2	Ubiquitin-associated protein 2 OS=Homo sapiens OX=9606 GN=UBAP2 PE=1 SV=1	0	2	2	3	2	1119	1.329	1.032	1.331	1.003	1	123	92.5	95.5	123.2	92.8	92.5
O60513	Beta-1,4-galactosyltransferase 4 OS=Homo sapiens OX=9606 GN=B4GALT4 PE=1 SV=1	0	8	2	2	2	344	0.872	0.943	1.223	1.039	1.028	74.1	85	80.1	103.9	88.3	87.3
P41240	Tyrosine-protein kinase CSK OS=Homo sapiens OX=9606 GN=CSK PE=1 SV=1	0	8	3	3	3	450	0.906	1.012	0.964	0.965	0.966	81.8	90.2	91.3	86.9	87	87.2
P08651	Nuclear factor 1 C-type OS=Homo sapiens OX=9606 GN=NFIC PE=1 SV=2	0	7	3	4	3	508	0.825	1.019	0.81	0.994	0.996	76.8	93.1	94.9	75.4	92.5	92.8
Q96T60	Bifunctional polynucleotide phosphatase/kinase OS=Homo sapiens OX=9606 GN=PNKP PE=1 SV=1	0	6	2	2	2	521	0.595	1.076	0.69	1.128	0.964	57.3	96.2	103.5	66.4	108.6	92.8
Q9HD33	39S ribosomal protein L47, mitochondrial OS=Homo sapiens OX=9606 GN=MRPL47 PE=1 SV=2	0	12	3	4	3	250	1.286	0.931	1.286	1.023	1.084	96.3	74.9	69.7	96.3	76.6	81.2
Q9P0J0	NADH dehydrogenase [ubiquinone] 1 alpha subcomplex subunit 13 OS=Homo sapiens OX=9606 GN=NDUFA13 PE=1 SV=3	0	20	2	2	2	144	2.515	1.183	1.37	0.901	1.164	188.1	74.8	88.5	102.5	67.4	87.1
Q15036	Sorting nexin-17 OS=Homo sapiens OX=9606 GN=SNX17 PE=1 SV=1	0	6	2	2	2	470	1.455	0.988	1.404	0.958	0.899	124.9	85.9	84.8	120.6	82.3	77.2
O15446	DNA-directed RNA polymerase I subunit RPA34 OS=Homo sapiens OX=9606 GN=POLR1G PE=1 SV=1	0	12	4	4	4	510	0.393	1.1	0.769	1.015	1.022	43.2	109.9	120.9	84.6	111.6	112.3
Q16875	6-phosphofructo-2-kinase/fructose-2,6-bisphosphatase 3 OS=Homo sapiens OX=9606 GN=PFKFB3 PE=1 SV=1	0	8	3	3	3	520
O00170	AH receptor-interacting protein OS=Homo sapiens OX=9606 GN=AIP PE=1 SV=2	0	11	3	3	3	330	0.974	0.97	0.902	0.932	0.961	109.4	112.4	109	101.4	104.7	108
Q9BS40	Latexin OS=Homo sapiens OX=9606 GN=LXN PE=1 SV=2	0	12	2	2	2	222	1.168	0.936	0.879	0.904	0.939	103.4	88.5	82.9	77.8	80	83.1
Q14146	Unhealthy ribosome biogenesis protein 2 homolog OS=Homo sapiens OX=9606 GN=URB2 PE=1 SV=2	0	3	4	4	4	1524	0.282	0.922	0.41	0.958	0.894	44.2	156.8	144.6	64.3	150.1	140.1
Q8WX93	Palladin OS=Homo sapiens OX=9606 GN=PALLD PE=1 SV=3	0	3	2	2	2	1383	0.861	0.983	1.009	0.991	1.041	55.7	64.7	63.6	65.3	64.1	67.3
Q9Y2R5	28S ribosomal protein S17, mitochondrial OS=Homo sapiens OX=9606 GN=MRPS17 PE=1 SV=1	0	38	3	3	3	130	1.103	0.995	1.366	0.978	1.067	107.7	97.7	97.2	133.5	95.6	104.3
P25325	3-mercaptopyruvate sulfurtransferase OS=Homo sapiens OX=9606 GN=MPST PE=1 SV=3	0	12	3	3	3	297	1.067	0.921	0.865	0.951	1.003	51.3	48.1	44.3	41.6	45.7	48.2
Q8NEZ5	F-box only protein 22 OS=Homo sapiens OX=9606 GN=FBXO22 PE=1 SV=1	0	9	4	4	4	403	0.675	1.002	0.845	1.019	0.97	64.8	96	96.2	81.1	97.9	93.1
Q8IYB7	DIS3-like exonuclease 2 OS=Homo sapiens OX=9606 GN=DIS3L2 PE=1 SV=4	0	4	2	2	2	885	1.526	1.034	1.3	0.829	0.873	63.1	41.3	42.7	53.7	34.3	36.1
O60749	Sorting nexin-2 OS=Homo sapiens OX=9606 GN=SNX2 PE=1 SV=2	0	5	2	2	1	519
P36507	Dual specificity mitogen-activated protein kinase kinase 2 OS=Homo sapiens OX=9606 GN=MAP2K2 PE=1 SV=1	0	8	3	4	1	400	1.622	1.001	1.015	0.882	0.957	153.6	94.7	94.7	96.1	83.5	90.6
O60907	F-box-like/WD repeat-containing protein TBL1X OS=Homo sapiens OX=9606 GN=TBL1X PE=1 SV=3	0	6	3	4	1	577
P56556	NADH dehydrogenase [ubiquinone] 1 alpha subcomplex subunit 6 OS=Homo sapiens OX=9606 GN=NDUFA6 PE=1 SV=4	0	27	3	3	3	128	1.761	0.944	1.287	0.912	1.025	147.8	84	79.2	108	76.6	86
Q96JM3	Chromosome alignment-maintaining phosphoprotein 1 OS=Homo sapiens OX=9606 GN=CHAMP1 PE=1 SV=2	0	4	2	2	2	812	0.265	0.938	0.556	0.864	0.877	27.3	102.9	96.6	57.3	88.9	90.3
P62328	Thymosin beta-4 OS=Homo sapiens OX=9606 GN=TMSB4X PE=1 SV=2	0	55	4	6	3	44	1.65	0.759	1.257	1.07	0.944	137.4	83.3	63.1	104.6	89.1	78.6
Q9Y3B4	Splicing factor 3B subunit 6 OS=Homo sapiens OX=9606 GN=SF3B6 PE=1 SV=1	0	28	3	5	3	125	0.901	0.974	0.902	0.954	0.984	54.1	60.1	58.5	54.2	57.3	59.1
Q14562	ATP-dependent RNA helicase DHX8 OS=Homo sapiens OX=9606 GN=DHX8 PE=1 SV=1	0	4	4	4	4	1220	0.215	0.958	0.461	0.876	0.919	29.7	138.3	132.5	63.7	121.2	127.1
O95299	NADH dehydrogenase [ubiquinone] 1 alpha subcomplex subunit 10, mitochondrial OS=Homo sapiens OX=9606 GN=NDUFA10 PE=1 SV=1	0	11	3	4	3	355	1.627	0.941	1.154	0.972	0.976	140	86.1	81	99.4	83.7	84
Q9BRT9	DNA replication complex GINS protein SLD5 OS=Homo sapiens OX=9606 GN=GINS4 PE=1 SV=1	0	18	3	3	3	223	0.815	0.985	0.951	0.923	0.994	87.5	107.4	105.8	102.1	99.2	106.8
Q9NQC3	Reticulon-4 OS=Homo sapiens OX=9606 GN=RTN4 PE=1 SV=2	0	4	3	3	3	1192	1.149	1	0.831	0.976	1.098	107.9	93.9	93.9	78.1	91.7	103.1
P43487	Ran-specific GTPase-activating protein OS=Homo sapiens OX=9606 GN=RANBP1 PE=1 SV=1	0	10	2	3	2	201	1.268	1.021	0.964	0.936	0.956	133.2	105	107.2	101.3	98.3	100.4
Q9BTD8	RNA-binding protein 42 OS=Homo sapiens OX=9606 GN=RBM42 PE=1 SV=1	0	8	2	3	2	480	0.318	0.985	0.608	0.928	0.93	38.8	122	120.2	74.1	113.2	113.5
O00423	Echinoderm microtubule-associated protein-like 1 OS=Homo sapiens OX=9606 GN=EML1 PE=1 SV=3	0	5	2	2	2	815	2.128	0.636	1.459	1.427	1.215	189.4	89	56.6	129.8	127	108.2
Q9Y6X9	ATPase MORC2 OS=Homo sapiens OX=9606 GN=MORC2 PE=1 SV=2	0	4	4	4	4	1032	0.321	1.006	0.536	0.896	0.902	41.1	127.7	128.5	68.4	114.4	115.1
Q6UB35	Monofunctional C1-tetrahydrofolate synthase, mitochondrial OS=Homo sapiens OX=9606 GN=MTHFD1L PE=1 SV=1	0	4	4	6	3	978	1.156	0.923	1.019	0.975	1.02	104.2	90.2	83.3	91.9	88	92
Q5T6V5	Queuosine salvage protein OS=Homo sapiens OX=9606 GN=C9orf64 PE=1 SV=1	0	10	3	3	3	341	1.101	1.021	0.864	1.029	1.081	106.8	97	99.1	83.8	99.9	104.9
P26447	Protein S100-A4 OS=Homo sapiens OX=9606 GN=S100A4 PE=1 SV=1	0	26	4	6	4	101	1.668	0.917	1.092	0.957	0.993	143.3	85.9	78.7	93.8	82.1	85.3
Q9BPW8	Protein NipSnap homolog 1 OS=Homo sapiens OX=9606 GN=NIPSNAP1 PE=1 SV=1	0	14	4	5	2	284	1.499	0.928	1.099	1.058	0.994	141.4	94.4	87.6	103.7	99.8	93.8
Q99627	COP9 signalosome complex subunit 8 OS=Homo sapiens OX=9606 GN=COPS8 PE=1 SV=1	0	16	2	2	2	209	1.005	0.959	1.107	0.946	1.006	88.3	87.8	84.2	97.2	83.1	88.4
Q9UL25	Ras-related protein Rab-21 OS=Homo sapiens OX=9606 GN=RAB21 PE=1 SV=3	0	13	2	3	2	225	1.328	0.89	1.16	0.987	1.015	110.5	83.2	74	96.5	82.1	84.5
Q5JRA6	Transport and Golgi organization protein 1 homolog OS=Homo sapiens OX=9606 GN=MIA3 PE=1 SV=1	0	2	3	3	3	1907	0.675	0.975	0.848	0.766	0.77	85.8	127.2	124	107.9	97.4	98
Q9NUP7	tRNA:m(4)X modification enzyme TRM13 homolog OS=Homo sapiens OX=9606 GN=TRMT13 PE=1 SV=2	0	6	2	2	2	481	0.428	1.057	0.775	0.969	1.216	53.9	125.9	133.1	97.5	122	153.2
Q86SK9	Stearoyl-CoA desaturase 5 OS=Homo sapiens OX=9606 GN=SCD5 PE=1 SV=2	0	10	2	2	2	330	0.753	0.928	0.515	0.783	0.91	57.3	76.2	70.7	39.2	59.6	69.3
P82930	28S ribosomal protein S34, mitochondrial OS=Homo sapiens OX=9606 GN=MRPS34 PE=1 SV=2	0	19	4	4	4	218	1.273	0.925	1.41	0.94	1.041	120.4	94.6	87.5	133.3	88.9	98.5
Q9UJX2	Cell division cycle protein 23 homolog OS=Homo sapiens OX=9606 GN=CDC23 PE=1 SV=3	0	7	4	5	4	597	0.66	0.946	0.777	0.923	1.016	75.9	114.9	108.7	89.2	106	116.8
Q9NY33	Dipeptidyl peptidase 3 OS=Homo sapiens OX=9606 GN=DPP3 PE=1 SV=2	0	5	3	3	3	737	1.701	0.862	1.058	1.003	1.045	142.2	83.6	72.1	88.4	83.9	87.4
Q9BRA2	Thioredoxin domain-containing protein 17 OS=Homo sapiens OX=9606 GN=TXNDC17 PE=1 SV=1	0	34	3	5	3	123	0.762	0.925	1.031	0.946	0.932	92.7	121.6	112.5	125.4	115.1	113.4
P13674	Prolyl 4-hydroxylase subunit alpha-1 OS=Homo sapiens OX=9606 GN=P4HA1 PE=1 SV=2	0	3	2	3	2	534	1.097	1.05	0.918	1.072	1.094	96.4	87.9	92.3	80.7	94.2	96.2
Q7Z417	Nuclear fragile X mental retardation-interacting protein 2 OS=Homo sapiens OX=9606 GN=NUFIP2 PE=1 SV=1	0	6	4	4	4	695	1.174	0.993	1.226	0.968	1.014	94	80	79.5	98.1	77.5	81.1
P52948	Nuclear pore complex protein Nup98-Nup96 OS=Homo sapiens OX=9606 GN=NUP98 PE=1 SV=4	0	2	4	4	4	1817	0.555	0.995	0.575	0.849	0.887	54.1	97.5	97	56	82.8	86.5
Q6IAA8	Ragulator complex protein LAMTOR1 OS=Homo sapiens OX=9606 GN=LAMTOR1 PE=1 SV=2	0	15	1	1	1	161
P40121	Macrophage-capping protein OS=Homo sapiens OX=9606 GN=CAPG PE=1 SV=2	0	10	3	3	3	348	1.392	1.007	1.02	0.935	1.131	114.2	82	82.6	83.6	76.7	92.8
P22059	Oxysterol-binding protein 1 OS=Homo sapiens OX=9606 GN=OSBP PE=1 SV=1	0	4	2	2	2	807	1.288	0.976	1.093	0.992	1.013	105.4	81.8	79.8	89.4	81.1	82.9
Q15796	Mothers against decapentaplegic homolog 2 OS=Homo sapiens OX=9606 GN=SMAD2 PE=1 SV=1	0	8	3	3	3	467	0.985	1.041	1.149	1.027	1.002	94	95.4	99.3	109.6	97.9	95.5
P61956	Small ubiquitin-related modifier 2 OS=Homo sapiens OX=9606 GN=SUMO2 PE=1 SV=3	0	27	2	4	2	95	0.512	0.992	0.656	0.977	0.959	54.8	107	106.1	70.2	104.6	102.6
P07108	Acyl-CoA-binding protein OS=Homo sapiens OX=9606 GN=DBI PE=1 SV=2	0	41	2	2	2	87	0.989	0.728	0.98	0.984	0.941	105	106.2	77.3	104	104.5	99.9
Q0VDF9	Heat shock 70 kDa protein 14 OS=Homo sapiens OX=9606 GN=HSPA14 PE=1 SV=1	0	4	3	3	3	509
Q9NVH1	DnaJ homolog subfamily C member 11 OS=Homo sapiens OX=9606 GN=DNAJC11 PE=1 SV=2	0	6	3	3	3	559	0.742	0.753	0.905	0.857	0.886	32.5	43.8	33	39.6	37.5	38.8
Q01650	Large neutral amino acids transporter small subunit 1 OS=Homo sapiens OX=9606 GN=SLC7A5 PE=1 SV=2	0	6	2	2	2	507	2.238	1.054	1.128	0.96	0.989	139	62.1	65.4	70	59.6	61.4
Q6ZXV5	Protein O-mannosyl-transferase TMTC3 OS=Homo sapiens OX=9606 GN=TMTC3 PE=1 SV=2	0	4	2	2	2	915	1.209	0.946	1.134	0.974	1.005	93	76.9	72.8	87.3	74.9	77.3
Q96AC1	Fermitin family homolog 2 OS=Homo sapiens OX=9606 GN=FERMT2 PE=1 SV=1	0	5	3	3	3	680	1.097	1.008	1.191	1.01	1.016	89	81.1	81.8	96.6	82	82.4
Q9BW30	Tubulin polymerization-promoting protein family member 3 OS=Homo sapiens OX=9606 GN=TPPP3 PE=1 SV=1	0	15	2	3	2	176	2.86	1.022	1.981	1.197	1.062	175.9	61.5	62.9	121.9	73.6	65.3
Q9NQ50	39S ribosomal protein L40, mitochondrial OS=Homo sapiens OX=9606 GN=MRPL40 PE=1 SV=1	0	20	3	3	3	206	1.393	0.985	1.549	1.052	1.071	113.3	81.3	80.1	126	85.6	87.1
P40692	DNA mismatch repair protein Mlh1 OS=Homo sapiens OX=9606 GN=MLH1 PE=1 SV=1	0	6	3	3	3	756	0.45	0.997	0.71	0.869	0.931	28.2	62.6	62.4	44.4	54.4	58.3
Q3LXA3	Triokinase/FMN cyclase OS=Homo sapiens OX=9606 GN=TKFC PE=1 SV=2	0	7	3	3	3	575	0.909	0.956	0.821	0.898	0.99	95.8	105.4	100.7	86.5	94.6	104.3
P04818	Thymidylate synthase OS=Homo sapiens OX=9606 GN=TYMS PE=1 SV=3	0	11	2	2	2	313	0.825	0.907	0.806	0.801	0.829	90.2	109.3	99.2	88.1	87.6	90.7
P41223	Protein BUD31 homolog OS=Homo sapiens OX=9606 GN=BUD31 PE=1 SV=2	0	15	2	4	2	144	0.518	1.019	0.96	1.006	1.033	58.4	112.9	115	108.3	113.6	116.6
Q9H4A6	Golgi phosphoprotein 3 OS=Homo sapiens OX=9606 GN=GOLPH3 PE=1 SV=1	0	10	2	2	2	298	0.83	0.865	0.839	0.869	0.946	88.6	106.8	92.4	89.6	92.8	101
Q96EK6	Glucosamine 6-phosphate N-acetyltransferase OS=Homo sapiens OX=9606 GN=GNPNAT1 PE=1 SV=1	0	18	2	3	2	184	1.331	1.064	1.171	0.971	1.255	137.2	103.1	109.6	120.7	100.1	129.3
Q9NQT4	Exosome complex component RRP46 OS=Homo sapiens OX=9606 GN=EXOSC5 PE=1 SV=1	0	9	2	4	2	235	0.642	1.012	0.931	1.039	1.052	70.3	109.4	110.8	101.9	113.7	115.1
P56211	cAMP-regulated phosphoprotein 19 OS=Homo sapiens OX=9606 GN=ARPP19 PE=1 SV=2	0	33	2	2	1	112	1.184	0.923	0.932	0.93	0.973	129	109	100.5	101.6	101.4	106.1
P52298	Nuclear cap-binding protein subunit 2 OS=Homo sapiens OX=9606 GN=NCBP2 PE=1 SV=1	0	19	3	5	3	156	0.541	0.961	0.73	0.963	0.976	62.3	115.1	110.6	84.1	110.8	112.3
Q9UKF6	Cleavage and polyadenylation specificity factor subunit 3 OS=Homo sapiens OX=9606 GN=CPSF3 PE=1 SV=1	0	7	4	4	4	684	0.796	1.033	0.776	0.968	0.967	99	124.4	128.5	96.6	120.4	120.3
O43768	Alpha-endosulfine OS=Homo sapiens OX=9606 GN=ENSA PE=1 SV=1	0	26	3	3	2	121	0.815	0.974	0.89	1	1.045	91	111.6	108.7	99.3	111.7	116.6
P31150	Rab GDP dissociation inhibitor alpha OS=Homo sapiens OX=9606 GN=GDI1 PE=1 SV=2	0	11	4	4	1	447
Q9Y5Q9	General transcription factor 3C polypeptide 3 OS=Homo sapiens OX=9606 GN=GTF3C3 PE=1 SV=1	0	5	3	3	3	886	0.303	1.093	0.637	0.993	0.971	35.6	117.5	128.5	74.9	116.7	114.1
P07741	Adenine phosphoribosyltransferase OS=Homo sapiens OX=9606 GN=APRT PE=1 SV=2	0	12	2	3	2	180	1.344	0.878	0.965	0.928	0.995	143.7	107	93.9	103.2	99.3	106.4
Q92917	G-patch domain and KOW motifs-containing protein OS=Homo sapiens OX=9606 GN=GPKOW PE=1 SV=2	0	11	4	4	4	476	0.661	1.003	0.705	0.999	0.972	66.3	100.2	100.5	70.7	100.2	97.5
Q9UNZ5	Leydig cell tumor 10 kDa protein homolog OS=Homo sapiens OX=9606 GN=C19orf53 PE=1 SV=1	0	33	4	4	4	99	0.789	1.035	0.878	0.896	0.983	70.3	89	92.2	78.2	79.8	87.5
O00154	Cytosolic acyl coenzyme A thioester hydrolase OS=Homo sapiens OX=9606 GN=ACOT7 PE=1 SV=3	0	6	2	2	2	380	1.623	1.147	1.154	1.142	1.252	107.6	66.3	76.1	76.5	75.7	83.1
Q92614	Unconventional myosin-XVIIIa OS=Homo sapiens OX=9606 GN=MYO18A PE=1 SV=3	0	2	2	2	2	2054	1.526	0.853	0.951	0.851	0.809	116.9	76.6	65.3	72.9	65.2	62
O43847	Nardilysin OS=Homo sapiens OX=9606 GN=NRDC PE=1 SV=3	0	3	3	3	3	1151	1.119	1.022	0.826	0.964	1.038	110.1	98.4	100.5	81.2	94.9	102.1
P06396	Gelsolin OS=Homo sapiens OX=9606 GN=GSN PE=1 SV=1	0	4	3	3	3	782	1.767	0.938	1.258	1.016	1.003	141.6	80.2	75.2	100.8	81.4	80.4
P49354	Protein farnesyltransferase/geranylgeranyltransferase type-1 subunit alpha OS=Homo sapiens OX=9606 GN=FNTA PE=1 SV=1	0	11	3	4	3	379	1.416	1.055	1.139	1.038	1.148	109.5	77.3	81.6	88.1	80.3	88.7
Q9UKK9	ADP-sugar pyrophosphatase OS=Homo sapiens OX=9606 GN=NUDT5 PE=1 SV=1	0	19	3	3	3	219	1.361	1.049	1.157	1.018	1.084	113	83	87.1	96	84.5	90
O14828	Secretory carrier-associated membrane protein 3 OS=Homo sapiens OX=9606 GN=SCAMP3 PE=1 SV=3	0	19	4	4	4	347	1.506	0.978	1.156	0.995	0.987	127.6	84.7	82.9	98	84.3	83.7
Q16718	NADH dehydrogenase [ubiquinone] 1 alpha subcomplex subunit 5 OS=Homo sapiens OX=9606 GN=NDUFA5 PE=1 SV=3	0	22	2	2	2	116	1.456	1.039	1.288	1.102	1.058	110.9	76.1	79.1	98.1	83.9	80.6
Q9H0X9	Oxysterol-binding protein-related protein 5 OS=Homo sapiens OX=9606 GN=OSBPL5 PE=1 SV=1	0	4	2	2	2	879	0.918	1.061	0.816	0.909	0.842	42.3	46.1	48.9	37.6	41.9	38.8
O96013	Serine/threonine-protein kinase PAK 4 OS=Homo sapiens OX=9606 GN=PAK4 PE=1 SV=1	0	7	3	3	3	591	1.306	0.948	1.155	0.991	0.983	98.7	75.6	71.6	87.3	74.8	74.3
O60256	Phosphoribosyl pyrophosphate synthase-associated protein 2 OS=Homo sapiens OX=9606 GN=PRPSAP2 PE=1 SV=1	0	7	2	2	2	369	1.509	0.938	1.002	0.926	0.936	133.9	88.7	83.3	88.9	82.2	83.1
Q9UM54	Unconventional myosin-VI OS=Homo sapiens OX=9606 GN=MYO6 PE=1 SV=4	0	2	2	2	2	1294	1.607	1.072	1.27	0.893	0.99	149.5	93.1	99.8	118.2	83.1	92.1
O00479	High mobility group nucleosome-binding domain-containing protein 4 OS=Homo sapiens OX=9606 GN=HMGN4 PE=1 SV=3	0	34	4	6	2	90	0.966	1	1.075	1.049	1.002	103.3	107	107	115.1	112.3	107.3
Q9Y3D3	28S ribosomal protein S16, mitochondrial OS=Homo sapiens OX=9606 GN=MRPS16 PE=1 SV=1	0	19	2	3	2	137	1.177	1.055	1.268	0.944	1.028	116.1	98.7	104	125.1	93.1	101.5
O15498	Synaptobrevin homolog YKT6 OS=Homo sapiens OX=9606 GN=YKT6 PE=1 SV=1	0	18	3	3	3	198	1.063	0.949	0.911	0.961	0.96	96.8	91	86.3	82.9	87.4	87.4
P17252	Protein kinase C alpha type OS=Homo sapiens OX=9606 GN=PRKCA PE=1 SV=4	0	6	3	4	3	672	1.712	1.189	1.363	1.086	1.027	80.9	47.3	56.2	64.4	51.3	48.6
Q9NR56	Muscleblind-like protein 1 OS=Homo sapiens OX=9606 GN=MBNL1 PE=1 SV=2	0	8	2	3	2	388	0.496	1.054	0.757	0.907	1.034	56.3	113.6	119.8	86	103	117.4
Q9P003	Protein cornichon homolog 4 OS=Homo sapiens OX=9606 GN=CNIH4 PE=1 SV=1	0	14	1	3	1	139	1.189	0.999	0.963	1.11	1.074	108.9	91.6	91.5	88.1	101.7	98.3
Q9UNF0	Protein kinase C and casein kinase substrate in neurons protein 2 OS=Homo sapiens OX=9606 GN=PACSIN2 PE=1 SV=2	0	6	3	3	3	486	1.56	1.007	1.181	0.969	0.998	147.8	94.8	95.4	111.9	91.9	94.6
Q9UJW0	Dynactin subunit 4 OS=Homo sapiens OX=9606 GN=DCTN4 PE=1 SV=1	0	8	2	2	2	460	1.643	1.112	1.282	1.026	1.144	131.7	80.1	89.1	102.7	82.2	91.7
Q9BRJ2	39S ribosomal protein L45, mitochondrial OS=Homo sapiens OX=9606 GN=MRPL45 PE=1 SV=2	0	15	3	3	3	306	1.295	0.995	1.401	1.056	1.105	75.6	58.4	58.1	81.8	61.6	64.5
P0C7P4	Putative cytochrome b-c1 complex subunit Rieske-like protein 1 OS=Homo sapiens OX=9606 GN=UQCRFS1P1 PE=5 SV=1	0	16	3	3	3	283	2.164	0.986	1.418	1.133	1.1	182.8	84.5	83.3	119.8	95.7	92.9
Q5SY16	Polynucleotide 5'-hydroxyl-kinase NOL9 OS=Homo sapiens OX=9606 GN=NOL9 PE=1 SV=1	0	5	2	2	2	702	0.563	0.962	0.674	0.935	0.961	64.4	114.4	110.1	77.1	107	110
Q9BYD3	39S ribosomal protein L4, mitochondrial OS=Homo sapiens OX=9606 GN=MRPL4 PE=1 SV=1	0	14	3	3	3	311	1.066	0.976	1.087	1.042	0.988	93.5	87.7	85.6	95.2	91.3	86.6
Q9UQ88	Cyclin-dependent kinase 11A OS=Homo sapiens OX=9606 GN=CDK11A PE=1 SV=4	0	3	3	3	3	783	0.564	1.052	0.64	0.942	0.935	66.4	117.9	123.9	75.4	111	110.1
P61313	60S ribosomal protein L15 OS=Homo sapiens OX=9606 GN=RPL15 PE=1 SV=2	0	12	2	4	2	204	1.749	1.089	1.53	0.903	0.988	150.6	86.1	93.8	131.7	77.8	85.1
Q9UBU8	Mortality factor 4-like protein 1 OS=Homo sapiens OX=9606 GN=MORF4L1 PE=1 SV=2	0	9	3	5	2	362	0.501	1.081	0.897	1.011	1.046	62	123.8	133.8	111.1	125.2	129.4
Q13596	Sorting nexin-1 OS=Homo sapiens OX=9606 GN=SNX1 PE=1 SV=3	0	4	2	2	1	522	1.925	1.02	1.254	0.891	1.025	157.7	81.9	83.5	102.7	73	84
Q8IX01	SURP and G-patch domain-containing protein 2 OS=Homo sapiens OX=9606 GN=SUGP2 PE=1 SV=2	0	5	4	4	4	1082	0.283	0.964	0.364	0.982	0.94	33.6	118.4	114.2	43.2	116.3	111.3
P00167	Cytochrome b5 OS=Homo sapiens OX=9606 GN=CYB5A PE=1 SV=2	0	16	1	1	1	134	1.429	1.054	1.078	0.984	1.174	117.8	82.4	86.9	88.9	81.1	96.8
Q9UNL2	Translocon-associated protein subunit gamma OS=Homo sapiens OX=9606 GN=SSR3 PE=1 SV=1	0	12	2	3	2	185	1.214	1.04	1.294	1.046	1.081	97.6	80.4	83.5	104	84	86.8
O60828	Polyglutamine-binding protein 1 OS=Homo sapiens OX=9606 GN=PQBP1 PE=1 SV=1	0	10	2	2	2	265	0.269	1.002	0.617	0.988	0.988	34.2	127.1	127.3	78.5	125.6	125.6
O00193	Small acidic protein OS=Homo sapiens OX=9606 GN=SMAP PE=1 SV=1	0	16	3	3	3	183	0.596	1.054	0.817	1.049	1.021	68.1	114.3	120.5	93.4	119.9	116.7
O95400	CD2 antigen cytoplasmic tail-binding protein 2 OS=Homo sapiens OX=9606 GN=CD2BP2 PE=1 SV=1	0	11	2	3	2	341	0.529	1.013	0.674	1.019	0.954	45.1	85.1	86.2	57.3	86.7	81.2
Q8NHQ9	ATP-dependent RNA helicase DDX55 OS=Homo sapiens OX=9606 GN=DDX55 PE=1 SV=3	0	5	3	3	3	600	0.515	0.984	0.706	1.034	1.06	54.1	105.2	103.6	74.2	108.8	111.5
Q5JVF3	PCI domain-containing protein 2 OS=Homo sapiens OX=9606 GN=PCID2 PE=1 SV=2	0	10	3	3	3	399	0.436	0.912	0.594	0.869	0.856	57	130.8	119.3	77.7	113.6	111.9
Q9UJV9	Probable ATP-dependent RNA helicase DDX41 OS=Homo sapiens OX=9606 GN=DDX41 PE=1 SV=2	0	8	4	4	4	622	0.514	0.986	0.712	1.009	0.986	66.9	130.1	128.3	92.6	131.3	128.3
P04181	Ornithine aminotransferase, mitochondrial OS=Homo sapiens OX=9606 GN=OAT PE=1 SV=1	0	10	4	5	4	439	1.546	0.997	1.242	1.055	0.996	113.2	73.2	73	91	77.2	73
P27105	Erythrocyte band 7 integral membrane protein OS=Homo sapiens OX=9606 GN=STOM PE=1 SV=3	0	10	2	2	2	288	1.784	0.969	0.998	1.08	1.037	152.2	85.3	82.6	85.2	92.1	88.4
O00746	Nucleoside diphosphate kinase, mitochondrial OS=Homo sapiens OX=9606 GN=NME4 PE=1 SV=1	0	17	2	2	2	187	1.282	0.914	1.135	0.91	0.963	133.6	104.2	95.2	118.3	94.9	100.4
P55735	Protein SEC13 homolog OS=Homo sapiens OX=9606 GN=SEC13 PE=1 SV=3	0	6	2	3	2	322	0.904	0.975	1.055	0.963	0.96	103.2	114.1	111.3	120.4	109.9	109.6
Q96HQ2	CDKN2AIP N-terminal-like protein OS=Homo sapiens OX=9606 GN=CDKN2AIPNL PE=1 SV=1	0	31	3	4	3	116	0.739	0.884	1.052	1.012	0.959	89.4	121	106.9	127.3	122.5	116
P56181	NADH dehydrogenase [ubiquinone] flavoprotein 3, mitochondrial OS=Homo sapiens OX=9606 GN=NDUFV3 PE=1 SV=2	0	15	1	1	1	108	1.145	0.699	1.073	0.94	0.908	80.7	70.5	49.3	75.6	66.2	63.9
P09496	Clathrin light chain A OS=Homo sapiens OX=9606 GN=CLTA PE=1 SV=1	0	10	4	6	4	248	1.153	0.923	1.343	0.887	0.979	99	85.9	79.3	115.3	76.2	84
Q12979	Active breakpoint cluster region-related protein OS=Homo sapiens OX=9606 GN=ABR PE=1 SV=2	0	5	3	3	3	859	1.081	0.992	1.028	0.978	0.989	105.6	97.7	96.9	100.4	95.6	96.6
Q9H9Y2	Ribosome production factor 1 OS=Homo sapiens OX=9606 GN=RPF1 PE=1 SV=2	0	10	3	3	3	349	0.375	0.988	0.814	1.037	1.011	38.2	102	100.7	83	105.7	103.1
Q7Z3K3	Pogo transposable element with ZNF domain OS=Homo sapiens OX=9606 GN=POGZ PE=1 SV=2	0	3	2	2	2	1410	0.444	1.019	0.607	0.891	0.901	53.4	120.2	122.5	72.9	107.1	108.4
Q86WJ1	Chromodomain-helicase-DNA-binding protein 1-like OS=Homo sapiens OX=9606 GN=CHD1L PE=1 SV=3	0	3	2	2	2	897	0.45	1.033	0.735	0.981	0.994	49.6	110.1	113.7	80.9	108	109.4
Q15645	Pachytene checkpoint protein 2 homolog OS=Homo sapiens OX=9606 GN=TRIP13 PE=1 SV=2	0	8	3	3	3	432	1.447	1.126	1.134	1.132	1.191	104.4	72.2	81.2	81.9	81.7	85.9
Q15059	Bromodomain-containing protein 3 OS=Homo sapiens OX=9606 GN=BRD3 PE=1 SV=1	0	4	3	3	2	726	0.324	1.005	0.527	0.888	0.938	39	120.5	121.2	63.5	107	113.1
Q14011	Cold-inducible RNA-binding protein OS=Homo sapiens OX=9606 GN=CIRBP PE=1 SV=1	0	13	2	4	2	172	0.73	1.027	0.95	1.074	1.081	75.9	104	106.7	98.7	111.6	112.4
Q9BRJ7	Tudor-interacting repair regulator protein OS=Homo sapiens OX=9606 GN=NUDT16L1 PE=1 SV=1	0	10	2	2	2	211	0.759	0.962	0.82	1.023	1	73.5	96.9	93.2	79.4	99.1	96.8
Q15042	Rab3 GTPase-activating protein catalytic subunit OS=Homo sapiens OX=9606 GN=RAB3GAP1 PE=1 SV=3	0	4	3	3	3	981	1.236	0.9	1.227	1.127	0.99	21.9	17.7	16	21.8	20	17.5
Q9NZM5	Ribosome biogenesis protein NOP53 OS=Homo sapiens OX=9606 GN=NOP53 PE=1 SV=2	0	10	5	5	5	478	0.331	1.024	0.773	0.993	1.012	34.6	104.3	106.8	80.5	103.5	105.5
Q9H1E3	Nuclear ubiquitous casein and cyclin-dependent kinase substrate 1 OS=Homo sapiens OX=9606 GN=NUCKS1 PE=1 SV=1	0	13	4	5	4	243	0.705	1.006	0.816	1.052	1.054	72.5	102.9	103.5	84	108.2	108.4
Q96SZ6	Mitochondrial tRNA methylthiotransferase CDK5RAP1 OS=Homo sapiens OX=9606 GN=CDK5RAP1 PE=1 SV=2	0	4	2	2	2	601
P05165	Propionyl-CoA carboxylase alpha chain, mitochondrial OS=Homo sapiens OX=9606 GN=PCCA PE=1 SV=4	0	6	4	4	4	728	1.41	0.898	1.517	1.092	1.399	28.4	20.1	18.1	30.5	22	28.2
P52788	Spermine synthase OS=Homo sapiens OX=9606 GN=SMS PE=1 SV=2	0	8	2	3	2	366	1.11	0.988	0.943	1.005	0.968	110.4	99.4	98.2	93.8	99.9	96.2
Q9HC36	rRNA methyltransferase 3, mitochondrial OS=Homo sapiens OX=9606 GN=MRM3 PE=1 SV=2	0	6	2	2	2	420	1.166	0.986	1.355	1.026	1.051	113	96.9	95.5	131.3	99.4	101.8
Q9NVX2	Notchless protein homolog 1 OS=Homo sapiens OX=9606 GN=NLE1 PE=1 SV=4	0	9	2	2	2	485	0.456	0.972	0.865	0.965	1.013	54.5	119.4	116.1	103.3	115.3	121
O95239	Chromosome-associated kinesin KIF4A OS=Homo sapiens OX=9606 GN=KIF4A PE=1 SV=3	0	3	3	3	3	1232	0.735	0.939	0.707	0.868	0.89	87.8	119.5	112.2	84.5	103.8	106.3
P61964	WD repeat-containing protein 5 OS=Homo sapiens OX=9606 GN=WDR5 PE=1 SV=1	0	11	3	3	3	334	0.561	0.993	0.801	1.006	1.075	60.3	107.4	106.6	86	108.1	115.4
P30405	Peptidyl-prolyl cis-trans isomerase F, mitochondrial OS=Homo sapiens OX=9606 GN=PPIF PE=1 SV=1	0	16	4	6	4	207	1.431	1.023	1.551	1.143	1.162	117.8	82.3	84.2	127.6	94.1	95.7
Q9H078	Caseinolytic peptidase B protein homolog OS=Homo sapiens OX=9606 GN=CLPB PE=1 SV=1	0	4	2	2	2	707	1.191	0.959	1.166	1.046	0.94	109.4	91.9	88.1	107.2	96.1	86.4
Q8IXI2	Mitochondrial Rho GTPase 1 OS=Homo sapiens OX=9606 GN=RHOT1 PE=1 SV=2	0	7	3	3	2	618	1.133	1.239	1.142	1.164	1.172	73.4	64.8	80.2	74	75.4	75.9
Q13206	Probable ATP-dependent RNA helicase DDX10 OS=Homo sapiens OX=9606 GN=DDX10 PE=1 SV=2	0	3	2	2	2	875	0.09	0.966	0.232	1.022	0.889	12.8	142.5	137.7	33	145.6	126.6
Q96IU4	Protein ABHD14B OS=Homo sapiens OX=9606 GN=ABHD14B PE=1 SV=1	0	15	2	3	2	210	1.137	0.819	1.001	0.953	0.988	116	102.1	83.6	102.1	97.2	100.9
P13073	Cytochrome c oxidase subunit 4 isoform 1, mitochondrial OS=Homo sapiens OX=9606 GN=COX4I1 PE=1 SV=1	0	18	3	4	3	169	2.318	0.905	1.393	0.927	1.039	213.6	92.1	83.4	128.3	85.4	95.7
O14880	Microsomal glutathione S-transferase 3 OS=Homo sapiens OX=9606 GN=MGST3 PE=1 SV=1	0	30	3	4	3	152	1.456	1.082	1.136	1.162	1.096	123	84.5	91.4	96	98.2	92.6
Q9BTC0	Death-inducer obliterator 1 OS=Homo sapiens OX=9606 GN=DIDO1 PE=1 SV=5	0	2	3	3	3	2240	0.597	1.124	0.655	0.962	0.975	74.2	124.4	139.8	81.5	119.6	121.3
P05023	Sodium/potassium-transporting ATPase subunit alpha-1 OS=Homo sapiens OX=9606 GN=ATP1A1 PE=1 SV=1	0	4	3	3	3	1023	2.972	0.881	1.592	0.869	1.007	165.1	55.5	48.9	88.4	48.3	55.9
P08237	ATP-dependent 6-phosphofructokinase, muscle type OS=Homo sapiens OX=9606 GN=PFKM PE=1 SV=2	0	4	3	3	3	780	0.898	0.966	0.823	0.978	0.973	104.8	116.7	112.7	96.1	114.2	113.6
Q96A35	39S ribosomal protein L24, mitochondrial OS=Homo sapiens OX=9606 GN=MRPL24 PE=1 SV=1	0	21	4	4	4	216	1.349	1.089	1.333	1.11	1.113	109.8	81.4	88.7	108.5	90.4	90.6
P49840	Glycogen synthase kinase-3 alpha OS=Homo sapiens OX=9606 GN=GSK3A PE=1 SV=2	0	6	2	2	2	483	1.268	1.01	1.084	1.01	0.921	100.8	79.5	80.3	86.2	80.3	73.3
Q14244	Ensconsin OS=Homo sapiens OX=9606 GN=MAP7 PE=1 SV=1	0	4	3	3	3	749	1.434	0.973	1.196	0.936	0.959	134.9	94.1	91.6	112.6	88.1	90.3
P25490	Transcriptional repressor protein YY1 OS=Homo sapiens OX=9606 GN=YY1 PE=1 SV=2	0	7	3	3	3	414	0.359	1.01	0.627	1.082	0.941	44.3	123.4	124.7	77.4	133.5	116.2
Q68E01	Integrator complex subunit 3 OS=Homo sapiens OX=9606 GN=INTS3 PE=1 SV=1	0	4	3	3	3	1043	0.487	1.002	0.804	1.018	0.983	51.9	106.6	106.8	85.7	108.5	104.7
Q12765	Secernin-1 OS=Homo sapiens OX=9606 GN=SCRN1 PE=1 SV=2	0	7	2	2	2	414	1.375	1.056	1.108	0.958	1.005	120.2	87.4	92.3	96.8	83.7	87.8
Q99543	DnaJ homolog subfamily C member 2 OS=Homo sapiens OX=9606 GN=DNAJC2 PE=1 SV=4	0	6	3	3	3	621	1.429	1.035	1.324	1.004	1.086	114.4	80.1	82.9	106	80.4	86.9
O75817	Ribonuclease P protein subunit p20 OS=Homo sapiens OX=9606 GN=POP7 PE=1 SV=2	0	24	2	2	2	140	1.038	1.019	1.047	0.948	1.045	103.3	99.4	101.4	104.1	94.3	103.9
Q96BK5	PIN2/TERF1-interacting telomerase inhibitor 1 OS=Homo sapiens OX=9606 GN=PINX1 PE=1 SV=2	0	8	2	2	2	328	0.435	0.957	0.749	0.993	0.955	49.5	113.9	109	85.3	113	108.7
O95861	3'(2'),5'-bisphosphate nucleotidase 1 OS=Homo sapiens OX=9606 GN=BPNT1 PE=1 SV=1	0	10	3	4	3	308	0.925	0.939	0.845	0.975	0.95	100.4	108.6	101.9	91.7	105.9	103.1
Q9NR46	Endophilin-B2 OS=Homo sapiens OX=9606 GN=SH3GLB2 PE=1 SV=1	0	9	3	3	3	395	1.432	0.933	1.047	0.94	1.033	123.3	86.1	80.3	90.2	80.9	88.9
Q9NY27	Serine/threonine-protein phosphatase 4 regulatory subunit 2 OS=Homo sapiens OX=9606 GN=PPP4R2 PE=1 SV=3	0	8	2	2	2	417	0.708	1.06	0.841	0.955	1.079	60.7	85.8	90.9	72.1	81.9	92.5
O95810	Caveolae-associated protein 2 OS=Homo sapiens OX=9606 GN=CAVIN2 PE=1 SV=3	0	5	2	2	2	425	0.927	1.013	0.661	1.144	1.243	98.5	106.3	107.6	70.2	121.6	132.1
Q99442	Translocation protein SEC62 OS=Homo sapiens OX=9606 GN=SEC62 PE=1 SV=1	0	8	3	3	3	399	1.102	0.941	0.979	1.017	1.155	117.8	106.9	100.5	104.7	108.7	123.4
P40616	ADP-ribosylation factor-like protein 1 OS=Homo sapiens OX=9606 GN=ARL1 PE=1 SV=1	0	18	3	4	3	181	0.95	0.959	1.043	1.06	1.064	96.2	101.3	97.2	105.7	107.4	107.8
P20839	Inosine-5'-monophosphate dehydrogenase 1 OS=Homo sapiens OX=9606 GN=IMPDH1 PE=1 SV=2	0	7	3	4	1	514	2.239	0.835	1.493	0.922	1.141	89.7	40.1	33.4	59.8	36.9	45.7
Q96G21	U3 small nucleolar ribonucleoprotein protein IMP4 OS=Homo sapiens OX=9606 GN=IMP4 PE=1 SV=1	0	5	1	2	1	291	0.471	0.959	0.607	0.974	0.86	55.1	117	112.2	71.1	114	100.7
Q9HAV0	Guanine nucleotide-binding protein subunit beta-4 OS=Homo sapiens OX=9606 GN=GNB4 PE=1 SV=3	0	6	2	3	2	340	1.986	0.97	1.23	0.958	0.95	164.2	82.6	80.2	101.7	79.2	78.5
Q9HAV7	GrpE protein homolog 1, mitochondrial OS=Homo sapiens OX=9606 GN=GRPEL1 PE=1 SV=2	0	16	3	3	3	217	1.158	0.847	1.095	1.005	0.99	90.3	78	66.1	85.4	78.4	77.3
O95630	STAM-binding protein OS=Homo sapiens OX=9606 GN=STAMBP PE=1 SV=1	0	5	1	1	1	424	1.446	1.514	1.286	1.483	1.467	97.9	67.7	102.5	87	100.4	99.3
Q9UKA9	Polypyrimidine tract-binding protein 2 OS=Homo sapiens OX=9606 GN=PTBP2 PE=1 SV=1	0	3	2	4	2	531
Q9Y3B9	RRP15-like protein OS=Homo sapiens OX=9606 GN=RRP15 PE=1 SV=2	0	11	3	3	3	282	0.372	0.974	0.635	0.991	1.055	48.6	130.6	127.2	83	129.4	137.7
Q9UKX7	Nuclear pore complex protein Nup50 OS=Homo sapiens OX=9606 GN=NUP50 PE=1 SV=2	0	7	3	3	3	468	0.459	1.064	0.743	1.03	1.004	55.3	120.6	128.2	89.6	124.1	121
P08240	Signal recognition particle receptor subunit alpha OS=Homo sapiens OX=9606 GN=SRPRA PE=1 SV=2	0	3	1	1	1	638	1.305	0.921	1.223	0.973	1.139	91.4	70	64.5	85.7	68.1	79.8
Q05519	Serine/arginine-rich splicing factor 11 OS=Homo sapiens OX=9606 GN=SRSF11 PE=1 SV=1	0	5	2	3	2	484	0.493	1.01	0.619	0.953	0.895	63	127.7	128.9	79	121.7	114.3
Q9UBU9	Nuclear RNA export factor 1 OS=Homo sapiens OX=9606 GN=NXF1 PE=1 SV=1	0	5	3	3	3	619	0.456	0.998	0.6	0.955	0.929	48.7	106.9	106.7	64.1	102	99.2
Q6UN15	Pre-mRNA 3'-end-processing factor FIP1 OS=Homo sapiens OX=9606 GN=FIP1L1 PE=1 SV=1	0	4	2	2	2	594
Q9Y333	U6 snRNA-associated Sm-like protein LSm2 OS=Homo sapiens OX=9606 GN=LSM2 PE=1 SV=1	0	27	2	2	2	95	0.691	0.876	1.041	0.971	0.922	74.2	107.4	94	111.8	104.2	98.9
P30085	UMP-CMP kinase OS=Homo sapiens OX=9606 GN=CMPK1 PE=1 SV=3	0	13	2	2	2	196	0.776	0.97	0.788	0.885	0.966	92.7	119.4	115.8	94.1	105.7	115.3
P53582	Methionine aminopeptidase 1 OS=Homo sapiens OX=9606 GN=METAP1 PE=1 SV=2	0	7	2	3	2	386	1.21	0.96	1.036	0.979	0.968	125.2	103.5	99.3	107.1	101.3	100.1
Q6NUQ4	Transmembrane protein 214 OS=Homo sapiens OX=9606 GN=TMEM214 PE=1 SV=2	0	6	4	4	4	689	0.971	1	1.066	0.971	1.008	83.3	85.9	85.9	91.6	83.4	86.5
Q96K21	Abscission/NoCut checkpoint regulator OS=Homo sapiens OX=9606 GN=ZFYVE19 PE=1 SV=3	0	6	2	2	1	471
Q9ULX3	RNA-binding protein NOB1 OS=Homo sapiens OX=9606 GN=NOB1 PE=1 SV=1	0	7	3	3	3	412	1.34	0.975	1.306	0.904	1.146	120.7	90.1	87.9	117.6	81.4	103.2
Q9NW82	WD repeat-containing protein 70 OS=Homo sapiens OX=9606 GN=WDR70 PE=1 SV=1	0	4	2	2	2	654	0.415	0.883	0.652	0.885	0.924	52	125.4	110.7	81.8	110.9	115.8
Q9Y450	HBS1-like protein OS=Homo sapiens OX=9606 GN=HBS1L PE=1 SV=1	0	4	2	2	2	684	1.376	0.855	1.096	0.826	1.024	137.9	100.2	85.7	109.8	82.8	102.7
Q13057	Bifunctional coenzyme A synthase OS=Homo sapiens OX=9606 GN=COASY PE=1 SV=4	0	7	4	4	4	564	1.249	1.04	0.978	1.076	1.092	115.2	92.2	96	90.2	99.2	100.7
Q00169	Phosphatidylinositol transfer protein alpha isoform OS=Homo sapiens OX=9606 GN=PITPNA PE=1 SV=2	0	9	2	2	2	270	1.232	0.997	0.993	1.007	0.969	106.2	86.2	85.9	85.6	86.8	83.5
Q15370	Elongin-B OS=Homo sapiens OX=9606 GN=ELOB PE=1 SV=1	0	24	3	5	3	118	1.042	0.951	1.082	0.988	1.007	105.4	101.1	96.1	109.4	99.9	101.8
Q8TF01	Arginine/serine-rich protein PNISR OS=Homo sapiens OX=9606 GN=PNISR PE=1 SV=2	0	2	2	2	2	805	0.234	1.02	0.346	0.868	0.832	25.3	108.1	110.3	37.5	93.8	89.9
Q9NY12	H/ACA ribonucleoprotein complex subunit 1 OS=Homo sapiens OX=9606 GN=GAR1 PE=1 SV=1	0	19	4	5	4	217	0.89	1.09	1.204	1.088	1.191	77.5	87.2	95	105	94.8	103.8
Q96BZ9	TBC1 domain family member 20 OS=Homo sapiens OX=9606 GN=TBC1D20 PE=1 SV=1	0	7	2	2	2	403	1.347	1.006	0.879	1.144	1.227	96.9	71.9	72.3	63.2	82.2	88.3
Q96GM5	SWI/SNF-related matrix-associated actin-dependent regulator of chromatin subfamily D member 1 OS=Homo sapiens OX=9606 GN=SMARCD1 PE=1 SV=2	0	6	2	3	1	515
Q6UX04	Spliceosome-associated protein CWC27 homolog OS=Homo sapiens OX=9606 GN=CWC27 PE=1 SV=1	0	10	2	3	2	472	0.371	1.075	0.621	1.022	0.934	43.2	116.6	125.3	72.4	119.1	108.8
Q9H3U1	Protein unc-45 homolog A OS=Homo sapiens OX=9606 GN=UNC45A PE=1 SV=1	0	4	3	3	3	944
Q9H0B6	Kinesin light chain 2 OS=Homo sapiens OX=9606 GN=KLC2 PE=1 SV=1	0	8	4	4	1	622	1.256	1.081	0.988	1.189	1.008	114.6	91.2	98.7	90.1	108.5	92
Q9BY43	Charged multivesicular body protein 4a OS=Homo sapiens OX=9606 GN=CHMP4A PE=1 SV=3	0	10	2	2	2	222	1.163	0.981	1.261	0.958	1.064	54.3	46.7	45.8	58.9	44.7	49.7
Q8WU90	Zinc finger CCCH domain-containing protein 15 OS=Homo sapiens OX=9606 GN=ZC3H15 PE=1 SV=1	0	9	3	3	3	426	1.492	0.991	1.44	1.071	1.047	124.7	83.6	82.8	120.4	89.5	87.5
P82664	28S ribosomal protein S10, mitochondrial OS=Homo sapiens OX=9606 GN=MRPS10 PE=1 SV=2	0	9	1	2	1	201	1.207	0.897	1.372	1.052	1.009	105.7	87.5	78.5	120.1	92.1	88.3
Q5MIZ7	Serine/threonine-protein phosphatase 4 regulatory subunit 3B OS=Homo sapiens OX=9606 GN=PPP4R3B PE=1 SV=2	0	3	2	2	1	849
Q9BZE9	Tether containing UBX domain for GLUT4 OS=Homo sapiens OX=9606 GN=ASPSCR1 PE=1 SV=1	0	4	2	3	2	553	1.546	1	1.428	1.158	1.244	146.7	94.9	94.9	135.5	109.9	118
Q9UFW8	CGG triplet repeat-binding protein 1 OS=Homo sapiens OX=9606 GN=CGGBP1 PE=1 SV=2	0	20	3	3	3	167	0.465	1.04	0.73	1.104	1.078	56.8	122.2	127.2	89.3	134.9	131.8
Q9H2G2	STE20-like serine/threonine-protein kinase OS=Homo sapiens OX=9606 GN=SLK PE=1 SV=1	0	3	3	3	3	1235	1.586	1.148	1.373	1.065	1.096	112.4	70.9	81.3	97.3	75.5	77.7
Q96CP6	Protein Aster-A OS=Homo sapiens OX=9606 GN=GRAMD1A PE=1 SV=2	0	6	3	3	3	724	1.066	0.923	0.968	0.901	1.002	87.5	82.1	75.8	79.5	74	82.3
Q9Y4W6	AFG3-like protein 2 OS=Homo sapiens OX=9606 GN=AFG3L2 PE=1 SV=2	0	4	4	4	4	797	1.436	1.012	1.226	1.077	1.03	94.2	65.6	66.3	80.4	70.7	67.5
P02671	Fibrinogen alpha chain OS=Homo sapiens OX=9606 GN=FGA PE=1 SV=2	0	4	2	2	2	866	2.003	0.954	0.502	0.901	1.067	171.2	85.5	81.6	42.9	77	91.2
P78316	Nucleolar protein 14 OS=Homo sapiens OX=9606 GN=NOP14 PE=1 SV=3	0	3	3	4	3	857	0.247	1.096	0.47	1.106	1.043	33.3	134.5	147.3	63.1	148.7	140.2
Q9Y6K5	2'-5'-oligoadenylate synthase 3 OS=Homo sapiens OX=9606 GN=OAS3 PE=1 SV=3	0	3	3	3	3	1087	0.849	1.003	0.877	0.944	0.946	90.7	106.8	107.1	93.7	100.8	101
P85037	Forkhead box protein K1 OS=Homo sapiens OX=9606 GN=FOXK1 PE=1 SV=1	0	4	3	4	2	733	0.948	1.085	1.082	1.014	1.127	94.7	99.8	108.3	108	101.2	112.5
P21912	Succinate dehydrogenase [ubiquinone] iron-sulfur subunit, mitochondrial OS=Homo sapiens OX=9606 GN=SDHB PE=1 SV=3	0	10	3	5	3	280	1.773	0.986	1.314	1.118	1.075	139.6	78.8	77.7	103.5	88	84.7
Q9Y3E5	Peptidyl-tRNA hydrolase 2, mitochondrial OS=Homo sapiens OX=9606 GN=PTRH2 PE=1 SV=1	0	21	2	2	2	179	1.141	1.171	1.171	1.132	1.077	78.2	68.5	80.2	80.2	77.5	73.8
Q93008	Probable ubiquitin carboxyl-terminal hydrolase FAF-X OS=Homo sapiens OX=9606 GN=USP9X PE=1 SV=3	0	2	3	3	3	2570	1.301	0.91	1.014	0.828	0.91	105.2	80.9	73.6	82	66.9	73.6
Q9Y376	Calcium-binding protein 39 OS=Homo sapiens OX=9606 GN=CAB39 PE=1 SV=1	0	7	2	2	2	341	0.88	1.039	1.018	1.026	1.08	98.6	112	116.5	114	115	121
P52943	Cysteine-rich protein 2 OS=Homo sapiens OX=9606 GN=CRIP2 PE=1 SV=1	0	16	3	3	3	208	1.532	0.912	1.316	0.911	0.908	137.1	89.5	81.6	117.7	81.5	81.2
Q9NVA2	Septin-11 OS=Homo sapiens OX=9606 GN=SEPTIN11 PE=1 SV=3	0	6	3	6	1	429
Q13131	5'-AMP-activated protein kinase catalytic subunit alpha-1 OS=Homo sapiens OX=9606 GN=PRKAA1 PE=1 SV=4	0	6	2	2	2	559	1.083	1.053	1.276	1.137	1.159	97.4	89.9	94.6	114.8	102.2	104.2
O75717	WD repeat and HMG-box DNA-binding protein 1 OS=Homo sapiens OX=9606 GN=WDHD1 PE=1 SV=1	0	4	4	5	4	1129	0.364	1.036	0.546	0.901	0.92	47.4	130.3	135	71.2	117.4	119.9
P52434	DNA-directed RNA polymerases I, II, and III subunit RPABC3 OS=Homo sapiens OX=9606 GN=POLR2H PE=1 SV=4	0	16	2	3	2	150	0.776	0.932	0.978	1	0.958	78.5	101.1	94.3	98.8	101.1	96.9
Q13724	Mannosyl-oligosaccharide glucosidase OS=Homo sapiens OX=9606 GN=MOGS PE=1 SV=5	0	3	2	2	2	837	1.202	1.029	1.133	1.038	1.006	84.5	70.2	72.3	79.6	72.9	70.7
Q03426	Mevalonate kinase OS=Homo sapiens OX=9606 GN=MVK PE=1 SV=1	0	9	3	3	3	396	1.172	1.019	0.866	1.022	1.063	116.9	99.7	101.7	86.3	102	106
Q9H1B7	Probable E3 ubiquitin-protein ligase IRF2BPL OS=Homo sapiens OX=9606 GN=IRF2BPL PE=1 SV=1	0	3	2	2	1	796	0.521	0.97	0.592	0.927	1.085	65.7	126	122.3	74.6	116.8	136.8
O00217	NADH dehydrogenase [ubiquinone] iron-sulfur protein 8, mitochondrial OS=Homo sapiens OX=9606 GN=NDUFS8 PE=1 SV=1	0	14	3	3	3	210	1.686	0.937	1.278	0.963	1.089	131.4	77.9	73	99.6	75.1	84.9
O75844	CAAX prenyl protease 1 homolog OS=Homo sapiens OX=9606 GN=ZMPSTE24 PE=1 SV=2	0	5	2	2	2	475	1.368	0.959	0.886	0.922	1.133	129.9	95	91.1	84.1	87.5	107.6
Q96FQ6	Protein S100-A16 OS=Homo sapiens OX=9606 GN=S100A16 PE=1 SV=1	0	22	2	2	2	103	1.455	1.011	1.244	1	1.07	135.3	93	93.9	115.6	93	99.5
P51649	Succinate-semialdehyde dehydrogenase, mitochondrial OS=Homo sapiens OX=9606 GN=ALDH5A1 PE=1 SV=2	0	5	3	3	3	535	1.329	0.929	1.114	1.031	0.978	109.3	82.3	76.5	91.7	84.8	80.5
Q15819	Ubiquitin-conjugating enzyme E2 variant 2 OS=Homo sapiens OX=9606 GN=UBE2V2 PE=1 SV=4	0	12	2	3	1	145
O75886	Signal transducing adapter molecule 2 OS=Homo sapiens OX=9606 GN=STAM2 PE=1 SV=1	0	5	3	3	2	525	1.092	0.955	1.13	0.772	0.872	114	104.4	99.6	118	80.6	91
O75607	Nucleoplasmin-3 OS=Homo sapiens OX=9606 GN=NPM3 PE=1 SV=3	0	13	2	2	2	178	0.497	1.032	0.88	1.028	1.055	61.6	123.8	127.8	109	127.3	130.6
Q14696	LRP chaperone MESD OS=Homo sapiens OX=9606 GN=MESD PE=1 SV=2	0	13	3	3	3	234
P31483	Nucleolysin TIA-1 isoform p40 OS=Homo sapiens OX=9606 GN=TIA1 PE=1 SV=3	0	8	3	3	1	386
P48739	Phosphatidylinositol transfer protein beta isoform OS=Homo sapiens OX=9606 GN=PITPNB PE=1 SV=2	0	11	2	2	2	271
Q96T23	Remodeling and spacing factor 1 OS=Homo sapiens OX=9606 GN=RSF1 PE=1 SV=2	0	2	3	3	3	1441	0.629	0.963	0.929	1.193	1.315	73	116.1	111.8	107.8	138.5	152.7
Q9Y605	MORF4 family-associated protein 1 OS=Homo sapiens OX=9606 GN=MRFAP1 PE=1 SV=1	0	19	1	1	1	127	0.602	0.943	1.049	0.867	0.981	24.5	40.8	38.4	42.7	35.3	40
Q9H0P0	Cytosolic 5'-nucleotidase 3A OS=Homo sapiens OX=9606 GN=NT5C3A PE=1 SV=3	0	11	3	3	3	336	1.195	0.96	1.13	1.011	1.057	90.3	75.6	72.5	85.4	76.4	79.9
Q9Y223	Bifunctional UDP-N-acetylglucosamine 2-epimerase/N-acetylmannosamine kinase OS=Homo sapiens OX=9606 GN=GNE PE=1 SV=1	0	5	3	3	3	722	0.892	0.956	0.91	0.947	0.955	91	102	97.4	92.8	96.6	97.4
P43155	Carnitine O-acetyltransferase OS=Homo sapiens OX=9606 GN=CRAT PE=1 SV=5	0	5	3	4	3	626	1.777	0.94	1.213	1.064	1.15	144.3	81.2	76.3	98.4	86.4	93.3
Q02809	Procollagen-lysine,2-oxoglutarate 5-dioxygenase 1 OS=Homo sapiens OX=9606 GN=PLOD1 PE=1 SV=2	0	6	4	4	4	727	1.073	1.009	0.887	0.92	1.004	110.3	102.8	103.8	91.2	94.6	103.2
Q06587	E3 ubiquitin-protein ligase RING1 OS=Homo sapiens OX=9606 GN=RING1 PE=1 SV=2	0	7	2	2	1	406	0.436	0.981	0.774	0.983	0.892	47.7	109.3	107.3	84.6	107.5	97.6
Q96I59	Probable asparagine--tRNA ligase, mitochondrial OS=Homo sapiens OX=9606 GN=NARS2 PE=1 SV=3	0	6	2	2	2	477	1.203	0.889	0.995	1.026	1.008	90	74.8	66.5	74.4	76.8	75.4
Q15435	Protein phosphatase 1 regulatory subunit 7 OS=Homo sapiens OX=9606 GN=PPP1R7 PE=1 SV=1	0	12	3	3	3	360
Q96P11	28S rRNA (cytosine-C(5))-methyltransferase OS=Homo sapiens OX=9606 GN=NSUN5 PE=1 SV=2	0	10	3	3	3	429	0.634	1.034	0.842	1.016	1.014	54.8	86.5	89.4	72.8	87.9	87.7
Q08AM6	Protein VAC14 homolog OS=Homo sapiens OX=9606 GN=VAC14 PE=1 SV=1	0	3	2	2	2	782	1.375	1.045	1.142	0.629	1.013	13.2	9.6	10	10.9	6	9.7
Q9BSV6	tRNA-splicing endonuclease subunit Sen34 OS=Homo sapiens OX=9606 GN=TSEN34 PE=1 SV=1	0	13	3	3	3	310	0.541	0.9	0.691	0.968	0.935	66.2	122.3	110.1	84.5	118.3	114.3
P19388	DNA-directed RNA polymerases I, II, and III subunit RPABC1 OS=Homo sapiens OX=9606 GN=POLR2E PE=1 SV=4	0	21	3	3	3	210	0.776	0.971	1.104	0.977	1.072	72.8	93.7	91	103.5	91.6	100.5
Q9BZG1	Ras-related protein Rab-34 OS=Homo sapiens OX=9606 GN=RAB34 PE=1 SV=1	0	8	2	3	2	259	1.079	0.988	1.033	1.055	0.979	115.8	107.3	106.1	110.9	113.2	105.1
Q9H6T3	RNA polymerase II-associated protein 3 OS=Homo sapiens OX=9606 GN=RPAP3 PE=1 SV=2	0	7	4	4	4	665	1.233	1.008	1.137	0.986	0.973	111.4	90.4	91	102.7	89	87.9
P07919	Cytochrome b-c1 complex subunit 6, mitochondrial OS=Homo sapiens OX=9606 GN=UQCRH PE=1 SV=2	0	29	2	2	2	91	1.344	0.704	1.343	0.718	0.858	115	85.6	60.2	114.9	61.5	73.5
Q9Y2T2	AP-3 complex subunit mu-1 OS=Homo sapiens OX=9606 GN=AP3M1 PE=1 SV=1	0	9	3	4	3	418	1.449	1.098	1.354	1.103	1.198	98.8	68.1	74.8	92.3	75.2	81.7
Q5UIP0	Telomere-associated protein RIF1 OS=Homo sapiens OX=9606 GN=RIF1 PE=1 SV=2	0	2	3	3	3	2472	0.226	1.052	0.629	0.935	0.877	29.3	129.8	136.5	81.6	121.4	113.8
P82675	28S ribosomal protein S5, mitochondrial OS=Homo sapiens OX=9606 GN=MRPS5 PE=1 SV=2	0	6	2	2	2	430	1.261	0.925	1.447	1.015	1.03	104.9	83.2	76.9	120.4	84.4	85.7
Q8N5N7	39S ribosomal protein L50, mitochondrial OS=Homo sapiens OX=9606 GN=MRPL50 PE=1 SV=2	0	18	2	2	2	158	1.234	0.97	1.386	1.088	1.013	114	92.4	89.6	128.1	100.5	93.6
Q15006	ER membrane protein complex subunit 2 OS=Homo sapiens OX=9606 GN=EMC2 PE=1 SV=1	0	8	2	2	2	297
Q13505	Metaxin-1 OS=Homo sapiens OX=9606 GN=MTX1 PE=1 SV=3	0	10	3	3	3	466	0.828	1.02	1.033	1.042	1	84.1	101.5	103.5	104.8	105.8	101.5
[truncated: 1,441 more rows]
